# Supplementary material for: Integrative Analysis of N6-methyladenosine RNA modifications related genes and their Influences on Immunoreaction or fibrosis in myocardial infarction
Source: Int J Med Sci. 2024 Jan 1;21(2):219–33. doi: 10.7150/ijms.86210 (PMC10758152; doi:10.7150/ijms.86210)
Supplement: Supplementary file 1 — Supplementary: Additional file 1 - supplementary tables and figures; Additional file 2 - the complete gene expression matrix of the clinical samples; Additional file 3 - m6A clusters of the clinical MI samples; Additional file 4 - gene expression matrix of the mouse hearts with MI model; Additional file 5 - list of gene sets of 23 immunocytes; Additional file 6 - ssgsea score of 23 immunocytes in the clinical samples; Additional file 7 - list of DEGs between cluster A and B; Additional file 8 - the enriched GO terms of DEGs between cluster A and B. [file ijmsv21p0219s1.zip]

Archive with 8 entries (8 files):
- Additional file 2, complete gene expression matrix.txt
- Additional file 3, m6A clusters.txt
- Additional file 4, gene expression matrix of mouse hearts.xlsx
- Additional file 5, list of gene sets of 23 immunocytes.txt
- Additional file 6, ssgsea score of 23 immunocytes.txt
- Additional file 7, list of DEGs between cluster A and B.txt
- Additional file 8, the enriched GO terms of DEGs.txt
- Additional file 1, supplementary tables and figures.docx
