# Supplementary material for: Integrative Analysis of N6-methyladenosine RNA modifications related genes and their Influences on Immunoreaction or fibrosis in myocardial infarction
Source: Int J Med Sci. 2024 Jan 1;21(2):219–33. doi: 10.7150/ijms.86210 (PMC10758152; doi:10.7150/ijms.86210)
Supplement: Supplementary file 1 — Supplementary: Additional file 1 - supplementary tables and figures; Additional file 2 - the complete gene expression matrix of the clinical samples; Additional file 3 - m6A clusters of the clinical MI samples; Additional file 4 - gene expression matrix of the mouse hearts with MI model; Additional file 5 - list of gene sets of 23 immunocytes; Additional file 6 - ssgsea score of 23 immunocytes in the clinical samples; Additional file 7 - list of DEGs between cluster A and B; Additional file 8 - the enriched GO terms of DEGs between cluster A and B. [file ijmsv21p0219s1.zip › Additional file 2, complete gene expression matrix.txt]

Tag	GSM1379830_con	GSM1379831_con	GSM1379832_con	GSM1379833_con	GSM1379834_con	GSM1379835_con	GSM1379836_con	GSM1379837_con	GSM1379838_con	GSM1379839_con	GSM1379840_con	GSM1379841_con	GSM1379842_con	GSM1379843_con	GSM1379844_con	GSM1379845_con	GSM1379846_con	GSM1379847_con	GSM1379848_con	GSM1379849_con	GSM1379850_con	GSM1379851_con	GSM1379852_con	GSM1379853_con	GSM1379854_con	GSM1379855_con	GSM1379856_con	GSM1379857_con	GSM1379858_con	GSM1379859_con	GSM1379860_con	GSM1379861_con	GSM1379862_con	GSM1379863_con	GSM1379864_con	GSM1379865_con	GSM1379866_con	GSM1379867_con	GSM1379868_con	GSM1379869_con	GSM1379870_con	GSM1379871_con	GSM1379872_con	GSM1379873_con	GSM1379874_con	GSM1379875_con	GSM1379876_con	GSM1379877_con	GSM1379878_con
A1CF	4.586620933	4.499242081	4.509477894	4.408950271	4.692742893	4.403899675	4.583761435	4.56081301	4.450537364	4.542742821	4.433008366	4.613922637	4.407949211	4.465437808	4.568128442	4.529403718	4.551767468	4.495087391	4.513295065	4.659194627	4.59812172	4.552696798	4.490887794	4.339680103	4.726768471	4.563019465	4.512659089	4.555225032	4.720322628	4.814241093	4.661681115	4.690335073	4.591446046	4.482880238	4.574064593	4.496689892	4.460887851	4.547092721	4.521194362	4.474266341	4.55048192	4.452838312	4.550178767	4.690026204	4.479728321	4.61482705	4.578816955	4.642029312	4.623435804
A2M	10.46820112	11.08320663	10.59135371	10.8967838	10.60504428	10.66582675	10.97860824	10.66939151	11.13612473	10.81634819	10.75615451	10.59765978	10.75159233	11.25731115	10.64413948	10.64778259	10.8381856	10.50346532	10.78140085	11.05803879	10.75159233	10.25500305	10.90141887	10.73878041	10.70423626	10.63708387	10.57374768	10.39697057	10.798369	10.58101829	10.22715389	10.59472991	10.70423626	10.71213968	10.81225949	10.82061477	10.96060127	10.32334065	10.46507625	10.54459657	10.92800396	10.75615451	10.8381856	10.70822665	10.52938982	10.8381856	10.82061477	10.82929701	10.19628092
A4GALT	6.435773398	6.354070498	6.451417004	6.612438147	7.047800077	6.458967304	6.372277208	6.815010333	6.102950084	6.303903713	7.061994587	6.642459126	6.64115574	6.558718099	6.973979945	6.850121929	7.083939105	6.750194742	6.893617411	6.378200026	5.946842948	6.028186061	6.43032157	6.794796055	6.704325332	5.947713044	6.89983474	6.823192586	6.501640507	6.744037617	6.667645738	6.570324119	7.329555328	6.206856922	6.5744427	6.69128595	6.646707183	6.555573878	6.479657149	6.714257275	6.859519398	6.634787541	6.23035084	6.717127426	7.781260351	6.376907494	6.76695782	6.375386394	6.202051328
A4GNT	4.592136982	4.51236513	4.565057566	4.608518312	4.486317614	4.848840912	4.7517649	4.267504054	4.495169528	4.578337442	4.521876003	4.467275119	4.678108602	4.454222883	4.471909048	4.280924743	4.571247042	4.406730159	4.350502053	4.415931808	4.453599666	4.626585489	4.564750007	4.707350108	4.511116724	4.297641035	4.419204766	4.458957755	4.392664236	4.458041639	4.386587056	4.423047982	4.336404644	4.508316666	4.390102291	4.629017044	4.462041908	4.472224701	4.247757547	4.454544239	4.473515552	4.772610231	4.480630756	4.519780678	4.488815724	4.665829442	4.439294487	4.491913172	4.330098128
AAAS	7.879563492	7.464815706	7.956325465	7.80806382	7.746950022	7.636301719	7.713507404	8.042115517	7.540404659	7.982204584	8.043782949	7.798140898	7.94809185	7.727018836	7.959151502	7.870357555	7.978129825	7.778942241	8.087021507	8.236712363	7.791562701	7.845107702	8.056937977	7.956325465	7.886820354	7.826830985	7.905343271	8.021001042	7.648503867	7.393759703	7.753239378	7.722510029	7.363649823	7.860203821	7.608310852	7.607240624	7.53585477	7.652519969	7.814525121	7.985503654	7.699740648	7.740557566	7.781629415	8.087922015	7.719827256	7.712428166	7.841569221	7.918328131	7.808453612
AACS	6.238041522	6.501968433	6.39988661	5.760011035	6.187485658	6.290334118	6.905033866	6.029958044	6.458804788	6.243739677	5.992802197	6.360146812	6.661469959	6.061632293	6.492628415	6.228238653	6.398017207	6.150153402	6.204350095	5.917132746	6.097484933	6.417906346	6.163124531	6.400187992	6.611333865	6.090092395	6.08250947	6.255273083	6.23984928	6.43678176	6.138524252	5.9715015	6.18378654	6.166671865	5.948727264	6.151293564	6.136732707	6.763797895	6.060497377	6.38184785	6.305095904	6.292486072	5.879638708	6.027918076	6.34084485	6.553426038	6.300840043	6.147769925	6.289450226
AADAC	3.608958697	3.59637054	3.73556072	3.658989432	3.396215171	3.828367242	3.203073757	3.470621529	3.545686869	3.589076419	3.566925058	3.669225183	3.557470562	3.634551386	3.582539032	3.473705712	3.535585672	3.575645462	3.595567351	3.658198879	3.660460707	3.609704327	3.575645462	3.618533733	3.606111821	3.476826085	3.493671605	3.506647873	3.597299508	3.535585672	3.589076419	3.541278779	3.475298834	3.444651231	3.476826085	3.597299508	3.540122039	3.591779953	3.598960548	3.551069028	3.658198879	3.511934419	3.401715513	3.425902916	3.774069581	3.765631356	3.628783323	3.828367242	3.638426425
AAGAB	6.097641228	6.130515231	6.4017358	6.472536859	6.390865518	6.23834513	5.77644936	5.839194497	5.938642257	6.607230169	6.345753449	5.899160275	5.751177854	5.691560603	6.050177657	6.028393935	5.586724073	6.584780829	5.636794042	5.676574267	6.22703901	5.985263492	6.176725605	5.809584741	5.861411041	5.917284471	5.746014399	6.149069649	6.434432437	6.508061345	6.202160143	6.215182122	6.443370746	5.866797223	6.255050523	6.201208958	6.32901428	5.797486701	6.413353362	6.143803064	6.281424521	6.226742123	5.925291801	6.050712791	6.956732494	5.882043754	6.33533978	5.903756934	6.736655917
AAK1	8.113059369	7.231308791	7.203872005	7.411253158	7.7238902	7.586410115	7.315029093	7.326280659	7.643147107	7.489528924	7.566097058	7.65308691	7.779994047	7.362100156	7.733689948	7.699790596	7.138922426	7.332039188	7.627737157	7.734837786	8.094291739	7.647594432	7.722741416	7.756191227	7.319012876	8.184268346	7.775510136	7.400285845	7.388345078	7.908241661	7.663377708	7.406155845	7.21187339	7.751757163	7.290019304	7.651934426	7.804713112	7.631733019	7.98534973	7.030239419	7.504705358	7.516507733	7.894304728	7.700851532	7.600864865	7.482220848	7.605723473	7.219442401	7.050199226
AAMDC	7.30761328	7.062103613	7.164636218	7.328429392	7.062103613	7.182278658	7.216360244	7.514849273	7.152894607	7.341201585	6.705466889	6.455407913	7.54452127	7.24503095	7.223756822	7.212310642	6.972255036	6.499009847	7.221701645	7.329305471	7.0419738	7.511933551	6.824856351	7.580820956	7.328429392	7.447955581	6.955441182	6.991664623	6.747866164	6.76091687	7.415201161	7.256358854	6.920043584	7.248645262	6.776796229	7.710512613	6.949212339	6.845052379	7.311228907	7.425356604	6.927204625	7.282004219	7.082039665	7.526672863	6.457915226	7.259311429	7.093530548	7.391043347	7.417930024
AAMP	7.758369568	7.795788108	7.500860205	7.719364878	7.68960384	8.042555941	7.443287948	7.931723115	7.994300091	8.061354087	7.750530115	8.16164321	7.647570123	7.625455383	7.529843262	7.856613489	7.745515504	7.836035993	7.848521566	7.641844672	7.689161787	7.792378561	8.206233014	7.594914002	7.367325353	7.751015369	7.336691692	7.482167729	7.60338305	7.910949597	7.589037559	7.592361806	7.642764859	7.74323397	7.882490546	7.887026315	7.504593407	7.982308322	8.109506561	7.667950491	7.696703963	7.958991421	7.836529723	7.747833371	7.38170608	7.85268088	7.841328153	7.560294493	7.48998558
AANAT	4.713883468	4.912692372	4.613271614	4.8305855	4.204949406	4.291362262	4.277047821	4.581776655	4.655873628	4.703129849	4.347636517	4.84396981	4.517336916	4.775741507	4.608511158	4.647542115	4.379506085	4.390150717	4.382608357	4.431526533	4.18373483	4.588460074	4.749736515	4.726726415	4.207301881	4.737370258	4.667049142	4.315067779	4.232473082	4.60570989	4.710860126	4.841194538	4.821745312	4.568736303	4.445858156	4.217380321	4.595122844	4.224836263	4.921174462	4.912980132	4.770971347	4.451707808	4.417296593	4.522948284	4.565446785	4.398062142	4.507070546	4.450459157	4.414793066
AAR2	7.212157619	7.178860606	7.093657756	7.23291369	6.913644621	7.126907222	7.217520356	7.10113999	6.945342867	7.044067377	6.956733657	7.119866381	6.915562525	6.989419227	7.094922661	7.01302865	7.091397922	7.125721139	7.152575642	6.975005829	7.129945784	7.062783508	7.352819237	7.023580391	6.996385157	7.188771522	6.947639754	7.019572036	7.249105328	7.274446942	7.021653408	7.087225087	7.184816931	7.192670281	7.064731599	6.966699223	7.326647173	7.0991446	7.17104545	7.196311422	6.997705201	7.003731484	7.110447012	7.07625324	7.343929638	6.619714815	7.050794434	7.054053748	7.173680551
AASDHPPT	6.795005403	6.789973925	6.796438358	6.846955923	6.436303167	6.853333216	6.608441345	6.635421394	6.506359641	6.74538342	6.5494387	6.797935012	6.8063899	6.607724989	6.490700425	6.853732907	6.606684566	6.72952529	6.770158627	6.870211644	6.920738414	7.016116034	6.720239943	6.845834174	6.747888109	6.744270014	6.965072468	6.971042037	6.674965603	6.500598573	6.877252163	7.025901307	6.568440073	6.963107474	6.754301492	6.846575458	6.664424672	6.490396492	6.926063593	6.635061847	6.102327922	6.629036527	6.480638628	6.802697652	6.703184927	6.636483821	6.857073706	7.129496304	6.765125529
AASS	7.326893394	7.904895715	7.307243256	7.219314452	7.109941834	7.776237103	6.600040119	6.730022399	7.597881112	6.394036221	7.107457484	6.320244338	7.092417863	6.964923829	6.84321725	6.516008523	7.000439384	6.39028909	6.674999436	6.491606489	7.09165525	6.685662774	6.794556132	6.864900526	6.921694624	6.894823162	6.58357084	6.657182771	6.856284705	6.805979775	7.381762405	7.093285897	6.784578174	7.010545252	6.822040047	6.898422618	7.221066886	7.139744654	6.540906513	6.15241935	6.333524497	6.474483939	6.691109879	6.905776926	7.089226017	6.519592066	7.184053356	7.31114064	6.788605542
AATF	7.893685917	7.407038297	7.558596891	7.825165016	7.719249042	7.547137329	7.243441337	7.522432106	7.625530815	7.627144214	7.726125833	7.597297624	7.216560137	7.082760595	7.089824048	7.416682845	6.854532091	8.030030441	7.143304473	7.185006642	7.671609038	7.174109208	7.668031863	7.06599843	7.156861843	7.839025154	6.92639271	7.458093236	7.776518898	7.826420089	7.408878114	7.371500378	8.039164509	7.289672129	7.603440217	7.344532462	7.852809898	7.42492745	7.891931019	7.215569949	7.781784854	7.206644138	7.510495808	7.176069652	8.132411027	7.06449836	7.412768442	7.153396777	7.324267486
AATK	6.480570131	5.898633989	6.121532576	5.732960473	6.22031354	6.36971366	6.291273297	5.9417096	6.512584745	5.993393598	6.15730719	6.442709658	6.038742575	6.162262808	6.419654384	6.20650122	6.329134096	6.20286414	6.595101128	6.554777935	6.264167689	6.247356355	6.129154912	6.409236811	6.515326539	6.122163504	6.489869567	6.062141202	5.966447828	6.180935325	6.381284728	6.417192008	6.123747289	6.031288324	6.222409221	6.108274277	6.529809557	6.05330073	6.282110117	6.275212271	6.228815417	6.258538181	6.24462766	6.373096032	6.245822854	6.107660635	6.284771685	6.251145038	5.989572392
ABAT	6.205986921	6.217768502	6.063609493	6.318718099	6.260470179	6.428422398	5.47303884	5.745056003	6.108551027	5.85184055	5.938879159	5.872186954	6.843900373	5.765135048	5.666708519	5.847122597	5.906920243	5.197368733	5.898581573	6.462746154	6.667981292	6.261770756	6.009483314	5.925049454	6.073919798	5.717985156	5.717668836	5.152938149	5.347427601	5.656145068	6.440451501	5.721501002	5.620359503	6.932842019	5.114588899	5.545594202	6.253256997	6.637647298	6.883769434	5.505655873	5.962074244	5.999471943	5.952233848	6.656615726	5.671052412	5.555044988	6.53521462	5.912373864	5.809186252
ABCA1	6.368149614	6.004709899	6.546556118	6.958119922	6.145937044	6.24149143	6.542891946	7.308105988	5.799277301	6.435514134	6.657086919	7.32331693	7.353848476	6.502486671	6.571225643	6.210874651	6.31643948	5.608796814	6.585596609	5.846224249	6.293306497	6.690134529	6.395229943	6.957686137	6.798693035	6.428134039	6.762455039	6.347536727	6.083339858	5.76111513	6.185072464	6.490400448	6.233921775	6.536825561	5.99268127	6.068661158	5.752331322	6.826782194	7.159569002	6.014557022	6.329466917	5.675845428	6.908664394	6.338311728	6.097854487	5.562477883	6.372101591	6.336927216	6.672902479
ABCA11P	3.985996797	4.755843692	4.438374688	4.49288835	3.872241804	4.175921888	4.395037567	4.570099914	4.044994614	3.997558827	4.184114891	3.900562005	4.286177951	4.386029487	4.05710328	4.002133082	4.223177645	4.120062917	4.363219144	4.347214078	3.986884955	4.641135527	4.138617013	4.527704281	3.990862109	4.780485814	3.8189277	3.778656455	4.005526765	3.929730838	3.793229926	4.104126743	3.743018131	4.55243742	4.526208009	4.481528633	4.301760526	3.95268666	4.204742086	4.732568816	4.226229621	4.756756617	4.253973431	4.950433534	4.219783334	4.493162482	4.772357163	4.357742946	4.077142532
ABCA12	3.386891281	3.238143678	3.264677306	3.384250514	3.370623965	3.047877024	3.350971267	3.283809349	3.240708553	3.182897178	3.324196403	3.317658349	3.126022597	3.129344639	3.326166235	3.190525046	3.199532489	3.243199766	3.279368996	3.319444695	3.148101944	3.342179125	3.206374422	3.580021639	3.485660605	3.332875636	3.162432836	3.201839476	3.147251452	3.362581652	3.234500407	3.229750275	3.182150342	3.380500564	3.271417145	3.287658353	3.329557325	3.387553553	3.248635565	3.276339125	3.189758657	3.296068719	3.283059255	3.343530329	3.282747075	3.384596164	3.366729193	3.195560198	3.223077697
ABCA2	5.789859428	5.841426874	5.998683302	5.647275216	6.062085865	6.105857396	6.07363264	6.177897661	5.868546305	5.894031433	6.011480526	6.213550793	6.378769733	5.883399619	6.410302275	6.059550335	5.992741504	5.464546497	6.142442853	6.253240946	6.101369935	6.102978073	6.01117523	6.042796121	6.25356125	6.122980714	6.276675633	5.926528786	5.609173099	5.69460643	6.029147201	5.977780991	5.524303376	6.26190523	5.42846465	5.972476764	6.224003184	6.145518772	6.167472821	6.130169183	5.692030114	5.921539309	6.158969985	5.839892593	5.156712218	6.195973252	5.592556658	5.830077355	5.495134282
ABCA3	5.616206072	5.609429061	5.966634409	6.056004809	5.591813893	5.570741173	5.666691045	6.130957848	5.599483898	5.934851038	6.295118412	5.928018772	5.95894491	5.778662859	5.996047636	5.959807543	5.853463402	5.928018772	6.009381939	5.748792771	6.022856349	6.047573727	5.924436587	5.751106419	5.774648563	6.353922432	5.586322341	6.116358025	5.558264332	5.642837933	5.866243796	5.682071391	5.449349455	5.847773715	5.942964676	5.87956066	6.152496365	6.032385941	5.809438839	5.78484602	5.847773715	6.066346541	6.088289629	5.70735741	5.531317755	5.936241246	5.528947012	5.433202144	5.815407112
ABCA4	4.804299654	4.855599481	4.809141852	4.64842804	4.7580115	4.607217914	4.828432637	4.727616635	4.621929219	4.758667429	4.722721545	4.721261278	4.740814358	4.67996399	4.779755969	4.76902522	4.918822564	4.861013363	4.905325622	4.959400402	4.882851655	4.677841719	4.921286928	4.816105421	4.750516542	4.727318943	4.785881404	4.744515899	4.737735405	4.605731956	4.739935864	4.7907252	4.812217116	4.768144227	4.743281174	4.826068001	4.823357065	4.894126825	4.721563631	4.78527085	5.080727114	4.923766338	4.822754538	4.734966083	4.67025265	4.7647117	4.623214583	4.705117365	4.82697214
ABCA5	6.625765957	6.639188809	6.322028994	6.631957602	6.225620644	6.862190852	6.660237897	6.827190863	6.67570555	6.203220035	6.682918732	6.272073983	6.710084195	6.51274949	6.139205224	6.380692905	6.663139388	6.055170628	6.084154625	6.58541355	6.656329495	6.783089446	6.503912283	6.556987955	6.746492995	6.944338655	6.181850223	6.276189239	5.863626633	6.414211331	6.527035855	6.761382583	6.359699599	6.658012552	6.748908675	6.782766869	6.364523403	6.521758925	6.385140555	6.224062094	6.325865775	6.680949709	6.654163448	6.680949709	6.832672568	6.423525252	6.734756639	6.637202606	6.633591902
ABCA6	6.834942288	6.909670516	7.121571018	7.623268388	6.450687624	7.37935988	7.479782429	7.562647059	7.82654304	7.269599058	7.310258741	7.680052981	7.550810374	7.114311136	6.666874906	6.905842191	7.666050943	6.174225004	6.21424782	7.416770813	7.080944363	6.842174882	7.470843294	7.454729249	7.5703898	7.612569689	6.383531526	6.607479263	6.147594621	6.91392698	6.967669265	6.883943567	4.854800705	7.555651782	7.489145713	7.086392891	7.531155913	7.641849975	7.533107164	7.133608326	7.109411669	6.968901547	7.368823699	7.671519063	6.77178131	5.936103724	7.255056394	6.954512903	7.04241722
ABCA7	5.011846651	5.064444306	5.171133712	4.852781529	5.380241463	5.102309296	5.308889722	5.597091927	5.076270145	4.966011445	5.176310406	5.008534592	5.005463227	4.923008793	5.020243248	5.032564213	4.916111681	4.701890823	5.219900503	5.3366193	5.138668424	4.861670313	5.06267783	5.017773432	5.226776789	5.18681667	5.105354889	5.258122681	4.898554838	5.160691486	5.329464107	5.074692486	4.849092157	4.993628209	5.027368676	4.94758406	5.431463225	5.355377732	5.188031555	5.226776789	5.110727766	5.132672608	5.073418335	4.787990477	4.83827057	5.228581734	4.957366982	5.090650259	4.735698193
ABCA8	7.393684611	8.045643416	8.147274308	7.843636116	7.188366587	7.671234221	8.533280754	8.259063598	8.427544965	7.706575499	7.938897284	8.016645978	8.545920706	7.626206474	7.560926683	8.242642902	7.98131775	7.097231828	7.647404494	8.379409502	7.791797713	8.139559052	8.317056051	8.400833014	8.260848362	8.053643571	7.76799121	7.572298552	6.996765843	7.514768932	8.047939861	8.060482407	6.093738792	8.335911635	8.086162055	8.590650822	8.177141228	8.295807263	8.04964759	7.961195377	7.292312954	8.450497354	7.744740765	8.393702356	7.094630689	7.293419323	7.582456169	8.076770947	8.450497354
ABCB1	5.269882569	4.529025455	5.23294811	5.065824684	5.332896753	5.75908826	5.51339282	4.671328751	5.04700695	5.260974535	4.986761145	4.856430968	5.086889784	5.916551907	5.291664789	4.290837215	3.691471801	4.762333217	4.688707197	4.561215896	5.117747377	4.629122143	4.894600984	5.03822065	4.541958122	4.807070061	5.740383885	4.007560284	4.652178316	3.966574261	3.957496156	4.79667255	4.100988355	5.616513734	4.850680213	4.826041499	5.217837922	4.333534117	5.02312132	4.855558959	4.591829778	4.181109009	4.569133184	4.934965693	4.380682914	4.755681545	4.935238021	5.646758047	4.349711612
ABCB11	3.661563816	3.821210681	3.784691076	4.174920667	3.733078551	3.75836686	3.954103277	4.276268541	3.80802986	3.962157632	3.591994791	4.872091878	3.770198839	3.856357197	3.785616787	4.25347286	3.826844629	3.973726727	3.999146792	3.913533202	3.861011867	3.755138369	3.991220521	3.871924204	3.99277318	3.973107935	3.738779748	4.010141834	3.54867261	3.663589844	3.9697467	3.631089158	3.71360698	3.717777329	3.927855967	3.807703239	3.528978461	3.742392379	3.728905914	3.749726964	3.744922269	3.775833935	4.069475347	3.821210681	3.826844629	3.80802986	3.888586329	4.055433025	3.504569846
ABCB4	5.735085031	6.134729548	5.789089527	5.331823095	6.071621488	6.531987022	4.968656342	6.14364958	5.567342725	5.892930476	5.351911311	5.039511643	6.013085744	5.422966201	5.670304876	5.936477179	6.118384874	4.994882534	6.373958117	5.750768012	5.662150641	6.168139653	5.787292614	6.243957666	5.627731963	5.821693588	6.093798179	5.436790711	4.832451324	5.255708041	5.660770291	6.017662439	5.597165523	5.932235822	5.210359586	5.969083942	5.264781333	5.649649476	5.978695093	5.492424855	4.94691651	5.740658374	5.413936199	5.859192308	5.112061319	5.72749211	6.153844199	5.090923066	5.39700779
ABCB6	6.149398069	5.946531307	6.190630343	5.835442746	6.212080194	5.9541577	6.063609175	5.642831379	5.863427841	5.674921176	6.529832514	6.386771667	5.671818062	6.133069445	6.048768267	5.914550736	6.148535172	5.853385148	5.631473359	6.3297237	6.888726643	5.567590937	5.919935446	5.877006698	5.814384134	6.144969836	5.984609661	6.066141014	5.856370592	5.853385148	5.908750363	5.810306555	5.10527534	5.610757609	6.016907312	6.120712085	5.480281688	6.019801599	6.604658949	6.462744333	5.919634231	5.829982166	5.941835956	5.931266276	6.058154055	6.28139536	6.236260819	5.986907607	5.339893682
ABCB7	7.351776236	7.304162044	7.42715439	7.315027079	7.148691127	7.155100391	7.031974749	7.228375894	7.052816767	7.231997992	7.117929158	7.073829206	7.436026359	7.297539003	7.348920671	7.189877384	7.112865853	6.901260708	7.269436411	7.444854933	7.516764968	7.389667789	7.435419273	7.36070078	7.566982561	7.387418375	7.344084652	7.22682619	7.095211213	6.844843146	7.221263725	7.357371672	6.929650657	7.41134775	6.904590542	7.173466715	7.013169593	7.226387244	7.434228012	7.376758766	6.959344759	7.11886518	7.183368887	7.476735236	7.177720666	7.473764486	7.152198756	7.225290372	7.150670626
ABCB8	5.443848718	5.282236029	5.425401076	5.408508179	5.811847981	5.424154678	5.246969414	5.341615156	5.458941578	5.482703401	5.547558605	5.443257821	5.631477526	5.536414351	5.746045857	5.662535965	5.69427884	5.381698994	5.852216667	5.79131034	5.413607327	5.492232071	5.500441659	5.490191591	5.507447683	5.291431476	5.798576452	5.650297141	5.537016731	5.430078245	5.845123225	5.695702775	5.709636168	5.898602175	5.408800905	5.552948578	5.399602118	5.631761688	5.523763831	5.512989497	5.522878647	5.536123884	5.383147158	5.732646283	5.651514617	5.846320535	5.53935695	5.741978453	5.300292639
ABCB9	5.14909512	4.981282948	5.459321726	5.260332765	5.489272576	5.531759686	5.123869823	5.551657	5.213014688	5.33729027	5.635187948	5.19999376	5.334268719	5.40585542	5.354496302	5.510627313	5.378686333	5.104717205	5.877607033	5.456269975	5.323036402	5.349078483	5.546309217	5.047560846	5.474021481	5.090032928	5.522384551	5.441011522	5.356966788	5.392413509	5.530191604	5.195181862	5.332720782	5.325784705	5.542366275	5.529000827	5.595918901	5.653800811	5.552836655	5.5852081	5.594057829	5.139246674	5.369999548	5.366900285	4.759727896	5.529000827	5.184808354	5.57684939	5.603566481
ABCC1	7.069064966	6.294891941	6.882855434	6.650024587	7.602895019	7.196259642	7.136757728	6.700629326	6.550555563	6.999686546	6.983108797	7.197947566	6.724864004	7.049397901	7.315395987	7.052673196	6.5049037	7.00848732	7.163925132	6.882855434	6.738188957	7.02661455	6.856326275	6.805475762	7.049798695	6.841685529	7.257297324	6.985937476	6.991367331	7.31353542	6.678346206	7.038148878	6.699165381	6.689783325	7.016138141	6.719215853	7.152097515	6.572233947	6.934669847	6.914376937	6.98163777	6.592499547	7.133564233	6.887695432	6.640224217	7.399770919	6.94999573	6.819805887	6.484457865
ABCC10	6.496593685	6.206795622	6.392452804	5.999888845	6.517700349	6.262142191	6.438578927	6.098064728	6.386214791	6.470407423	6.611242304	6.507477868	6.316476929	6.313097288	6.565817361	6.291869568	6.478039416	6.504805005	6.463170825	6.424138085	6.157571776	6.250252695	6.265748496	6.179393966	6.305201813	5.668078214	6.241821079	6.466128667	6.719540362	6.564882266	6.10723503	6.581142849	6.197998166	6.155614014	6.295472615	6.318172586	6.287764242	6.358403756	6.166311439	6.643017068	6.474163788	6.509184182	6.322710549	6.324758869	6.998699636	6.450142585	6.173354387	6.193109336	6.033631794
ABCC2	4.419169833	4.470774825	4.783607534	4.783607534	4.736810662	4.634134388	4.706775664	4.886178123	4.687555074	4.549393891	4.838338324	4.890393592	4.306179653	4.596492428	4.561986202	4.38216173	4.27547857	4.717611893	4.579526943	4.500305154	4.732857834	4.479267326	4.678436105	4.503034441	4.699827962	4.260167869	4.533044476	4.323624569	5.034132663	4.928969868	4.507254908	5.18029432	5.066826023	4.512039864	4.540604642	4.803586501	4.548177207	4.268376951	4.671168651	4.710905966	4.777829036	5.034132663	4.538509664	4.519106586	5.007979623	4.674726297	4.423523488	4.560442444	4.713950152
ABCC3	4.739792571	5.210836423	5.110786315	5.281625183	5.134516351	4.852572442	5.747338931	5.128104839	4.654266397	5.303164685	5.053761089	5.601906139	5.072343321	4.958161219	4.911722794	4.870550029	5.309034802	5.69998568	4.489287219	5.005067813	5.249914134	4.74035452	5.099156874	4.646477267	5.39456649	5.015593014	4.918238483	5.346774241	5.91791231	5.080043115	5.055279118	5.136336846	5.232687079	4.743461178	5.514668687	5.04396539	4.910861683	4.797297947	4.838028373	5.172326812	6.065274893	5.226280254	5.142158406	4.529953574	5.788930594	4.865894246	4.986003628	4.994078105	4.664890735
ABCC4	4.983609389	5.281864014	5.141948506	5.701229073	4.903672196	5.499086324	5.060643946	5.072247843	4.73219978	5.03886489	5.688210669	4.468414887	5.406778363	4.980696779	4.81991698	5.164344087	5.12089663	5.6818896	5.325351369	4.466585615	5.425961081	4.930354348	4.827807631	4.682051843	4.945488242	4.734801049	5.324150236	5.187139583	5.474156181	5.213769365	4.901546562	5.126045167	6.029487561	5.176501298	5.838496558	5.576482703	5.586723615	5.319342126	5.593234701	5.31660312	4.937524493	4.966958287	5.683140771	4.818525683	5.414981673	5.101315991	5.190014331	5.011783631	5.288522425
ABCC5	6.763370644	7.567808256	8.329476954	7.339303499	8.084284754	7.118651434	7.05774543	7.138714869	7.697223421	7.09715481	7.726597077	7.029587805	7.929247514	7.384006588	7.651584891	7.305858254	7.725834507	6.874577967	7.974754914	7.545686727	7.26156337	7.666945002	7.183745728	7.245939195	7.647358297	7.336176215	7.42103731	7.467935439	6.860983344	6.920331007	7.721787224	7.65002037	7.16737165	7.581735729	7.391082155	8.484395705	7.627480144	7.742600248	6.969326637	7.446021822	7.123271707	8.284349181	7.553243267	7.490643628	7.157692183	7.608292755	6.718932121	7.78972807	6.944088958
ABCC8	6.171236523	5.003013552	5.301402246	5.727027786	5.955231873	4.815578442	4.901798742	5.060707363	5.098056991	4.812849888	4.773749533	4.665554713	5.052014568	5.433728572	4.932667031	5.727352854	5.184906925	5.168420764	5.032817941	5.865356845	5.654057118	5.704656963	5.121430985	4.832699635	5.457645156	5.581194003	4.764692146	4.982953394	5.601722344	6.19393485	6.160728354	5.792181737	5.265109262	6.035748464	6.077337872	5.287905995	5.625136268	5.185785584	5.418558889	5.417622987	5.310560602	5.072239859	5.24860436	5.459409133	5.092919123	4.82099826	5.754524172	4.744504097	5.93315711
ABCC9	6.979586138	7.364331743	7.323472082	7.037436616	7.032533686	7.381423495	7.140433433	7.348192262	7.353492356	7.208227854	7.420199023	6.815079272	7.848016583	7.278000134	7.408592624	7.246673936	7.4600437	6.52768083	7.807490309	7.373735381	7.400531173	7.50787744	7.490259487	7.340151545	7.528113337	7.525248379	7.350813735	7.218924757	6.632927356	6.850974923	7.234354519	7.160408494	6.481679034	7.569879966	7.235739049	7.50787744	7.480314197	7.091719417	7.058599243	7.273232884	6.598694651	7.19653728	7.681347549	7.38543528	6.06586538	7.469747135	7.087134397	7.674492589	7.001973416
ABCD1	6.623375651	6.870408025	7.110772336	7.281280223	7.173822209	6.917822618	7.039790438	6.963964843	6.409952424	6.791954998	7.419942704	7.256713805	7.414514354	7.424758057	7.487297597	7.160642201	7.359660699	6.772307058	7.246797607	7.051724734	7.122283414	7.040136942	7.058756701	7.247125904	7.577232557	7.123606437	7.177630236	7.567781204	7.031456782	6.523373208	7.047223857	7.151381673	6.40503548	7.000085623	7.354714973	7.080746903	6.737317794	6.966220151	6.910813925	7.283234126	7.240725196	6.860031421	7.217109937	7.016023896	6.025200627	7.333317753	7.101216054	7.197398449	7.048820262
ABCD2	6.020764349	5.126767976	5.827967664	5.725082003	4.334637441	5.60633345	5.956952276	5.342517376	5.28704637	5.880598469	5.50257153	5.877379735	6.165722389	5.07239495	6.216278941	5.885741623	2.778628744	4.856063817	6.194395121	6.375559002	5.041532788	6.490831463	5.480382938	6.787473014	5.595166355	6.398809765	6.80604508	6.558089084	5.018485339	5.726168902	5.986353755	5.827187294	2.918885966	5.692444518	5.76415912	5.984215052	5.632022976	4.091060733	5.505093138	5.696150759	4.97879653	5.580099598	6.335945667	6.314217336	4.187740965	6.146264113	5.583324818	5.770791101	6.92621325
ABCD3	7.8699362	7.963060655	8.360550721	8.081075593	8.053859871	7.76258364	7.671737674	8.298505392	7.714590615	8.386735201	8.982150436	7.472347514	8.407204277	7.843441289	7.849963579	8.130806646	7.964077455	8.176051293	7.819892443	8.174456364	7.792630324	7.968065125	7.986271259	8.302885117	8.010553555	7.988734776	8.063787637	8.531198197	8.377796588	7.74429664	7.971599477	8.336734244	8.233757446	7.852900034	8.111508315	8.199566939	7.790863104	8.262138133	8.194861926	8.411219328	7.803822246	7.628274176	8.279902744	8.377796588	8.107602587	7.937153624	7.906416462	8.20290753	8.493055974
ABCD4	5.941628578	5.805298879	5.797912135	5.621706868	5.774737157	6.015178547	5.842105482	6.021020414	6.315658257	5.83338306	5.873222418	6.05493781	6.03376866	5.811836232	6.192448702	6.057928447	6.179460019	5.785725058	5.735816227	5.764216743	5.760918625	5.812695424	5.914028211	5.902584586	5.813864373	5.730360477	5.855540494	5.823851374	5.996627866	6.211853176	5.860268366	5.95692595	5.829136149	5.926925332	5.970999305	6.047043872	6.465962563	6.038985551	6.040378784	6.095877521	6.003151777	5.902584586	5.839069765	5.784518985	5.94770395	5.886417708	5.624805529	5.98779363	5.723149748
ABCE1	6.327361334	6.903040574	6.346032838	6.464340632	6.844061068	6.593304049	7.027508721	5.843651483	6.30439808	6.323407745	6.24124942	6.195243406	6.096909078	6.156096013	5.957009209	6.348949425	6.324033678	6.980918323	6.059187309	6.203908217	6.765909911	6.086076606	6.058879824	6.897246629	5.910105739	6.546478049	6.621044033	6.488530876	7.389841254	6.704758706	6.497775266	6.613791821	7.353246046	6.171948145	6.428235459	6.428903834	5.638235522	6.232625588	5.826632741	6.64944841	5.995837725	6.71333172	5.802022682	6.398549258	7.201804615	6.103207722	6.732510792	6.27619751	6.511119945
ABCF1	8.062646579	7.850697519	7.806644732	7.773973517	8.031425272	7.815034757	7.911651269	8.036671857	7.747298589	8.061360665	8.138000317	7.855159781	7.746079361	7.985771979	7.943782407	7.982848857	7.861634978	8.22554834	8.009239151	7.860027617	7.642191229	7.675565406	7.881720006	7.586411967	7.980314179	7.394811308	7.941751421	8.162285621	8.389193863	8.102052375	7.933263747	7.817492736	7.946747937	7.796784101	7.833177913	7.929162499	7.794096608	8.28830972	8.018865556	8.195510447	7.95660633	7.760344152	8.149451465	7.821509219	8.295596942	7.852304443	7.973973177	7.833557877	7.812695498
ABCF2	6.649739454	6.485408238	6.23815306	6.769494075	6.768448509	6.301423248	6.117034193	6.69737515	6.620315486	6.723240518	6.560151096	6.528230141	6.162219488	6.488379394	6.439039066	6.40021659	5.958093267	6.924272947	6.55097765	6.376642189	6.429359561	6.461912455	6.534481306	6.215347893	6.17369088	6.498427493	6.398539714	6.624657113	6.939950438	6.796522057	6.676396626	6.585576628	6.911442421	6.369916185	6.402744473	6.40572434	6.944040616	6.277463142	6.500064557	6.284864829	6.526901855	6.182529579	6.675737784	6.312402551	7.203198556	6.661539626	6.440048392	6.156887331	6.252012749
ABCF3	7.407422039	7.469197507	7.213495327	7.437792015	7.349937424	7.476044465	7.133578443	7.19709475	7.213495327	7.499829765	7.02213598	7.310769424	7.190786458	7.28156569	7.306164622	7.42537201	6.89324854	7.227905385	7.016667221	7.360824444	7.093523733	7.393524685	7.31510455	7.388627187	7.507509431	7.319959692	7.2943043	7.275717773	7.506406394	7.212782626	7.318483208	7.513147859	7.088257736	7.27250809	7.210049212	7.290824646	7.037671087	7.274649728	7.45569795	7.522017345	6.874834281	7.075865243	7.064463006	7.375134309	7.203009446	7.596697708	7.321807534	7.343747849	7.196740631
ABCG1	5.375628167	6.054788391	5.746928641	5.282745133	5.605460474	5.662690907	5.426428882	6.219611053	5.91840713	5.282464616	5.772041927	5.877087821	6.033012229	6.214844191	6.000749418	4.871589171	5.400431487	5.507238738	6.417969486	4.835262587	5.640436273	5.676654997	5.803076616	5.893340502	5.422226544	5.561363635	5.878929925	5.462991465	5.411050746	5.600539553	5.546564339	5.850284725	7.366126356	5.295107701	5.384002708	4.735273077	5.362434672	5.837375514	5.833593655	4.928605377	5.637168932	4.642618423	5.555478051	4.833319291	5.951563964	5.068287717	6.0375838	5.237252078	5.516730269
ABCG2	5.168646712	5.37023809	5.261712091	5.589418699	4.927771591	5.408657401	5.055041217	5.212435014	5.261117299	5.041994906	4.843866032	4.295963296	5.219465969	5.492325349	4.912575819	6.278495325	5.246786362	4.914410337	4.751556292	4.870144973	4.504411391	5.847255749	4.894734818	5.066652515	4.529636314	5.165263693	5.269396585	4.301420066	4.84079893	5.233513565	4.473970562	5.024690754	5.462882507	5.597903844	5.28237767	4.980515059	4.834306961	4.741112918	5.481571931	4.904792059	4.627327782	5.909843841	5.441739571	4.963943123	4.926852269	4.575409182	5.982932137	4.930802996	5.449887652
ABCG4	6.058992632	5.2799499	5.666735533	5.262980071	5.884781044	5.728219121	5.368405644	5.778367965	5.636195303	5.480937583	5.485219308	6.036692229	5.844741327	5.53143434	5.768951824	5.637355633	5.762154689	5.221714671	5.438460271	5.837418927	5.958859634	5.921474624	5.656160887	5.643821796	5.488570538	5.350675909	5.863432119	5.746741882	5.155572755	5.516967824	5.762154689	5.655868027	5.095746532	5.553045479	5.875010456	5.417850292	5.728803194	6.141691735	5.585749741	5.548512584	5.615588859	5.616172042	5.676957019	5.366174277	5.804275844	5.637355633	5.598964391	5.675385696	5.657312242
ABCG5	3.792326571	3.736754971	3.854802976	3.842309672	3.816704751	3.819635001	3.870635847	4.115266588	3.851916304	4.213198927	4.014338525	3.930620189	3.84774244	3.868781698	4.135881523	3.954081323	3.822435023	3.842309672	3.818009151	3.914340891	3.974567195	3.921569316	3.920949443	3.983222151	3.653544821	3.704051044	4.033349186	3.80865094	3.895135208	3.906503564	4.13956433	3.81515941	4.031456761	3.948490387	3.906799717	3.857997676	3.866512457	3.740401164	3.804644946	3.93178492	4.03824346	3.673061834	4.116848082	3.900493259	4.214118402	4.017198879	3.989109243	3.806221694	3.564959209
ABHD10	7.910505377	7.556925015	7.854807017	7.845173086	7.204679452	7.581702243	7.317248312	7.313722911	6.993573281	7.482524776	6.982150952	6.986697725	7.791627786	7.552517205	7.328381802	7.391700146	7.063258737	6.837858675	7.828120394	7.762942383	7.818381976	7.87021138	7.724449149	8.031672569	7.302090328	7.731524717	7.683955569	7.369083949	6.460484901	6.293160728	7.564365952	7.048271513	5.875796399	7.816926437	7.238357592	7.502786504	7.210833859	7.246785546	7.840951059	7.725534816	7.026765877	7.897289634	7.356857438	8.140740437	6.160400712	7.6702826	7.806236381	7.39557745	7.509177769
ABHD11	6.645044016	6.829372772	6.684812187	6.745479323	6.446097341	6.795817536	6.698046943	7.086604106	6.879886427	6.843539215	6.721770909	6.441269035	6.852968456	6.841120479	6.746151073	7.275903394	6.905068265	6.555030135	7.134449895	7.480435759	6.95080517	7.340963938	7.015338523	6.85703609	6.849058029	6.596890047	7.082060862	6.802984819	6.391509474	6.892236671	6.97599626	6.497361036	6.697435504	7.083309426	6.574764603	6.469072482	6.840166947	6.715573237	7.413033326	6.846820089	6.732277477	6.718472265	6.394500002	6.772569035	6.374354162	6.675251345	6.906307152	6.798042402	6.978176027
ABHD17A	7.740710048	7.796260152	7.478054583	7.517627467	7.828104083	7.781324905	7.465485732	7.642810999	7.993269094	7.542469761	7.97322666	7.892566544	7.793229506	7.970324403	7.755976085	7.692435776	7.829476537	7.553520579	8.049191596	7.771820467	7.624323993	7.591672175	7.711326843	7.642491538	8.000029923	7.586638934	7.991221168	7.776251475	7.533036123	7.75338998	7.852567281	7.851899817	7.740054961	7.903413189	7.841901824	7.506475278	7.629512101	7.709702689	7.596214906	7.51902722	8.022146847	7.704618162	7.6633862	7.465787544	7.659441882	7.497540022	7.631172426	7.9502676	7.662028866
ABHD17B	5.651300436	5.315601187	5.570265115	5.689081224	5.638752079	5.806894509	5.532176241	5.78159195	5.575420594	5.780133195	5.549640657	5.482963896	5.576860901	5.433318351	5.623704735	5.532176241	5.449200507	5.725201567	5.381675359	5.561752962	6.014042027	5.769310243	5.239676088	5.611602389	6.00470426	5.839154761	5.715853842	5.691536418	5.864072095	5.67412682	5.955662556	6.007477569	5.318760067	5.4304791	5.734704669	5.759192795	5.696169514	5.480938119	5.750168501	5.753675173	5.319401619	5.623265987	5.463357316	5.713758812	6.113433919	5.620220844	5.758356247	5.416197531	5.911352372
ABHD2	7.590275194	7.541505643	7.308774112	7.050062453	7.135353882	7.624926725	6.759408614	7.133818945	8.021088834	7.145647733	7.343165505	7.335441718	6.536908751	6.96527218	7.204290291	7.593641511	6.199516163	7.752372004	6.772211156	6.979364882	6.968624285	7.136068153	7.269948003	7.170191696	7.016862406	7.371780452	7.2782488	7.356720322	8.246502662	8.119625842	7.197293139	7.801354054	8.221498759	6.796415976	7.495351927	7.553369742	7.242775437	6.338273816	7.251723218	7.121168559	7.535674483	7.378620819	7.087584266	6.961856819	8.086957645	6.970575827	6.899127121	7.310220134	7.333657954
ABHD3	4.808083569	4.395559594	4.72112789	4.855052374	4.727926842	5.021839919	4.928226918	4.641897838	4.698834972	4.540862589	4.498192757	4.993514435	4.598382736	4.361305382	4.429630573	4.305154032	4.510441097	4.816751324	3.670854985	4.295576952	4.906274982	4.178754003	4.73681017	4.495742005	4.628155185	4.906274982	4.377523573	4.68664324	4.412257138	4.677061125	4.415367601	5.114527173	4.783242934	4.455753826	4.567709794	4.389999344	4.686928362	4.891465656	4.826091169	4.096311785	4.60842006	4.397827131	4.171900808	4.520465137	5.264445435	5.0245957	4.856968909	4.306039021	4.67055058
ABHD4	6.835375881	6.459249148	6.800596918	6.645403628	6.818028583	6.645086086	6.284023133	6.659776651	6.3257101	6.733428907	6.389443219	6.864404803	6.720806856	6.511787425	6.815393902	6.91151822	6.469837962	6.510275548	6.479128607	7.037850551	6.79259267	6.736415404	6.620761923	6.915098394	6.767910968	6.761817847	6.973018786	6.786557286	6.298141687	6.900497442	6.817130831	6.723975843	6.735479102	6.501362982	6.529003245	7.017343205	6.867665202	6.816844643	6.945140002	6.661841686	6.610715699	6.499969964	6.700411071	6.603370417	6.926018503	6.481185427	6.75577279	6.467394506	6.665922981
ABHD5	7.498638888	7.049712419	7.234934768	6.690282024	7.996243941	7.21481125	6.918677295	7.169848918	6.954828529	7.773403649	7.128192377	7.387154917	6.545625061	6.96620917	6.833393208	6.940256806	6.722828931	7.918114919	6.948307693	6.653610197	6.984711058	6.537467249	7.234180451	7.049056234	6.719396941	6.652521359	6.722273618	7.383545948	8.381455367	7.769540017	6.892706758	7.080333179	8.116396243	6.517344512	7.567140081	7.000773316	7.227842244	7.111740531	6.929164157	6.96985506	7.667305245	7.04136544	7.126504353	6.52599466	8.983525251	6.95691042	7.256611885	6.971967307	7.366596097
ABHD6	6.024649484	4.867383896	5.57661385	5.624648906	5.253884095	5.647673235	5.822383257	5.581221884	5.315565251	6.107223276	5.873022316	6.127943515	5.445077713	5.672232679	5.893645359	5.601184849	5.335583747	5.408789766	5.714481477	5.814369037	5.774540777	5.588064896	6.007884599	5.342068537	5.765684507	5.67977784	5.48247952	6.040438026	5.606542109	5.394682892	5.697077455	5.47231932	4.734285669	5.595118521	5.92522414	5.581819723	5.777867629	5.975426363	6.29563932	6.237678363	5.661349847	5.661970926	6.144941948	5.64826678	5.799185711	5.835695795	5.236807137	5.376423993	5.680722989
ABHD8	6.140589407	5.409218097	5.479948011	5.475253975	5.920762292	5.444227764	5.100937708	5.759815632	5.209536934	5.753093812	5.668381237	5.762882982	5.358169149	5.683085296	5.708743153	5.512178907	5.574782556	5.521337367	5.429928057	5.777017835	5.719190239	5.613299706	5.530563117	5.385378807	5.515229669	5.394236324	5.689783131	5.853433094	5.612393216	5.748441793	5.732300072	5.761966269	5.242773051	5.736548471	5.775832497	5.321474158	5.94652066	5.601215839	5.72463372	5.829722699	5.619623549	5.743704457	5.612075959	5.667127239	5.749463434	5.420454541	5.395473963	5.647996986	5.632341826
ABI1	6.055603873	6.06229343	6.263991225	6.125309524	6.136220465	6.548987916	6.113432913	6.039393865	6.209235433	6.454297998	6.516273021	6.2856009	6.238035253	6.137552396	5.86526262	6.69985995	6.473068125	6.53299481	6.093604982	6.121567669	6.230365821	6.275026777	6.39868578	6.273978451	6.235912998	6.205424821	6.248903152	6.167752843	6.630604889	6.485788038	6.068748835	6.449466573	7.055614523	6.119256544	6.378882772	6.341868944	6.092581204	6.136566132	6.365629868	6.240762591	6.495814653	6.347043295	6.172262579	6.37964149	7.342767109	6.114139255	6.943258805	6.13722497	6.273978451
ABI2	7.660453654	7.632044176	7.325795766	7.505966838	7.896513088	7.819986013	7.138868763	7.66269316	7.619925039	7.60629617	7.541086903	7.410875396	7.720041883	7.689491995	7.49699036	7.587328674	7.703681531	7.346701464	7.568625787	7.652468986	7.696331309	7.898190653	7.380238852	7.42271886	7.611357121	7.592114161	7.462808705	7.195691358	7.169529793	7.37464228	7.53651748	7.25435263	7.257244456	7.832214128	7.228102665	7.460275369	7.63274706	7.866465981	7.931121666	7.331014063	7.178259156	7.662042379	7.733813733	7.569315713	7.397259986	7.588681724	7.934636992	7.37464228	6.976191138
ABI3BP	5.589642304	6.24648345	6.502967526	6.159002094	5.600021431	6.496768738	7.481394327	5.863979592	6.539359213	5.513694074	5.992045284	6.380899375	6.882057228	6.33920056	5.466204978	6.266529939	6.209639153	6.821928969	6.231888214	6.8237689	6.247152869	6.630497073	6.469315742	6.844897024	6.083641779	6.322581432	5.593047881	6.283073657	6.790857211	6.771247537	5.809295658	7.134059606	6.409852216	6.530867334	6.184948398	5.987637049	6.508360029	6.332424468	5.808809513	6.197543418	6.839866521	6.584865883	5.898227325	6.162064528	6.401168107	6.378789537	6.103415921	6.313256128	7.160717226
ABL1	7.43566089	7.495720743	7.529324589	7.579405117	7.468817791	7.548816117	8.165320379	7.824483439	7.680738568	7.729440046	7.269932861	7.710455817	7.295174713	7.45566638	7.386762351	7.459834892	7.498576996	7.397533297	7.637920508	7.48661403	7.500593428	7.642213001	7.598035387	7.349320984	7.471344819	7.260697672	7.456482516	7.386762351	7.728977119	7.943974593	7.514616825	7.578498301	8.395354793	7.280601697	7.658496299	7.605100769	7.90510608	7.469195925	7.65060115	7.661666585	8.048731659	7.589217514	7.969759497	7.55988975	7.681240856	7.628086961	7.494170656	7.641779133	7.530624579
ABL2	6.257599195	6.334118808	5.981036389	6.078909018	5.998651255	6.59516842	6.534205061	6.317403876	6.389468881	6.300075598	6.462698065	6.14957942	6.074969002	6.275031987	6.091600699	6.18489334	6.328773928	6.580972096	5.740791946	5.981312547	6.248526311	6.137956379	5.994549153	6.217568513	6.046182361	6.061116708	6.295756402	6.025718001	6.613641878	6.125831626	5.937285254	6.203274632	6.884616736	6.013239993	6.390661785	6.328168041	6.180640938	5.930727993	6.417664243	6.156324115	6.803184666	6.466768759	6.038430379	6.025438169	7.013259452	5.981036389	6.191047595	6.309284221	5.938811518
ABLIM1	10.46866994	10.07201338	10.15465523	10.27218426	9.962617066	10.32043771	9.914469238	10.53099667	10.12788484	10.18205213	10.11954283	10.23131537	10.3457096	10.28314832	10.33328991	10.16408623	10.21110049	9.806018014	10.32043771	10.22067567	10.32043771	10.2008257	10.2008257	10.45419009	10.33328991	10.50029219	10.00326381	10.28314832	9.612928517	9.725053967	10.03401749	10.01837438	9.752915011	10.32043771	10.24097459	10.2962453	10.44104522	10.27218426	10.01837438	10.14553566	9.838670815	10.04188295	10.3457096	10.61029714	9.53109415	10.62804477	10.08744762	10.11136958	9.881413349
ABLIM3	8.906117888	8.330098893	8.829160976	8.628167693	8.953452848	9.052098331	8.56538769	8.627271135	8.604842257	9.131685515	8.441096869	9.254722788	8.937792275	9.128653313	9.04497046	9.092353496	8.880004094	8.785608827	9.041962158	9.011052615	8.831395145	8.877552016	8.823130012	9.043530763	8.760494184	9.064682599	9.193199816	9.085100638	8.630171336	9.447742754	9.174849728	8.748338063	8.730872744	8.768313125	9.326262592	8.490711876	8.569044003	9.417240924	9.1114185	8.452032857	9.187139272	8.625312729	9.046224784	9.04497046	8.258019051	9.32988014	8.935230141	8.233447344	8.60011576
ABO	5.911515053	6.034313905	5.389791474	5.571522111	5.99115998	6.012293477	5.561887874	5.554736842	5.693919444	6.083188559	5.85303626	5.673755891	6.123603018	5.699683089	5.372843009	6.2193816	5.598826895	5.508070292	6.395539755	6.039175394	6.006171061	5.681156895	5.911195231	6.134613381	5.776233424	5.760114844	6.121227796	6.156229926	5.894877762	5.486902115	5.919060715	5.920491465	6.058961926	6.111793124	5.339239549	5.772576689	5.745595972	5.723237556	5.372843009	5.11903977	5.949116984	5.410274035	5.995234599	5.685088813	5.706693604	6.033421961	5.949672644	6.163689692	5.637515823
ABR	7.825633577	8.150644045	7.944500138	8.016314923	8.204893931	7.78169825	8.098740411	7.964760768	8.05288897	8.20581955	8.074509817	7.955379708	8.444143136	8.009529072	8.301040718	7.6680038	7.986417467	7.84759329	8.524734219	8.135629616	7.934316583	8.220457681	8.003736442	8.270532195	8.341904128	8.103385857	8.20319344	8.185930261	7.558352242	7.75168995	8.049775387	7.954646557	7.352607479	8.204038194	7.838913941	8.339990297	8.163229303	8.375788551	8.206647316	8.41721577	7.873733452	8.445148325	8.035035567	8.226397075	6.78831906	8.446250978	8.055059726	7.903680885	7.3215634
ABT1	6.122839481	6.262927857	5.915374054	6.260640068	6.178632152	5.899183597	6.30088964	6.136822348	6.207992279	6.426831173	5.899818474	6.018546781	6.074006514	6.287555297	5.971632503	5.985236986	5.837658671	6.388811576	6.124572162	6.003666612	6.217292069	6.378269968	5.852719429	6.050604075	6.104272513	5.901048004	6.159725458	6.233325078	6.4329358	6.446241944	6.246104782	6.477047866	6.605277994	6.031721007	5.958093016	6.252484187	6.207679795	6.440559333	6.243175602	5.897024176	6.100864216	5.827343158	6.081078783	6.085070752	6.558673202	5.930832899	5.929356611	6.399478336	6.268986064
ABTB2	7.208075313	7.137889584	6.619434445	7.126650644	7.174331029	7.164631646	6.492344265	6.600626325	7.366497266	7.395731675	7.275125206	7.0462066	6.93931838	6.920315293	7.059450302	6.927380325	7.233964331	6.962071539	6.272719055	6.708856055	7.415913706	7.136361237	6.706256127	6.849394253	6.907551085	6.559816612	6.860693869	6.841923561	7.47889311	7.226444936	7.090329958	7.119783362	8.329440648	7.042213832	6.708280315	6.756788093	6.944522229	7.55617114	7.470570172	6.842241906	7.51752313	6.935208882	6.48734086	7.488162613	7.392614673	7.511038395	7.760991165	6.709732711	6.681949522
ACAA1	6.524951819	5.988769454	6.272415595	6.079329026	5.908145574	6.215936765	6.01197694	6.342809449	6.119340724	6.115946069	6.443921919	5.921805858	6.182025609	6.089000087	6.127932757	6.416517071	6.117504103	5.926368741	6.307940655	6.096863442	6.584051769	6.427110045	6.299511746	6.1387858	6.403579033	6.522012358	6.566054786	6.380457746	6.071071382	5.904530928	6.124909497	6.26431595	6.089861146	6.196160699	6.062557813	6.243520134	5.856436332	6.31593512	6.709389755	6.386839184	6.237212149	6.260658978	6.310075554	6.265267491	5.968703771	5.996388042	6.094422073	6.009271863	6.846108776
ACAA2	7.774555156	7.862117778	7.928608398	8.260342074	8.201888936	8.127320864	7.866403584	8.043642224	7.932837156	7.698470704	7.682395323	7.768751555	8.047033217	8.033211856	8.402282709	8.262370003	7.732982569	7.536664143	7.96910584	8.526848547	8.323988459	8.219905044	7.874977163	7.985641773	8.030702716	8.378489886	8.462496589	7.852351079	7.619530218	7.814442631	8.009416598	7.912279522	7.835089289	7.961947713	8.085692077	8.033607678	7.747014123	7.874271689	8.334403449	8.161872337	7.660274756	7.983862873	8.202267654	8.235465912	7.647781167	8.325628689	8.00311962	8.421356252	8.152319332
ACACA	6.18251732	6.288186229	6.093328774	6.141088228	5.965905929	5.962525221	6.681102426	6.144052037	6.074725431	6.146116225	6.283384482	6.806481121	6.033048333	5.964172686	6.098013363	5.933949595	6.24394079	6.483017132	6.198115838	5.998264488	6.265921352	5.923306938	5.94445787	6.060999438	5.873991562	6.270622459	5.943259077	6.297199355	6.164494057	6.251381785	5.954027335	6.143412395	6.25998532	5.940869551	6.280723469	6.097457718	6.093909339	5.872575056	6.231848469	6.793534971	5.912752488	6.091847606	5.942652366	5.853988597	6.271754891	6.199827779	6.057450233	5.873423133	5.7451183
ACACB	8.328433744	7.817798466	8.032753295	8.375856233	8.308952867	8.407869934	9.112122913	8.678971167	8.486564874	8.496448324	8.38163719	8.788360106	8.310035187	8.180173979	9.054133795	8.210734248	7.926782984	7.118556655	8.156666273	8.765115941	8.350935023	8.244497963	8.529014298	8.146068238	8.471445881	8.941929314	8.40537593	8.097414563	7.489099407	8.191336209	8.221509527	7.970863148	6.584711783	8.279568677	8.392249996	8.681714432	8.585360184	8.471445881	8.139339935	9.159065525	7.630298899	8.092760411	8.472759099	8.518352108	6.397812084	8.703448942	8.221509527	8.65851476	7.497708081
ACAD10	6.455294847	6.474512807	6.845814318	6.678865947	6.410242545	6.396793662	6.49594119	7.005548701	6.342846913	6.762413781	6.701266302	6.801146837	7.26310288	6.707350902	7.346603092	7.113298361	7.024633683	6.221540393	6.793528498	7.30650716	7.303998575	7.203069891	6.894910579	6.957942817	6.884698833	7.13101124	7.095622829	6.594914304	5.942439031	5.770971896	6.56476988	6.292190514	6.115178089	7.231724015	6.629261826	7.001266768	6.591688406	7.298278762	6.992047596	6.597893833	6.719312676	7.006172459	6.271523597	7.201185507	6.045653129	7.391110797	6.549348669	6.597893833	6.196518847
ACAD8	6.819225575	6.532238578	6.685910277	6.78093892	6.61684714	6.940414479	6.414222283	7.026595019	6.613584267	6.893331375	6.817765327	6.670193001	6.972177314	7.066299743	6.991161469	7.035824972	6.58694878	6.428932966	6.908962159	7.280470679	7.00499856	7.058651603	6.994447757	7.055301728	6.777530767	6.697704641	6.975156187	6.753643375	6.472985241	6.604309576	6.689590717	6.618623088	6.367896261	7.147032384	6.445807999	6.62200505	6.889653483	6.634481276	7.281399562	6.787478529	6.676667904	6.776392357	6.74835026	7.127804772	6.452436156	6.94813068	6.78134105	6.960815552	6.657794759
ACADL	4.378592487	4.150078955	4.34125019	4.647107028	3.565810668	3.640228117	5.583831591	4.050210586	3.5973811	4.148867056	4.162726452	5.229203035	3.966533104	4.196690528	3.856035594	4.048767811	4.235864002	3.385264599	3.483863407	4.249613785	4.411425997	4.530541571	3.936707632	3.729062031	4.918180114	4.060734558	3.748047192	4.143414389	3.6207831	4.413804926	4.464867805	3.742760277	4.060427858	4.46761736	4.150078955	4.033361602	4.084562817	3.609101082	3.587021149	4.559783762	3.897474559	4.194901866	5.017135112	4.693331075	3.662097618	3.591957946	3.65983343	4.141635636	4.572530742
ACADM	9.450184372	9.835615587	9.564933271	9.484429829	9.557499964	9.908996447	9.637187197	9.625320583	10.02660993	9.882870348	9.54672179	9.222890556	9.641361005	9.375896809	9.491128108	9.952372708	9.319654351	9.271876729	9.853603302	9.958265683	9.663325126	10.18014848	9.76594988	10.11086983	9.983853762	10.16429995	9.76594988	9.289295876	9.707351678	9.271876729	9.629054141	9.667535075	9.460519792	10.11873529	9.430138218	9.859268508	9.494859685	9.592914746	10.02660993	9.654573107	9.470248733	9.498621526	9.882870348	9.70248415	9.211820532	9.770584953	9.725640725	9.991321573	9.70248415
ACADS	6.994422339	7.104662633	7.307636115	7.218195137	7.095445878	7.603823349	7.039263226	7.407866202	7.16379585	7.175387685	7.315234775	6.945097949	7.263399138	7.643101249	7.667108422	7.750575993	6.6104363	6.390231011	7.121949821	7.405576212	7.469622037	7.453319035	7.490116736	7.313964156	7.488761499	7.215292285	8.211606405	7.404496904	6.87853867	6.684161693	7.532532582	7.302067088	6.89975609	7.504473641	7.003889601	6.877917427	6.920476311	7.200233076	7.322375257	7.542196184	6.912574759	7.117806399	7.183280816	7.140790663	6.38243916	7.531172507	6.775556515	7.510893555	7.375568375
ACADSB	6.117774113	6.030868733	6.114038423	5.799396915	5.720250385	6.153470365	5.240348669	5.575399215	5.906779267	5.858900747	5.636568835	4.954339028	6.573114941	5.88034944	5.463928346	5.832786765	5.535979725	5.295776003	6.085365691	5.923031001	6.089983115	6.411076801	5.844561176	6.350615408	5.819594897	6.184941304	6.060440858	5.631291732	5.449808635	5.25373078	6.104157215	6.024523299	5.693830566	6.327752277	4.891454395	5.649602851	5.752821745	5.642179695	6.193582175	5.577978823	5.296443916	6.072116453	5.774595645	6.352243232	5.341532225	5.830298812	5.972301576	6.118267602	5.898470359
ACADVL	10.12733571	10.21403659	10.20460015	10.10711466	10.49345793	10.25053212	10.18746969	10.56086259	10.26827593	9.940074445	10.30188453	10.0743954	10.19215255	10.3488125	10.42024401	10.49025686	9.9652281	9.358134118	10.05927033	10.31237957	10.43841025	10.1637029	10.19468569	10.15906913	10.4356006	10.53862013	10.45639388	10.16157297	9.991300352	9.792974716	9.997844405	10.21403659	9.799607076	10.07663775	10.34345403	10.38038393	10.08543929	10.41166273	10.23298683	10.38038393	9.908421887	10.20929573	10.4715361	10.25269931	9.963382115	10.61158008	10.01949311	10.64404761	10.00811757
ACAN	5.733042658	5.38910936	5.657788586	5.581242366	5.453565435	5.946855108	5.358816077	5.711471295	5.455637648	5.443446001	5.377938074	5.378246173	5.578058894	5.747272688	5.455337997	5.707323101	5.493884429	5.287305449	5.518654994	5.590634039	5.161829066	5.417248787	5.534733566	5.656358582	5.453565435	5.225846831	5.42099819	5.32591489	5.193315662	5.262690903	5.499164864	5.493605931	5.739457932	5.38910936	5.53263997	5.682735112	5.345821262	5.545152302	5.260900957	5.405294663	5.268507065	5.726255844	5.071499297	5.426487006	5.810866007	5.587909062	5.444055418	5.317588808	5.451790586
ACAP1	5.849376575	5.660849909	5.866618318	5.647828861	5.482063506	5.434921656	5.93699173	5.648157041	5.950355398	5.83079803	5.851900469	5.748762753	5.731437475	5.867865686	5.725529874	5.69050601	5.775474891	5.778418744	5.706065687	5.512741268	5.649947341	5.78736534	5.825437409	5.668703998	5.958308502	5.75590287	5.623305701	5.79014158	5.929874924	5.909343212	5.571007155	5.582116674	5.741539921	5.609879616	5.933882437	5.800101618	5.949113958	5.652660979	5.675622446	5.651122306	5.815603765	5.716613272	5.905621923	5.547367287	5.333554488	5.885729563	5.766323973	5.5092035	5.656906134
ACAP2	5.657487769	5.541888975	5.660574629	5.242504345	5.57813291	5.740196339	5.793071016	5.121712323	5.589834812	5.430353527	5.506680811	5.759857394	5.740540351	5.678385106	5.424201039	5.458456213	5.788737572	5.813173827	5.463666433	5.325810187	5.618867529	5.523289776	5.39398034	5.562932039	5.483077688	5.765232201	5.499596366	5.6260372	5.853308301	5.727096109	5.497205016	5.513809693	5.311037765	5.481722384	5.681527588	5.523975368	5.31075397	5.413439365	5.521057057	5.609885094	5.552431156	5.555932692	5.486088581	5.579477765	5.401137524	5.423207003	5.492893811	5.658514235	5.551396902
ACAT1	10.1511016	10.21960845	10.22545058	10.32876873	10.07101608	10.33488161	9.800388513	9.906939858	10.01528467	9.793715373	9.584072638	9.730125415	10.30617445	10.21062491	10.00781781	10.16887167	10.39616881	9.275652611	10.35451249	10.36101076	10.2310788	10.38533046	10.00324044	10.38298738	10.01384126	10.41130804	10.34361612	9.903674126	9.49412093	9.616358139	10.2410101	10.19384542	10.11815448	10.38741433	9.694881917	10.0261308	9.929979866	10.04770774	10.06499445	9.943101046	9.280088395	10.09857265	10.00622117	10.39390037	9.232148872	10.16178671	10.48569004	10.23318856	10.11171753
ACAT2	5.29980309	6.142569645	5.453160255	4.850431758	5.304282575	5.033779046	5.568994514	4.980046367	4.948766573	5.138089867	5.419271449	5.303362276	5.117510426	5.243957242	5.23861332	4.692736456	5.48032612	5.686704508	5.176851326	4.880205694	5.031056504	5.261695114	5.201627206	5.580850559	5.25034491	5.058540836	4.699916113	5.19733948	5.202224399	5.300985328	5.17874874	5.217248601	4.556151229	4.678396527	5.672964932	4.943403519	5.342376571	5.758963675	5.749413783	5.635733393	4.805010259	4.656535418	4.903152387	5.233069905	5.111900913	5.187578631	5.519636116	4.890149317	5.103694555
ACBD3	7.2487353	7.27530443	7.131623094	7.117845446	7.201024556	7.293771562	7.113401622	7.065733989	6.950873788	7.227914795	7.281646952	6.902692333	7.151778376	7.022124997	6.953491008	7.345890814	7.069724867	7.51519545	7.308483351	7.037482117	7.086934222	7.202457889	6.903875278	7.162097598	7.175545657	6.978431722	7.173374931	7.106937569	7.309377674	7.034805447	7.1837609	7.073357416	6.934093009	7.196311105	6.983504502	7.13303444	7.14952453	6.947755798	7.27530443	7.032186392	6.944095148	6.985401836	6.92919392	6.975258664	7.2354975	7.13303444	7.087626344	7.456361044	6.857679138
ACBD4	6.065615011	6.002326306	6.13146477	5.70030323	6.284393585	6.402061705	6.119880196	6.637893545	5.888574967	6.451777484	6.346295393	6.14584764	6.43478866	6.144657902	6.464444106	6.176770236	6.381687017	6.026227151	6.008722858	6.401452044	6.25275323	6.396879463	6.238467711	6.456877045	6.28298646	6.321856753	6.339679099	6.168487189	6.103407626	6.142256584	6.247205475	6.082562152	5.95487667	6.293045666	6.125033857	6.04444756	6.278383408	6.069770705	6.451152743	6.433094476	6.26011157	6.065299946	6.338244315	5.922498793	6.226966293	6.248401671	6.243326185	6.246290101	6.264998857
ACD	5.636196317	5.652615621	5.377159705	5.412438444	5.650113153	5.564585343	5.534138166	5.744927003	5.653547009	5.398406368	5.668444545	5.730110937	5.409385579	5.479030783	5.412149268	5.558079038	5.597067437	5.687515812	5.172754356	5.491308823	5.528074673	5.406249245	5.570318659	5.353902333	5.44540753	5.502623258	5.217709872	5.64649743	5.624706469	5.587355597	5.646184652	5.541408745	5.524848134	5.675069467	5.543913521	5.895294169	5.600641178	5.755957156	5.502281074	5.77990842	5.62307295	5.657721022	5.420583393	5.324710105	6.01461383	5.368309495	5.346199973	5.709013491	5.730110937
ACE	4.888195358	5.296439358	4.868857983	4.804682759	5.327816194	5.050774164	4.803159853	4.853092955	5.079911259	5.144852288	5.114712201	5.116233829	5.381262056	5.047440853	5.170813485	5.18803735	5.116546444	5.353284166	5.511982459	5.243333331	4.893442516	5.112204221	5.031537952	5.20902776	4.896173327	5.054212632	4.964209643	4.991508005	5.468004389	4.884917459	4.99567452	4.732493385	4.779981108	5.111255136	4.911572647	5.030953258	4.664616894	5.307567383	4.817154627	5.05549771	5.030661618	5.137847461	4.748073841	4.834998456	4.699262019	4.99872016	4.766165099	4.939622112	4.80825005
ACE2	7.481115649	7.632529485	6.79276032	8.107079418	6.664279575	7.577618233	7.915901364	7.48364277	7.143645663	7.320060133	6.014876101	6.97877115	6.688679143	7.701148974	7.203121275	7.647227193	8.550076991	5.956627949	6.530347288	7.571756214	7.779092928	7.587954058	6.395474194	6.899350976	7.901177358	6.691346461	6.764975575	6.448724655	5.160415766	6.533288365	6.595150059	6.042078453	6.19716683	7.383664963	8.003357563	7.48364277	7.867871353	8.059110561	6.759799719	6.871279054	6.914522887	6.630819546	6.788220075	7.105346094	4.833348282	7.238177474	7.664473323	6.268950735	6.889429905
ACHE	4.330964443	4.416672715	4.583050189	4.291799912	4.611281447	4.21172894	4.321293843	4.505137845	4.388106189	4.47310312	4.396606562	4.400812284	4.374235349	4.296898266	4.349901414	4.445489436	4.435718349	4.350872547	4.525064202	4.48126274	4.328541193	4.580647915	4.097857743	4.200289634	4.468152552	4.461019488	4.401415951	4.35752424	4.453369225	4.417888117	4.418175056	4.640713228	4.892843471	4.271507684	4.460378473	4.184393369	4.465675497	4.363932263	4.38480024	4.378108212	4.515374592	4.173217889	4.786867409	4.782304934	4.621156313	4.703272715	4.3669563	4.63920611	4.667647082
ACIN1	7.570264953	7.22855187	7.274712751	7.244189116	7.563245189	7.433762623	7.500675112	7.397390136	7.385306922	7.461134025	7.575754043	7.463043139	7.243022019	7.419286534	7.595213213	7.463972043	7.445593138	7.349196527	7.263951958	7.375526062	7.262750378	7.302113774	7.292790308	7.336560823	7.288601554	7.3848588	7.437898139	7.100807765	7.459799911	7.410114861	7.164529573	7.104845722	7.223532967	7.270225083	7.405293043	7.341121724	7.36105951	7.237136185	7.167674076	7.497350875	7.459341831	7.092702427	7.599202532	7.459799911	7.461644876	7.50252413	7.331495626	7.11262154	6.839371131
ACKR1	6.563285363	6.800964576	6.886148405	6.738044581	5.692025444	6.782754373	7.843362794	6.641638087	7.170858111	6.504008611	6.225444564	6.996305151	5.89137325	7.273898908	6.198048507	6.137199612	5.794297869	6.39979903	6.215119829	5.772853485	6.250551768	5.84025371	6.432125723	6.567681175	6.195345467	6.206673775	6.732994813	5.887394834	6.158274588	7.062616805	6.539219648	6.32062192	7.082537801	7.185645122	5.902947875	6.228999751	6.920805979	5.948920163	6.263199072	6.494643842	6.455168129	7.444152353	6.916249941	6.696005244	6.751645449	5.891028723	6.196579297	6.962183418	6.317747618
ACKR2	5.212918811	5.431605089	5.385450282	5.230926948	4.995512778	5.206455726	6.01036174	5.461353204	5.048116069	5.516328431	5.145732429	5.305530097	5.178934028	4.807037783	4.692552597	5.049634977	5.16503046	5.442012575	5.207668746	5.259379958	5.02028629	4.765952921	5.158589534	5.005039884	5.102257781	5.272374905	4.925953885	5.481627411	4.928059336	5.114044023	4.878116574	5.273060597	5.056422315	5.240243798	5.008346556	4.989046649	5.419662176	5.394179851	5.078927305	5.104698755	5.032767782	5.302149156	5.685479199	4.785118943	5.51604732	4.851240691	5.401249747	5.51390131	5.376470133
ACKR3	5.334312503	5.125055412	5.684678832	5.837435154	5.278086659	5.308658382	5.625465258	5.751880594	4.98079901	5.496676469	5.306487259	5.279265244	5.879448519	5.315328175	5.436026123	5.275649643	5.346679044	5.023552407	5.497317027	5.476427806	5.412506049	5.723113255	5.156973516	5.45620765	5.50473196	4.875435241	5.004228301	5.147278607	4.94263717	5.132852233	5.242337809	5.420311889	5.24205046	5.496383241	5.450601163	5.60738474	5.669686568	5.412840692	5.209848736	5.566389245	5.468364114	5.565532528	5.431301525	5.684085356	5.385972015	5.382579998	5.601049914	5.532017448	5.901734486
ACKR4	3.508633693	3.456672966	4.870856694	3.906556323	4.199550434	3.735811987	4.137384988	3.582095763	4.060371018	4.160309847	3.720754378	3.427199882	4.839332869	3.557405505	3.842705947	3.759127047	4.077825194	4.03738407	4.576151069	4.287624953	3.978124287	4.358554539	4.158519841	4.395978942	3.852051592	3.666807126	4.041052864	3.579300131	3.672830158	3.911960051	3.561178681	4.103869253	3.3746525	3.921478137	3.790130651	3.921478137	3.617382155	4.683772574	3.736733038	4.165825297	3.700151301	4.31014746	3.234420875	3.695351901	3.3746525	4.043847635	4.122910655	4.094146321	4.2907685
ACLY	7.056223951	7.494437262	7.455246502	7.137601881	7.585367156	7.080435396	8.204563335	7.130894374	7.497381701	7.391360019	7.831104186	7.414230316	6.826269951	7.353687171	7.451133388	7.031579619	7.586685332	7.948328923	6.969981347	7.040758609	7.192780315	6.938991265	7.212341985	6.710736477	7.29751398	6.724839187	6.990990598	7.167146384	7.664302832	7.942853229	7.173780425	7.371028845	7.543200166	6.913952085	7.721678044	7.277196494	7.640704789	7.257998342	7.163204267	8.252411901	8.056088766	7.335781626	7.424063683	6.976274353	7.784341629	7.653285477	7.146229593	7.2265047	6.957777269
ACO1	8.981254812	8.617598819	8.711731572	8.716088256	8.491348424	8.937197086	8.929283004	9.070249336	8.560649536	8.721862102	8.813890577	8.86539235	9.224789918	8.749814701	8.974450011	8.85949592	8.581160425	8.380534667	8.805176948	8.955035745	8.930739876	8.78894943	8.99020389	8.868608176	8.903926275	8.808131441	8.874529102	8.883787762	8.420173315	8.685707976	8.47557556	8.703556042	8.388797476	9.011198527	8.648482294	8.581160425	8.822411761	8.877798932	9.137071625	9.060118678	8.811099834	8.6767277	8.938745989	8.772980511	8.419057844	8.877798932	8.915085378	8.893132885	8.690011355
ACO2	9.706414712	9.500944183	9.351950455	9.474702264	9.547030989	9.550803183	9.609184801	9.676125238	9.618019589	9.726128686	9.467433186	9.605057621	9.696150922	9.63599878	10.11478447	9.780251859	9.393398269	8.910641724	9.774192197	9.839573856	9.82761506	9.7861001	9.846395865	9.791725357	9.500944183	9.511657833	9.696150922	9.431285124	8.975384741	9.202498313	9.387063207	9.54339926	9.25764646	9.73586073	9.199565655	9.511657833	9.791725357	9.562474018	10.20938897	10.04571123	9.323115914	9.928125727	9.73586073	9.914961181	9.377178207	9.970178364	9.970178364	9.441612621	9.196699548
ACOT11	5.636783974	5.73271272	5.966679949	5.731516539	6.125505803	5.680889853	5.512186674	6.247342434	6.321817219	5.999189221	5.838763789	5.461210457	6.066745138	5.969591486	6.437677521	5.839043589	6.056393057	5.667902585	6.057957341	6.13939428	5.674962308	5.860413104	6.01008601	5.988972279	6.184887424	5.580033536	5.987206998	6.04056846	5.638768893	5.161346552	6.050305758	5.782150422	5.5289591	6.221861551	5.821507709	5.705581366	5.954478915	5.761801236	5.626596689	6.138181856	5.664302828	5.62717584	5.478410677	6.331173133	5.431833533	6.128047975	6.1114895	5.93574469	5.548030801
ACOT13	8.947080891	8.596995466	8.947080891	8.641951759	8.527237944	8.505658299	8.46540206	8.486731902	8.509787147	8.0201328	8.519666466	8.629970609	8.896460113	8.70149762	9.151333078	8.942525901	8.726605622	8.34743255	8.752735371	8.895122854	8.831268102	8.896460113	8.70149762	8.730266547	8.674664953	8.688005462	9.105639079	9.351314889	8.55475432	8.442652601	9.113914282	9.188266202	8.784555327	8.631212557	8.533224388	8.710105739	8.198453168	8.620566809	8.714759892	8.919069268	8.193411588	8.417238845	9.039181791	8.715917691	8.126304459	8.803080148	8.47359901	9.057636596	9.508087363
ACOT7	6.1326838	5.49712803	5.552748785	5.71383494	6.089865432	5.549067025	5.556449985	6.104667792	5.905338329	5.876641832	6.294419478	5.968336327	5.624833872	5.823901577	5.920167369	5.886493765	5.562980795	6.243120917	5.318142983	5.884981555	5.780056683	5.766156291	6.241959235	5.428679216	5.818395669	5.632051058	5.904408051	5.875416982	5.965096469	5.784910674	6.248910005	6.330796904	6.656936934	5.755244848	5.9256357	5.791838936	6.068398354	5.745958075	6.238076063	6.008618951	5.738118563	5.902413229	5.675673209	6.047513382	6.392803828	6.360250625	5.79492825	5.678473422	6.129458404
ACOT8	6.691736904	6.33254426	6.373453576	6.741961678	6.257129882	6.535828661	6.413627638	6.762908055	6.0971147	6.682909282	6.353003333	6.878761714	6.574051038	6.553445025	7.00732829	6.861761459	6.410626817	6.336502241	6.56295894	6.58992098	6.458191488	6.570326124	6.579304271	6.627298006	6.72048411	6.514025309	6.74072486	6.908728681	6.209867795	6.257129882	6.706157296	6.54016973	6.112415452	6.745082134	6.435541913	6.485194455	6.404466885	6.993072049	7.124768887	6.94726196	6.334391125	6.624830847	6.323197053	6.498022086	6.713260504	6.052997537	6.644944409	6.603688499	6.779212561
ACOT9	8.05222191	8.225222142	8.380553012	8.359217559	8.494620336	8.412110652	8.243490285	8.584689007	8.27172576	8.465500358	8.304863976	8.671878535	8.241733668	8.392662335	7.918316743	8.657954595	8.678173922	8.486103293	8.250443847	8.164709892	8.477291919	8.353407411	8.59311514	8.2285773	8.296316168	8.022476085	8.32131891	8.719920175	8.707087468	8.726599717	8.341976184	8.733107342	8.905884512	8.323295924	8.682913753	8.356257417	8.105109001	8.714614773	8.192261725	8.323295924	8.218418123	8.169743103	8.437007271	8.288785879	8.565590348	8.189248701	8.737107741	8.86534788	8.487161086
ACOX1	6.588876183	6.682367858	6.757476097	6.751358244	6.06740013	6.716887603	6.751965241	6.595920698	6.520734896	6.662668433	6.610115364	6.358997676	6.727672239	6.385440631	6.894232071	6.803745679	6.187110824	6.238773669	6.969705583	6.824101805	6.890858846	6.885735404	6.587749351	6.980585153	6.650530532	7.276894486	6.977682052	6.706300521	6.116493823	6.180554481	6.354411861	6.513668187	6.061574073	6.81388855	6.285224942	7.002751021	6.901111232	6.435174814	6.574885618	7.050309808	6.31059658	6.576563183	6.952419346	6.863477163	6.071296726	6.999718437	6.615876494	6.776262095	6.657980309
ACOX2	7.331808941	6.802420996	6.83248169	6.915467918	6.428746402	6.620053383	6.888408721	7.540179155	6.37983678	6.607975456	6.79492678	7.256746668	7.506256345	6.845520477	7.660148622	7.235956928	6.77136503	6.076669048	6.928027395	7.338017015	7.498363712	7.235626154	6.9557561	7.075459333	6.655265667	6.839648156	7.350068035	7.028966514	5.95107493	6.04782731	7.192033915	6.883938688	6.096202364	7.3390522	6.589610142	6.810042174	6.979038693	6.919048812	7.407053607	7.030586918	6.035005836	7.05868506	6.874053096	6.906281351	5.901680987	6.784557546	7.192767626	6.954169699	6.959709789
ACOX3	6.57020327	6.845416061	6.223950757	6.199157208	6.754934485	6.48502736	6.586413378	6.518113446	6.560751996	7.106863228	6.621939167	6.729808345	6.392792039	6.537923759	6.752772655	6.987143758	6.885537785	7.076645478	6.78285326	6.688005872	6.382995534	6.674230548	6.313494639	6.835018593	6.408724377	6.520074388	6.679720312	6.474076098	6.39181576	6.960864148	6.589935511	7.027467149	6.618934426	6.542284497	6.617929803	6.472083013	6.89496857	6.597560482	6.96192487	7.193912394	6.397767956	6.751382917	6.611782118	6.758805284	6.644511595	6.527777926	6.946323653	6.766834075	6.121676887
ACOXL	3.071995926	3.298313323	3.328721427	2.952091698	3.408430516	3.247695661	3.19249769	3.341987468	3.321242484	3.305293301	3.262357099	3.0496885	3.221331379	3.04834914	3.198022742	3.325317623	3.053746618	3.183552278	3.039590236	3.118242637	3.103920396	2.94147344	3.188070733	3.177871892	3.033271167	3.105516112	3.171799868	3.032917107	3.137416555	3.264819053	3.053746618	3.061499807	3.130973432	3.113203831	3.050056358	3.198946024	3.170519518	3.339579831	2.827565629	3.208530429	3.130616107	3.178796176	3.184537554	3.199249508	3.075082629	3.23716425	3.238692107	3.126363414	3.161122581
ACP1	7.874435082	7.883591125	7.923990768	7.876516973	8.240938627	8.042366509	7.581501644	8.069656247	7.564369412	8.214290446	7.796189493	7.790809025	7.788845202	8.077442677	7.832357438	8.002951783	7.696617552	8.117648443	7.899336514	7.533992127	7.672285827	7.835671496	7.98273135	8.195828945	8.028981466	8.240938627	7.959509231	8.066582139	8.019939293	7.707705707	8.063431871	7.568881202	7.53283405	7.814897015	7.941644027	7.674861423	7.72423737	7.8651991	8.099378537	8.043120877	7.462450823	7.505381195	7.883591125	8.238227785	7.421815219	7.651618354	7.802811853	7.886583766	7.877239458
ACP2	7.653694385	7.327135227	7.342379893	7.623818249	7.652225878	7.446363712	7.707134739	7.652950066	7.438126227	7.587906635	7.608489323	8.114444799	7.405023584	7.712935848	7.641237875	7.301924858	7.655429175	7.486310919	7.504519709	7.710341564	7.065484435	7.274654653	7.80930989	7.428610491	7.522381287	7.36178271	7.28047276	7.624872579	7.558223279	8.00370068	7.3817523	7.580616884	7.32091553	7.424601758	7.491437833	7.950782483	7.470459323	7.647699913	7.385398379	8.095336639	7.810353325	7.584763173	7.399228764	7.603200044	7.707840454	7.841990597	7.580616884	6.977065775	7.641237875
ACP5	4.938010365	4.414117891	5.420705686	4.902555743	4.850378259	4.584050963	5.769481389	4.478242712	4.497396242	5.069876622	5.066829531	5.533440417	5.656126588	5.313388974	5.41042677	4.585311983	5.6331321	5.082372038	4.997911438	4.785634961	4.936506809	4.922971238	4.907471056	5.711826768	4.971781927	5.423052653	5.013123164	5.216140243	4.628274197	4.718098432	4.684273833	4.657185689	4.461056454	4.697469951	5.218934655	4.755942498	4.383116453	5.444453557	5.025292861	4.948323463	4.921152597	4.563913593	4.405419006	5.035823796	4.484935918	4.988490932	4.605283713	4.833557168	4.332449242
ACP6	6.062648383	6.159754155	6.28325528	6.454651644	6.110612581	6.675922031	5.731081751	6.799686691	6.703332778	6.223580056	5.829309764	5.840578562	6.497469991	6.745550105	6.79569978	6.202480305	6.607382673	5.899111278	6.513189611	6.623731679	6.744328962	6.551687172	6.487732803	6.58410954	6.518102811	6.864335381	6.484384436	6.327072089	5.770603314	5.785915754	6.183465386	5.995816369	5.454873575	6.687549639	6.493966158	6.348228798	6.522154878	5.829021219	6.839976599	6.732539749	5.980793653	6.240521776	6.57159528	6.001936537	6.326796176	6.348803114	6.084807922	6.288439076	6.056569122
ACR	6.261152523	5.711796345	6.015740692	5.76291448	6.588975137	7.036284563	5.830410652	6.310494283	6.655808005	6.225119043	5.872219158	6.105880107	6.179250409	6.105880107	6.184899459	6.102569299	6.059713235	6.095788832	6.222414003	6.327228104	6.118666968	6.382256139	6.11013952	6.181919667	6.415597582	6.350133003	6.636656381	6.024218397	6.202857406	6.575801997	6.533704202	6.276597489	6.228813106	6.139379293	6.186410447	6.470995381	5.912640215	6.42202343	6.479688592	6.618010367	6.149660153	6.116484012	6.237300866	5.765450323	5.876200225	6.449766486	6.240725903	6.223333528	5.658050772
ACRV1	4.323499766	4.293069567	4.374486234	4.094538517	4.218537343	4.109886957	4.261399172	4.119534976	4.399801553	4.06100283	4.267742658	4.403482851	4.280726294	4.171069768	4.217528755	4.29211834	4.2639209	4.228726024	4.426179638	4.274782502	4.485371411	4.365618325	4.205696255	4.375752238	4.318035004	4.275765524	4.227773562	4.497420038	4.263627321	4.435596795	4.124150302	4.241107645	4.290878199	4.028810711	4.235148312	4.287119861	4.186280994	4.257340707	4.31681426	4.414517857	4.370561257	4.261673495	3.904599896	4.26609688	4.372967076	4.183696568	4.247806086	4.394980451	4.160474354
ACSBG1	4.206233699	4.38144848	4.266939764	4.257074909	4.28426072	4.213438645	4.493431225	3.821754694	4.168624039	4.106982387	4.311895312	3.821754694	3.983825173	4.464604008	4.275675013	4.367484567	4.59696816	4.295820367	4.45263345	4.422213901	4.179743598	4.392543689	4.304880547	4.445824715	4.629682101	4.074566599	4.408402149	4.227073739	4.053735722	4.127447369	4.409029298	4.292735166	4.162933417	4.371479502	4.288781979	4.293013838	4.101462331	4.50290041	4.287852465	4.287852465	4.217078924	4.281226922	4.329228084	4.549759536	4.298461271	4.598803885	4.442177902	4.327091137	4.137094688
ACSBG2	4.618569562	4.348595693	4.374588956	4.495403625	4.579684646	4.50696663	4.482955386	4.299089436	4.3697974	4.701539826	4.436152311	4.408871929	4.575929867	4.732151635	4.406529998	4.308232634	4.722680106	4.549970961	4.568334586	4.57428772	4.503135694	4.551815112	4.490345523	4.568964024	4.384142403	4.501796969	4.477900822	4.489009702	4.422870658	4.676935214	4.552395063	4.7547761	4.602048802	4.588445759	4.442663448	4.57267351	4.597196987	4.613240298	4.659459182	4.523568264	4.645185822	4.549970961	4.57267351	4.634965582	4.592498643	4.422528933	4.700593709	4.542802247	4.642388114
ACSF2	5.335056815	5.060449656	4.909482243	5.381837898	4.949946372	5.259982564	6.61877637	5.844829107	5.452708468	4.973910244	5.33141087	5.820649869	6.299022411	6.007015433	6.736252764	6.057815093	6.089225113	4.831869609	6.177437177	5.685303685	6.303998249	6.36075583	5.326479465	5.392722883	6.335655307	5.934472743	6.172975212	5.911600778	5.559825563	5.826872009	5.272486377	5.791330667	5.236297682	5.740805126	5.062988123	5.280679189	5.524916981	5.599573316	5.715163163	6.649494958	4.542816619	5.841138503	6.56493984	6.018451676	5.630756176	5.909185087	5.482079771	5.506139148	6.474303726
ACSL1	9.389175208	9.209889338	9.376875131	9.654680279	9.17028472	9.416347543	9.927740537	9.848710424	9.236517829	9.652355502	9.412533478	9.794656317	8.982751275	9.361781397	10.00754927	9.605674506	9.262134802	8.738058425	8.88323974	9.94946835	9.876787372	9.284692743	9.772274039	9.228579075	9.092522202	9.786258131	10.17800238	9.725644071	9.462331192	9.464533554	9.03428412	8.99595287	8.819493154	9.267001937	9.707937833	9.46855248	9.740794935	9.738340305	9.547967019	10.14715629	9.116313255	9.359741094	9.814044195	9.289677853	9.18077496	9.700798186	9.578359728	9.603463074	9.206756235
ACSL3	7.1510915	7.348951932	7.47608696	7.189032629	7.353932364	7.385832507	7.319436722	7.238862795	7.198964108	7.023404208	7.54348644	6.983797118	6.971844437	7.307888083	7.417557818	7.31048748	7.423281636	7.19104906	7.470735483	7.341056782	7.254248067	7.442689356	6.999790224	7.45897124	7.51840877	7.498026593	7.579320421	7.382085772	7.601293086	6.9298758	7.429414137	7.469745916	7.662342844	7.364211481	7.47856417	7.503972033	7.086860887	7.111753031	7.298983072	7.191489403	7.195167157	7.320875732	7.045400446	7.131762476	7.407594877	7.176236301	7.29201439	7.189032629	7.398129706
ACSL4	5.059169981	5.628023923	5.365062355	5.334895283	5.981594871	5.532565159	5.193697154	5.23416278	5.246679171	5.571025139	5.099321175	5.239101518	5.161100033	5.514283507	5.181456052	5.716324236	5.475495854	6.137689137	5.214438102	5.201189682	5.468524336	5.409417954	5.377721135	5.38855921	5.360800581	5.451740991	5.29612536	5.779222348	6.247826705	6.285686397	5.400223393	5.725997763	6.157209837	5.229993462	6.312096494	5.481437076	5.526640486	5.750628349	5.252483666	5.226434236	5.827388713	5.690144587	5.096481375	5.242074113	6.471499275	5.004839659	5.854553875	5.499040927	5.514648572
ACSL5	6.85583349	6.719866242	6.967525551	6.703764544	6.438990019	6.56183712	6.933623927	6.764077826	6.653777461	6.668998221	6.769598882	7.101647685	6.259119644	6.75519877	7.086835429	6.355210302	6.172186154	6.93198513	6.529841576	6.488047004	6.647496152	6.656717581	6.742829495	6.892187719	6.588339326	6.356737581	6.658781053	6.503126032	6.802122976	7.591387259	6.449794475	6.727089959	7.648651001	6.357974399	6.973071086	6.564056967	6.636990222	6.733382852	6.17930529	6.546421439	6.827296637	6.646574133	6.317607909	6.534640206	6.98918282	6.935372181	6.407262936	6.666316226	6.645579689
ACSL6	4.446718845	4.280620574	4.515699403	4.189657582	4.213802899	4.207400541	4.145775471	4.170265053	4.286793685	4.176103503	4.243854794	4.58191475	4.268702273	4.404180158	4.460664164	4.500696496	4.06368736	4.236099711	4.586498922	4.316189559	4.237987767	4.577696953	4.253203271	4.432053647	4.529443429	4.244887194	4.265284641	4.223971678	4.204288386	4.342156007	4.48780552	4.31436897	4.274631261	4.552692325	4.211371721	4.19241476	4.250125059	4.233595523	4.184394111	4.568043899	4.001431406	4.12753547	4.007578615	4.705270124	4.007578615	4.402694828	4.628247812	3.98774286	4.412002373
ACSM1	4.249787783	4.193012421	4.083109905	4.277547579	4.441025525	4.357859737	3.99503756	4.296437774	4.0735217	4.52471476	4.015683081	4.209962522	4.080098923	4.272653337	4.16494675	4.166725504	4.236625646	4.242381075	4.094725201	4.340418987	4.101568714	4.252480487	4.138815527	4.383091423	4.344432172	4.005203204	4.087035239	4.194263235	4.113987977	4.226040664	4.004585268	4.185735457	4.072078926	4.169984433	4.101568714	4.37041018	4.275679152	4.286173579	4.672931985	4.268651335	4.105189369	4.201304007	4.183850644	4.276624993	4.000146311	4.29587	4.176076532	4.148250278	3.840201394
ACSM3	5.899538605	4.632009002	5.723825966	6.967883689	5.379013225	5.889258801	4.931336714	6.628132173	4.913293091	5.877578247	6.14394942	6.608441607	6.331837156	5.875865809	5.740734965	5.332551223	6.248769921	4.566334422	4.622081653	5.986214069	6.437042062	5.945026122	5.5398524	4.882175785	6.271956429	6.037735083	5.075847644	5.763073359	4.414849321	5.28434814	6.044721578	5.684333816	3.63934063	5.889837044	7.15214803	5.969609337	6.127238547	6.758930666	6.950135705	5.546635721	4.997756066	4.547667276	5.876706941	6.992361489	4.080406571	4.308487421	5.605301067	6.210557725	5.857867846
ACSM5	5.177365796	4.855273907	4.778842265	4.910224625	4.747514586	4.674247026	5.736410125	4.643020276	5.466043054	6.154612593	5.01479283	5.909060874	5.431624589	5.661093736	4.843066921	5.045403558	4.721400392	4.483956723	4.532523586	5.140615377	4.857136278	4.828214297	5.320354695	5.345429104	4.965577145	4.822886476	4.957784267	6.78948005	4.955270424	5.048107596	4.807108614	4.887717741	4.870869307	4.87768355	4.866362515	4.916701032	4.777288753	4.757596962	5.660167915	5.004126939	4.896668863	4.922360312	5.033634725	6.068169677	4.668819894	5.622477786	4.736334223	4.677289517	4.751147737
ACSS3	7.964413274	7.599793316	7.11740482	7.751037487	7.520656548	7.620653373	7.06243488	7.856203733	7.537041726	7.591338759	7.000985092	7.565320125	7.08843781	7.061786649	6.92704101	7.34762211	7.376400046	7.146413698	7.046532165	7.481120471	7.65186151	7.351677136	7.651026305	7.523689131	7.520656548	8.00202734	7.212355505	7.479818152	7.05420333	7.312266467	7.553411103	7.341128984	7.686685137	7.672725138	7.311645397	6.975643705	7.411796957	7.769122707	7.851747734	7.098606673	7.497191796	6.985207989	7.346986017	7.618267697	7.546851467	7.205050213	7.835860071	7.531842976	7.508026943
ACTA1	12.56128604	12.56128604	12.36974675	12.60878983	12.67289834	12.4800986	12.24116873	12.51966172	12.60878983	12.7788649	12.67289834	12.67289834	11.96806397	12.60878983	11.54565096	12.40574499	12.67289834	12.67289834	12.4800986	12.40574499	12.4800986	12.40574499	12.4800986	11.84603564	12.60878983	9.723028056	11.73770847	12.51966172	12.60878983	12.7788649	12.60878983	12.36974675	12.7788649	12.60878983	12.56128604	12.4800986	12.60878983	12.7788649	12.51966172	11.65925299	12.67289834	12.56128604	12.36974675	12.06228387	12.56128604	11.6263173	12.56128604	12.60878983	12.27209631
ACTA2	7.031840091	6.981255964	7.613709267	6.990580789	7.569611227	7.660231532	8.235660245	7.224643509	7.39613232	7.181891889	7.781349918	7.950560019	7.208728196	7.63577276	7.703626654	7.410587784	7.586076351	7.294998335	7.267687487	7.861682453	7.605149146	7.278206438	7.306527059	7.166565864	7.787711216	6.889139164	6.766838115	6.50066393	7.096892358	7.632544598	6.993850934	7.007325654	7.159912387	6.700155987	7.487782978	7.554685934	7.184455549	7.182233474	6.961112736	7.463021409	7.145960929	7.703282128	7.582143784	7.244581957	6.990245507	7.101480854	7.103832746	6.850546157	7.372220057
ACTB	10.67006357	10.95502979	11.05471096	11.01482426	11.16301328	11.02820399	11.55778554	11.04517214	11.54193702	10.86876517	11.26050741	11.03633735	10.69417856	11.15328123	11.08012121	10.89807274	11.16301328	11.50411429	10.81741493	10.89458573	10.90185481	10.72720386	10.81088031	10.89094262	10.95502979	10.63517111	11.09413301	11.19044517	11.47286377	11.81301621	11.33000977	11.12816577	11.62778062	10.82782143	11.35527827	11.10327779	11.01076499	10.87249675	10.14448243	11.00295764	11.4577532	11.23124036	10.97795573	10.83487244	11.24868272	11.03221017	10.91619465	10.95894282	11.17954336
ACTC1	12.53539289	12.63136552	12.73626213	12.44922015	12.69996915	12.63136552	12.77432276	12.69996915	12.73626213	12.56632047	12.59839378	12.53539289	12.73626213	12.8555102	12.81388588	12.475041	12.81388588	12.50469907	12.66397091	12.50469907	12.44922015	12.77432276	12.44922015	12.73626213	12.69996915	12.41767706	12.59839378	12.11735369	12.41767706	12.66397091	12.56632047	12.56632047	12.50469907	12.69996915	12.53539289	12.32581761	12.29369162	12.77432276	12.35650803	12.50469907	12.32581761	12.73626213	12.35650803	12.66397091	12.26228813	12.81388588	12.44922015	12.56632047	12.29369162
ACTG2	6.28011726	7.655596014	7.864795541	7.437930995	7.400895795	7.883270121	10.65069378	7.115668925	8.379519917	7.168349497	9.409846411	10.92314773	7.681177416	8.303083905	7.687986645	7.462882402	8.194034387	7.694747941	6.836778554	7.531916313	9.16358024	6.93435658	8.074758861	6.676848225	10.08980692	6.677435585	7.014895282	5.916375201	6.636947239	8.885720252	6.749643297	7.265262829	6.990715126	6.155108325	7.183390691	7.897571743	6.924867153	7.462243775	6.808459929	8.273770399	7.542598402	8.480026481	8.157648584	7.32428734	7.165897972	6.506307013	6.660203665	6.343936086	6.95426815
ACTL6A	4.797355255	4.671971614	5.275853121	4.73417953	4.917177768	4.351925521	4.920151653	4.916878246	4.76534234	4.746585745	4.89508132	4.626060564	4.919283341	4.704180473	4.652542858	4.86511759	4.890359125	5.413608651	4.698068898	4.848982636	4.778603992	4.762955214	4.510081397	4.602523835	4.803448707	4.712318591	4.916878246	4.899183005	5.419189119	5.146277919	5.015731378	5.068043453	5.065042632	4.803732292	4.759180823	5.053766761	4.697793416	4.727111899	4.967720209	4.921884723	4.863971916	4.960188014	4.764463048	4.663448287	5.33333964	4.903040388	4.844563896	5.11075564	5.16720797
ACTL6B	4.914130485	4.629255622	4.844201364	4.907658838	4.990571479	4.746237632	4.911805584	4.93321332	4.766455914	4.595241687	4.819127777	4.786435894	4.752858022	4.602004547	4.678553099	4.756176189	4.560182787	4.646419494	5.146143944	4.867446987	4.822822829	4.849641431	4.859358358	4.667009059	4.91892284	4.516765576	4.777886238	4.749326922	4.833994505	4.567393322	4.920780915	4.891737314	4.897386747	5.05871535	4.754642574	5.011850372	4.755543998	4.887893873	5.230759142	4.778222793	4.743459255	4.872658437	4.59587126	4.923211609	4.794394487	4.756465723	5.040917191	4.59244864	4.795789847
ACTL7A	5.375539246	5.245902722	5.303574153	5.287209372	5.09835343	5.104536281	5.073568659	5.217902933	5.312657097	5.434264214	4.99970842	5.096875898	5.178366582	5.45117801	5.265200401	5.07477322	5.347132333	5.242306924	5.220679279	5.165429685	5.230054835	5.351704298	5.346788272	5.536470413	4.973039063	5.000694605	5.351419235	5.052766991	5.199760335	5.359976047	4.996920398	5.424485638	5.228055943	5.351123745	5.229049476	5.364261709	5.458279843	5.122965646	5.205248844	5.150327993	5.069868282	5.216333224	5.215719123	5.243555097	5.282945799	5.072006688	5.283251877	5.13024261	4.962650678
ACTL7B	5.044811015	5.434013256	4.766281608	4.854401095	5.127577998	4.81324003	4.699268433	5.025259805	4.87695161	5.004115928	5.107728371	4.986625367	4.905618327	5.21783297	4.971698661	4.960366673	5.361475173	4.956743769	5.247365314	5.397444561	5.095800304	4.826832889	4.965001877	4.994328215	4.846521308	4.553167649	5.385865067	5.037132573	4.837612631	4.861568023	5.483457812	4.912887697	5.05747464	5.349338701	4.827149172	5.253220658	4.64828564	5.061398001	4.581838335	4.745570394	4.67262679	4.801690984	4.676598944	5.314189144	4.619112116	5.347162672	4.984221304	5.197430485	4.885249997
ACTL8	5.953860486	5.599659373	5.826344644	5.685957762	5.590318057	5.705491884	5.662679341	6.087804819	5.886236436	5.478882832	5.737529644	5.473230897	5.511241113	5.58223196	5.638299762	5.690014407	5.609091474	5.693703158	5.541195047	5.828108445	5.664479155	5.66111859	5.73720346	5.745527282	5.855983483	5.742135909	5.590909137	5.496389077	5.302526384	5.406200823	5.748307471	5.504515966	5.434549438	5.443767993	5.662679341	5.264631574	5.588272423	5.816149481	5.73720346	5.660534369	5.377400999	5.381176775	5.799853263	5.802391051	5.701283527	5.568716726	5.863796195	5.882618064	5.832572323
ACTN1	7.816036521	8.792763474	8.643910218	8.365944449	8.749098561	8.70757741	9.206143338	8.437359615	9.138725797	9.017398784	9.133003801	9.062969813	8.325275233	8.75036275	8.632875001	8.719676472	9.001134323	9.708163166	8.837940084	8.425569827	8.598780682	8.528299925	8.739698239	8.137274437	8.910069836	8.501765057	8.831898203	9.130904251	9.256680289	9.283046154	8.234436797	8.978550925	9.245869965	8.642825109	9.165556436	8.458953184	9.214616683	8.784341748	8.214027335	8.714222431	9.518166952	8.863898576	9.050581245	8.236293122	9.059502401	8.127332335	8.586540477	9.047141203	8.170654858
ACTN2	10.77074296	11.05078041	11.02608779	11.23494287	11.05078041	11.14308343	10.47598811	10.87130691	11.02608779	10.91276812	11.11095743	10.98244404	10.84919844	11.05078041	10.52752372	11.11095743	11.32196488	10.42584652	10.9346195	10.95752561	10.81003748	11.17377384	10.91276812	10.65714093	10.82977374	10.37401356	10.58374341	10.84919844	10.82977374	11.00354194	10.82977374	10.98244404	10.98244404	10.95752561	11.26648596	11.20488653	10.95752561	10.9346195	10.68928082	10.67369486	10.58374341	11.20488653	10.61136814	10.62694655	10.79066922	10.4631359	10.91276812	11.05078041	10.77074296
ACTN3	4.69911382	4.913941211	5.095315546	4.634043883	5.166707794	4.825571004	5.014763444	4.994632112	4.753178532	4.543120739	4.706035745	4.897750448	4.559582489	4.818477359	4.748552175	5.282020557	4.835657705	4.897750448	4.792124846	4.958545714	5.383415225	4.858382507	4.559582489	5.125326046	4.660568616	4.794827311	5.030452435	4.95733401	5.047440233	5.000398383	4.840852038	5.217459702	5.402401376	4.981825863	4.746351915	4.872178482	4.591615038	4.804134212	4.728285205	4.979997979	5.111189152	5.141623739	4.569305755	5.198952259	4.816603772	4.832317585	4.862055181	4.890376573	5.016232106
ACTN4	8.394407551	8.93501501	8.747553447	8.745546761	9.121434109	8.932774661	9.374705465	8.893580409	9.037731515	8.964613405	9.155092605	9.191045263	8.74954076	9.045069296	9.103355261	9.123737924	9.445971243	9.374705465	8.865457334	8.70160243	8.736563216	8.856946541	8.801952937	8.461605168	9.077916887	8.229379833	8.915538329	8.832112753	9.126688972	9.46099027	8.753201481	9.001961698	9.16039669	8.578204648	9.067474774	9.023793682	9.155092605	8.834365952	8.76328509	8.82978126	9.134883164	8.867527688	8.917398948	8.810377739	9.134883164	8.904522822	8.652426198	9.028655415	8.670090145
ACTR10	8.490512524	8.942810736	8.756763764	8.824120258	8.673099906	8.699357284	8.421754342	8.602229707	8.361070713	8.509513063	8.336043147	8.563501533	8.815493819	8.642214632	8.539325532	8.60497647	8.630247428	8.781529044	8.23000066	8.70860121	8.811023576	8.868192023	8.535484195	8.739498213	8.719669795	8.93480771	8.930556249	8.811023576	8.510611112	8.312806164	8.918499443	8.704806765	8.287153956	8.592214424	8.850106389	8.781529044	8.271502303	8.995170331	8.630247428	8.619244532	8.500219404	8.671381182	8.38823052	8.864759733	8.304600078	8.33059545	8.82616391	8.516658452	8.715970986
ACTR1A	8.369472444	8.314717979	8.519426938	8.426888322	8.424710317	8.126800761	8.261457109	8.426098499	8.357495421	8.616766669	8.557025869	8.635180808	8.42097247	8.423884364	8.441697827	8.414763524	8.00677401	8.60068295	8.43474422	8.549460336	8.705994789	8.321095049	8.502422606	8.294050479	8.239342441	8.331843266	8.529325587	8.98092157	8.60068295	8.627338802	8.658226398	8.482847295	7.97476787	8.344293249	8.522761536	8.529325587	8.546978551	8.516951177	8.758591971	8.750849229	8.333349536	8.295551462	8.237962884	8.460899846	8.145995905	8.567562051	8.295551462	8.551941002	8.674391013
ACTR1B	7.403533303	7.882348658	8.147933197	8.090270762	7.814956129	7.947685712	7.794172779	8.264773476	7.675241225	7.620690572	7.850600209	7.670834478	7.767895272	7.901951879	7.84741872	7.887710688	8.497711134	7.739212619	7.664699045	7.421613002	7.79149783	7.815601914	7.907883645	7.603166779	7.917370135	7.559450438	7.753960027	8.045512774	7.56011736	7.386077579	7.772505574	7.584492012	7.377373092	8.114425988	8.152299774	7.730943866	7.567312734	7.919571144	8.04512595	7.628513418	7.786882123	7.616348945	7.606203418	7.574299473	7.402104217	7.889801466	7.608228661	7.499372267	7.598765992
ACTR2	8.177618133	8.493463378	8.774289496	8.335785226	8.771091317	8.384700755	8.361585511	8.209317202	8.500429945	8.466517241	8.684123436	8.202240709	8.504857919	8.457096185	8.410827884	8.434924929	8.430216762	8.829575814	8.44343276	8.24022639	8.421743504	8.293142588	8.703863076	8.464090226	8.230774736	8.310633575	8.412975137	8.69833606	8.724463296	8.55788711	8.378275147	8.634251923	8.644900151	8.457096185	8.546169932	8.421743504	8.441236283	8.408779118	8.555613642	8.461647424	8.585219927	8.560249338	8.23818236	8.447832824	8.488829599	8.470695821	8.175920729	8.452427022	8.534360625
ACTR3	8.219931325	8.443363562	8.815308455	8.332529167	8.602048494	8.427299541	8.751549447	8.028728867	8.035092215	8.466315377	8.446028724	7.982351642	8.175309948	8.405943239	8.293808575	8.251942833	8.628145717	8.867007291	8.20971785	8.277064172	8.280191836	8.192592727	8.304384507	8.321531976	8.276296973	8.658466434	8.422565989	8.819018153	9.062865092	8.700778671	8.479808481	8.665675382	9.334745821	8.056671411	8.698430289	8.436866803	8.160767284	8.190217923	8.310238944	8.310238944	8.748103144	8.478058826	7.979592832	8.585763871	9.409856078	8.028728867	8.445090037	8.42920936	8.782551068
ACTR3B	5.435969572	5.48417772	5.262279452	5.539464049	5.482791974	5.908242041	4.911298463	5.629717557	5.624521879	5.743159252	5.243747016	4.848052539	5.259425348	5.528393096	5.575647432	5.634468294	5.17248322	5.715280989	5.500906389	5.266952788	5.362535797	5.441051044	5.508584747	5.708075095	5.354365392	5.34836131	5.612412054	4.954524703	5.80061469	5.734942448	5.375875855	5.834036343	6.364428491	5.218218135	4.981045699	5.477987956	5.137195854	5.135353569	5.577529506	5.240425412	5.522034542	5.537623854	4.898864301	5.410327504	5.902108984	4.979274491	5.694438455	5.363210256	5.306192669
ACTR5	5.841155984	5.483069551	5.687675117	5.555955663	5.865038603	5.701661422	5.660733985	5.856826641	5.351935424	6.114752691	5.761596609	6.160598475	5.683107514	5.760129185	5.787579711	5.408442922	5.657497126	6.046702631	5.540799992	5.765657369	5.689445696	5.542015689	5.821130742	5.233550381	5.26556105	5.846985253	5.385455766	5.653690752	6.214807674	5.911000301	5.639696422	5.662239799	5.609182873	5.371257824	5.602475934	5.925189409	5.541093456	5.743350862	5.619725745	6.072758596	5.97796665	6.05468934	5.674891722	5.701661422	6.435522483	5.917298759	5.87153581	5.814125488	5.65955249
ACTR6	4.497975774	4.621109549	4.671929348	4.486187561	3.826567302	4.186541504	4.647234422	4.210301102	3.862841329	4.471310396	4.447778937	4.215645639	4.40057272	4.289353205	4.44747691	4.015639476	4.482838911	4.714669452	4.167070835	4.232688061	4.999587476	4.352141928	3.937855458	3.632060826	4.595621209	4.97151115	4.066779244	4.268654577	4.345673502	3.675220631	3.962587745	3.964866937	3.626209826	4.36191198	4.45939217	4.413657727	4.158951813	4.394119914	4.202217357	4.458489369	4.068020281	4.258058827	3.78654072	4.601224679	4.076793807	4.231347888	4.131944183	3.940032491	4.290540475
ACTR8	6.545127377	6.680745549	6.675869325	6.563999995	6.057734259	5.934422768	6.247362573	6.442854495	6.341714077	6.218608241	6.34440601	6.174246572	6.663793774	6.219930484	6.325540204	6.596496964	6.438921013	6.236775482	6.606721267	6.671823625	6.600850691	6.664188135	6.349955682	6.384288007	6.524511098	6.443835928	6.461737196	6.593952241	6.510747142	6.170267789	6.498742837	6.498742837	5.028710066	6.562948844	6.375723979	6.563278987	6.304336545	6.327649748	6.697980484	6.48017183	5.969930708	6.428076313	6.101173875	6.451190521	5.939827345	6.370254913	6.762812969	6.471138629	6.392322557
ACVR1	6.689347343	6.39314029	6.799949279	6.504410324	6.859108252	6.20357402	6.223461317	6.416363824	6.372473418	6.532088335	6.60159153	6.469439211	6.498979205	6.48207941	6.551065087	6.595198254	6.607855615	6.541172556	6.222823397	6.446354096	6.351858027	6.19120919	6.472488477	6.313801134	6.59093047	6.417628441	6.585774042	6.682691276	6.742181309	6.828870614	6.510378025	6.783427787	7.237017651	6.292791897	6.509689285	6.446029863	6.706573596	6.256056462	6.626444795	6.594541174	6.619489012	6.20982497	6.661434218	6.591933479	6.893758661	6.722694337	6.48207941	6.418869975	6.645702329
ACVR1B	5.926869206	6.107364106	5.812632717	5.863837541	6.013770608	6.038682678	5.995468547	6.082325981	5.954364978	5.687860089	6.078569064	5.878195668	5.612485075	5.867385268	5.927755611	5.746691578	5.850869342	5.913708011	5.974208077	5.517571197	6.136294118	5.76354396	5.880832453	5.772531163	5.629784942	5.993127826	5.193958401	5.578874314	5.894927023	5.730984072	5.360370764	5.586277241	6.91826753	5.703197364	6.081463578	6.169544706	6.179679323	5.913386322	6.328366333	5.895221762	6.049612802	6.005247994	6.183274647	5.869666449	6.969459678	5.863224894	5.824886941	5.844608355	5.659805727
ACVR2A	6.712398656	6.619296515	6.857282973	6.688484479	6.925581361	7.015220221	6.837526252	6.840744179	6.674774315	6.826085516	6.780843682	6.41900766	6.782905988	6.888860071	6.647820083	6.734893088	7.1250465	6.573080752	6.972800433	6.817460166	6.963473105	6.989623982	6.536097073	6.934639599	6.850453031	6.985117539	6.804824107	6.5366743	6.729920752	6.54506907	6.579436892	6.563568843	6.41693262	6.905108858	6.688165034	6.929358933	6.582787713	7.018332227	6.712736664	6.955879687	6.592703076	6.873764519	6.711747917	6.964395607	7.068369583	6.957887612	6.87001793	6.976934552	6.869700552
ACVR2B	5.374344106	4.930947826	4.657985559	4.963416888	5.058531824	5.207084623	4.641712066	5.208261585	4.941882462	5.076304314	4.970495739	5.06882966	5.313170995	4.807461006	4.811133965	5.291098967	5.030359296	4.651142854	4.851702456	4.84323447	5.021438601	5.098408655	4.901244854	4.848445549	4.627446652	5.127237434	4.510601365	4.657050187	4.486700629	4.693310854	5.060346665	4.706884986	4.980035159	5.139169557	5.018954961	4.868083952	5.553386261	5.219009355	5.494357352	4.98222172	5.060637728	5.119871907	5.272673748	5.260015611	5.282310613	4.943426368	5.076622842	4.846961163	4.324803616
ACVRL1	6.389055778	7.246815447	7.016525163	7.141559417	6.726246762	7.202142905	7.340097204	7.624716764	7.494908395	6.970874034	7.194412875	7.351780546	7.039342033	7.752686652	7.455181177	7.097556277	6.989518254	7.122487283	6.962929525	6.502884891	6.801637477	7.02080797	7.201785028	6.844049153	7.332866947	6.89444463	7.043513037	7.315718304	7.530460937	7.65797758	7.121415021	7.181403447	7.792284967	6.936012907	7.334005448	6.999123621	7.056018181	7.359161485	7.086714234	7.129032173	7.583528314	6.808137322	7.542834268	7.232572544	7.5348834	7.462845828	6.90467364	7.383208434	7.259145116
ACYP1	5.427543878	5.154489335	5.144882546	5.204820255	5.525313511	5.499295508	5.320484827	4.873437134	5.124074766	4.974580502	5.270983052	5.491933769	5.74432886	5.303794472	5.498429944	5.088296593	5.237641288	5.101145078	5.010302815	5.334002468	5.401764433	5.285563325	4.991216619	5.208463764	5.259321234	5.328412262	5.253195966	5.349198636	5.228937365	4.747185644	5.031188559	5.278272812	5.426127633	5.269853048	5.117615186	5.124074766	5.033249564	5.494300999	5.24462751	5.701386942	5.071120061	5.321693003	5.116422854	5.604243198	4.988552171	5.539956035	5.722500673	5.374465127	4.866084282
ADA	6.109968071	6.040113823	6.79401857	6.86614484	5.883628251	5.594404375	6.543274767	6.62062774	5.573180817	6.422108761	6.732695284	6.446140689	6.501018691	6.828531168	6.417256524	6.360785664	6.163064814	6.446441035	6.316452699	6.035169053	6.739282995	6.00881699	6.023052197	5.861820303	6.421525027	6.202828207	6.256303517	6.637290641	6.530388838	6.826979812	6.282776401	6.518894603	6.675054689	5.553001448	6.5719193	6.025416605	6.301046764	5.872474235	5.992763782	6.351026241	6.60388574	5.812833126	6.554455342	6.510582627	6.455791278	7.210157021	5.717298444	6.613939089	7.109551233
ADAM10	7.558682772	7.324708494	7.527749792	7.414894428	7.473653585	7.691119845	7.308422484	7.163141381	7.482941947	7.482941947	7.405130522	7.042196188	7.427820944	7.370871661	7.145383802	7.249061684	7.379159854	7.48015499	7.339060571	7.262118385	7.454869535	7.388587526	7.265592131	7.273358575	7.349570613	7.621321959	7.229279969	7.274590656	7.692462274	7.536223078	7.356171868	7.573277962	7.578688059	7.266731433	7.444174118	7.48815263	7.665079774	7.253301682	7.440464421	7.169405937	7.37789846	7.294437963	7.086518637	7.654461459	7.508396432	7.516371913	7.545942731	7.388587526	7.536223078
ADAM11	7.180924517	6.275963846	5.921026239	6.250661304	6.452518263	6.291382175	6.383809382	6.706111993	6.908483682	6.514904149	6.566164685	6.932255408	6.364122493	6.50876755	7.195442635	7.195442635	6.472937631	5.803042117	7.49647616	6.603624438	6.307230552	7.164263275	6.711561983	7.307722434	7.110105171	6.758885004	7.991248465	6.626185163	6.378293462	7.229744316	7.166492303	7.561570078	6.741536385	6.45577257	6.083917032	6.981061442	6.022979233	6.231783879	6.038980416	7.109757712	5.827045369	6.772825474	7.600373877	6.642940318	5.816253378	7.21464513	5.778489601	6.907227624	7.039195322
ADAM12	4.219739405	4.358762576	4.068260541	4.284386672	5.005532533	4.172378381	5.895279817	5.018777418	4.685810223	4.400659255	4.207579681	4.941160084	4.314325775	4.260987572	4.978732692	4.790042535	5.259838093	5.9505953	4.439865085	4.270098747	4.850330766	4.124612665	4.334231879	4.079115184	4.587258464	4.531847712	4.541461436	5.235246054	6.341962343	5.578607885	4.222489041	4.775625405	6.164418543	4.263134779	5.285427189	4.413442867	3.980331098	4.196576425	4.193023121	4.721154818	5.622961065	5.176151612	4.476482191	3.810295331	4.41642902	3.932043188	4.192151816	4.293120632	4.417415229
ADAM15	6.66941821	6.656843659	6.537905012	6.563438058	6.818544356	6.857061958	7.082805713	7.23927218	7.115159703	6.612403885	7.293469488	6.914562072	6.757985289	7.201629328	6.926837912	6.480918475	6.719628782	7.124109114	6.564092578	6.547961434	6.630921004	6.615211812	6.90338328	6.431785372	7.018030691	6.04177913	6.759394174	6.708265385	7.091821588	7.700898582	6.770559722	6.862315647	7.272540653	6.452014579	7.459317455	6.967410066	6.73666288	6.863105782	6.496745384	6.74101458	7.414431735	6.653543773	6.643923665	6.484484062	7.087347014	6.952945724	6.527180268	7.052695667	7.075031683
ADAM17	6.407916376	6.174775921	6.43274664	6.118532937	6.309505472	6.191014564	6.223666719	6.134446394	6.229892371	6.569357917	6.312765765	5.927914695	6.025014472	6.04133521	5.938675498	6.39810369	6.254674696	6.459396123	6.261457081	6.006090228	6.442537771	6.007012858	6.026677113	6.14310588	6.391550233	6.213110676	6.188472511	6.384979872	6.481791344	6.638864028	6.010424014	6.377509277	6.895177053	5.998665502	5.997136634	5.999960587	6.254329788	6.227572831	6.348860614	6.092673233	6.275349213	6.286915765	5.80364798	5.991794233	6.545545374	6.154655915	6.18946286	6.301069008	5.977857941
ADAM18	3.717601593	3.706184438	3.669433616	3.762274576	3.341691734	3.691738559	3.456527234	3.332553303	3.518629879	3.522940326	3.527622697	3.508148088	3.476738173	3.840338214	3.525636159	3.457915345	3.646615333	3.757376743	3.460085264	3.687605972	3.692034712	3.694557645	3.465733079	3.564998735	3.602957634	3.605773932	3.527622697	3.510813802	3.252779652	3.458977933	3.581478105	3.654016693	3.378332816	3.468395093	3.34936289	3.866105574	3.565337537	3.608588668	3.662730284	3.424996864	3.594665052	3.583774433	3.833939759	3.645331198	3.545070007	3.509182252	3.491353186	3.534969202	3.626297465
ADAM19	6.039291464	6.911461832	6.265197282	6.123163039	7.452461979	6.606534745	5.530563732	5.350449336	6.577617687	6.330706142	6.586060198	5.858730971	6.183795862	6.484445561	6.43477858	7.042856204	8.199350471	7.696686069	6.801615492	5.944927731	6.0841687	6.2915076	5.889002235	5.484730853	5.772765565	5.380980791	6.320152981	6.349299726	8.388354615	7.675840685	5.994435379	6.734147691	9.415012105	6.185991756	7.048135333	6.070022068	5.904126557	6.557519284	5.654777797	5.362679757	7.142087836	7.023110654	5.66493813	5.252832656	8.062128866	5.375480397	7.100838077	5.943415626	6.150316886
ADAM2	2.983920419	3.202651861	3.276551495	3.191610071	3.291733855	2.999960965	3.058248577	2.96577883	3.211756647	3.052055402	3.028307495	3.010210555	3.144937885	3.124254418	3.146554068	3.131208299	3.12128174	3.041887939	3.289969686	2.953386424	3.061723828	2.918110854	3.221168356	3.118810701	3.153298169	3.176253374	2.949409469	3.252853666	2.908524364	3.029841833	3.019068315	2.999960965	2.973207185	3.090908254	3.18796864	3.093475889	3.387713039	3.181463128	3.344679463	3.032193374	3.085870413	2.952455078	3.351693634	2.96577883	3.058902788	2.961916669	2.949409469	3.019853657	3.085270584
ADAM20	5.265843133	4.75600166	5.291705618	5.140809598	5.085670092	6.011795058	5.042745032	5.526943862	5.596224357	5.377726954	5.378019639	5.364289259	5.59476668	5.708512965	5.475451346	5.088107192	5.425202955	5.0790645	5.270649569	5.3671334	5.296662288	5.38746575	4.98828162	5.294189975	5.05555746	5.602653545	4.968784034	4.713688157	5.003475577	4.607361299	5.117317843	5.4948941	5.033095748	5.769881609	5.059267183	5.644041097	5.345349626	5.040946786	5.44451565	5.168170319	4.983760512	5.494260466	5.140186283	5.575040478	5.808542569	5.347830993	5.387145011	5.287453019	4.547022282
ADAM21	4.140319764	4.404325232	4.397216436	4.579692808	4.595557903	4.198544409	4.680297836	4.259351777	4.212287552	4.751150347	4.495499705	4.1193266	4.466714704	4.361109202	4.201027219	4.442318742	4.463042201	4.597127823	3.898407684	5.182100795	4.348156993	4.387918917	4.488539093	4.489112761	4.543756771	4.983275469	4.43232203	4.389245481	4.874777875	4.423656433	4.395649875	4.227693076	4.028431935	4.598735619	4.273332445	4.413643196	4.797410919	4.602750838	4.764717384	4.813817266	4.506941548	4.692265595	4.408865152	4.538114063	4.903634685	5.165164849	4.617350784	4.166567351	4.527755026
ADAM22	4.392281838	4.78270433	4.662893559	4.631490953	4.317526269	4.098168232	4.296705693	4.472129068	4.264614006	4.347354121	4.43105356	4.206333395	4.290273468	4.233555267	4.390764965	4.668036384	4.489461046	4.582469877	4.640236618	4.737960905	4.407832228	4.542116295	4.440273332	4.353040998	4.545534758	4.728656479	4.144864587	4.113893084	4.244280791	4.261525347	4.12361031	4.019179485	4.039686711	4.746824434	4.544943703	4.464967118	4.400573251	4.675103589	4.627516778	4.577199185	4.342311217	4.781853895	4.213403938	4.41726457	3.95146725	4.739699382	5.128864383	4.549270123	4.345895451
ADAM23	7.825861674	7.88867649	8.040772354	7.829592027	8.122937541	7.770790101	7.725040223	7.549591828	7.795429107	7.99202448	8.123887953	8.078238962	8.441194366	8.042524788	8.410826712	8.310554662	8.494269898	6.840652337	8.515574634	8.437462455	8.874553539	8.50094944	8.04516617	8.530443959	8.386333221	8.572390286	8.233938659	7.817130552	7.50587398	7.511384836	8.153939326	7.958744342	7.411889048	8.186460375	7.99026603	8.405950868	7.661982209	7.801965763	8.356743421	8.334381102	7.164493017	8.154902735	8.465021989	8.22325732	6.438829993	7.943217823	7.891933521	8.191463706	7.924772315
ADAM28	4.462126584	5.017206542	5.065925302	5.168590311	4.432249971	5.192504251	4.901972927	4.794484612	5.060978382	4.573058235	4.571565367	4.42660392	5.684895706	5.177379979	4.99692033	4.476809162	4.773304042	5.104076256	4.72131214	4.453130744	4.646407203	4.890727746	4.647596942	4.961687539	5.953885121	5.600656965	4.521003292	5.005316509	4.681740916	4.337342966	4.771750905	4.360616693	4.484736616	5.156569815	4.805548511	4.538939004	5.203168452	5.184077465	4.949879986	4.254215895	5.062161184	6.032012302	5.004365027	5.477576893	4.284175919	4.772360914	5.400284293	4.952960812	4.73000024
ADAM30	4.754100736	5.093245995	4.874768264	4.827954489	4.947643021	5.082790577	4.76465195	5.078250597	4.810601812	4.991034962	4.971884659	4.665293229	4.782315383	4.799482177	4.753338153	4.77543569	4.820529901	4.82906774	4.852347915	4.855758536	4.808161686	4.894794441	4.732682902	4.832239452	4.805715961	4.752938982	4.940601744	4.901858937	4.821909915	4.817011705	4.802596712	4.603644383	4.867005136	4.908117519	4.958123295	4.929827215	4.968957655	4.951071867	5.20964702	5.048195375	4.863649367	4.889074486	4.911934822	4.77720772	4.689281086	5.056636367	4.917866093	4.779769984	5.077675116
ADAM3A	3.200096859	3.217573579	3.101405334	3.315244792	3.127761228	3.45998004	3.104746127	3.163028779	3.267827653	3.527718616	3.207869817	3.080364012	3.026319064	3.022781094	3.178402976	3.206642689	3.166569226	3.167279495	3.079995837	3.365281646	3.066763744	3.073617644	3.20076459	3.204933839	3.248596902	3.237112236	3.160332946	3.241015141	3.046922499	3.000658273	3.504954232	3.073963453	2.983207687	3.082674736	3.291085729	3.051755377	3.251836748	3.17369926	3.372439566	3.304769122	3.255649683	3.23173754	3.643989938	3.068606593	3.067881521	3.094285681	3.359860959	3.263690084	3.059480521
ADAM5	4.107305889	4.068392694	3.9433057	4.269340094	4.060610406	4.108109289	3.928742258	4.074126497	3.985827672	3.985827672	3.994760244	3.949371321	3.889639001	4.477420289	3.985827672	3.948232832	3.986372473	4.053123009	4.009917951	4.081023447	3.954326824	4.049967821	3.9148253	4.15544283	4.211951821	4.048149922	3.906509236	4.036230353	3.928160267	4.008420573	4.022797417	4.069280166	3.808123597	4.099731945	4.048595386	4.081023447	3.918361702	3.976106834	4.1027462	4.152017908	3.80397709	4.053123009	4.188887979	4.106448804	3.973011345	3.997283273	4.172845505	4.277195077	4.014769278
ADAM7	3.533641913	3.231260172	3.30365409	3.463273252	3.505122103	3.110192885	3.361800793	3.32586641	3.515311412	3.255180306	3.398859116	3.13557764	3.209118917	3.342258134	3.182243331	3.345666875	3.526589269	3.221227366	3.269120668	3.455442168	3.299287959	3.236655531	3.428436332	3.404956199	3.505946005	3.255901163	3.302476705	3.212258782	3.162321442	3.262838694	3.328935953	3.204223505	3.25730415	3.287816561	3.233556243	3.260756144	3.415540181	3.414592615	3.335315107	3.208345551	3.165249371	3.233556243	3.306211391	3.190047089	3.386156891	3.319898808	3.113773112	3.196380307	3.249324933
ADAM8	5.084109612	5.058869715	4.815554566	5.254935832	4.862131821	4.761992033	5.045973758	4.679558392	5.201238231	4.925493469	5.154264106	5.085647764	4.952410568	5.41326625	5.203686782	5.047159157	5.317989535	5.152798286	5.50697778	5.089590438	5.257079665	5.023861164	5.309597246	5.062643055	5.153093719	4.90460494	5.052197607	5.441012298	5.29263273	5.164299411	5.084405966	5.136969362	5.660631448	5.218392567	5.001987153	5.132940189	5.143616907	4.96612265	5.376748623	4.832374454	5.544560265	4.998661629	5.522519586	5.57908955	5.325678907	5.370345299	4.843089856	5.175170884	4.927932494
ADAM9	8.306202401	8.652770732	8.39310463	8.662042052	8.60559998	8.036682351	8.340288404	8.486616835	8.266444496	8.496536794	8.726244414	8.277141398	8.296506629	8.389216029	8.564685003	8.401200973	8.29395569	8.814602542	8.485313426	8.362558408	8.466809266	8.258112845	8.51657195	8.496536794	8.61008183	8.674701686	8.574695471	8.919748128	8.698587202	8.312385472	8.656038109	8.578965323	8.573316613	8.091715239	8.759044119	8.612975094	8.701931911	8.028952691	8.482554515	8.580485767	8.429273385	8.574695471	8.726244414	8.50501421	8.417315087	8.32071012	8.680844045	8.589174326	8.648135791
ADAMDEC1	3.491451001	3.172138164	3.198494505	3.396186891	3.168665685	3.254146152	3.314497543	3.405510326	3.222656538	3.446888863	3.428573757	3.395806456	3.559411356	2.98626119	3.251838642	3.091736303	3.330717942	3.525760424	2.894128867	3.121307378	3.226417305	3.043259757	3.169980376	3.315608575	3.839666309	3.805166411	3.270003021	3.251838642	3.269598699	3.140458401	3.183881445	3.132206523	3.144033502	3.340512927	3.480649196	3.198875268	2.978025448	3.057184822	3.457203565	2.84178117	3.306110461	3.324444915	3.274164567	4.082216099	3.256063493	3.216791627	3.474679311	3.31014561	3.144919061
ADAMTS1	7.697793522	7.814165389	8.148781226	7.662542534	6.904309202	7.505232099	9.070332119	7.585977953	8.061420161	8.274917087	7.410440476	7.517032402	6.735917164	7.485528433	6.685948211	7.121670939	7.212390206	8.400323872	7.688976881	7.065799536	7.73146942	7.350207786	8.03963193	7.277822541	7.654099963	7.223971303	7.404633778	7.926015439	8.207208693	7.981213024	8.215693371	7.761238565	8.705093107	7.037745536	7.979492366	7.309376036	8.733656764	7.750797912	7.766376772	7.080744466	8.965986567	8.75854809	8.454484847	8.162431876	8.385385445	7.285281749	7.017529171	7.677882623	7.584898715
ADAMTS12	4.845117335	5.65187769	5.289114983	4.750521019	5.721555463	5.386062275	5.92443859	4.75871396	5.692132512	5.798768027	5.647331172	5.802135684	5.262150735	5.373726639	5.74789179	5.511228804	5.797257275	6.161407718	5.104484164	5.259702755	5.439749227	5.193401325	5.497313356	5.000365279	5.479570666	4.907698589	5.396644561	5.276420424	6.359846316	6.122798948	5.167121497	5.547418517	5.414480709	5.029260394	6.022755867	5.466126784	5.086541544	5.730535855	5.114585306	5.868218631	5.677519281	5.642226037	5.429142546	5.407289039	5.3483502	5.562654443	5.189728622	5.756521747	5.096609493
ADAMTS13	4.823204394	4.472137733	4.843234852	4.950620043	4.960991907	4.750900724	4.709791852	4.896980687	4.785620665	4.615218857	4.901140689	5.146894005	5.075307672	4.971409735	5.068677253	4.881063276	5.248323845	4.761665384	5.08471445	5.00139653	4.997127645	5.082943487	4.914816878	4.949969408	4.88563173	4.891166636	4.912381473	4.820879865	4.72339246	4.884435373	4.874935239	4.611265029	4.808705135	5.019750995	4.685254099	4.766378072	5.116853798	4.69463438	4.792291881	4.953303912	4.991098154	4.635194433	4.989211555	4.930136065	4.948112468	4.71998986	4.788406081	5.020363043	4.593647629
ADAMTS2	6.057031438	5.617160389	6.3360802	6.27540758	6.057928077	5.640697846	7.054493383	6.064071197	5.997573795	6.159566155	6.458971151	7.168207266	6.203522469	6.471393658	6.536596735	6.011932368	7.600610091	6.702032726	5.269693919	6.023480853	6.727889536	5.577041053	6.018897373	5.610453865	6.703917916	5.909236447	5.940487462	6.722856724	6.593693995	6.973685751	6.115147215	6.060620932	5.410558321	5.572929772	6.934818441	6.042431157	6.199158531	6.610825904	5.972566276	6.537256207	7.013999902	5.709323259	6.351579928	5.731578633	5.947064442	6.026530365	5.805162914	6.263197551	6.07769305
ADAMTS20	3.352630954	3.223570687	3.247953534	3.217161799	3.282787419	3.2544907	3.240157643	3.233961094	3.130529302	3.311541395	3.043475157	3.150948643	3.330919918	3.118597811	3.223857761	3.186180587	3.180754323	3.125382449	3.217499143	3.194770972	3.167930051	3.101062519	3.247601805	3.272567525	3.176941906	3.085692737	3.216826395	3.20785831	3.166846465	3.464558992	3.085692737	3.224881882	3.245297359	3.197092577	3.204855705	3.236239401	3.185500037	3.425240805	3.396087804	3.32017788	3.263150286	3.184134201	3.181452098	3.306161271	3.294823621	3.15740139	3.241062639	3.189326479	3.084188177
ADAMTS3	4.011145773	4.151992707	4.259880007	3.541510195	4.286266013	3.888297143	4.452496901	4.086950797	4.658195922	3.974273007	3.791651655	3.422733202	3.852550507	3.831709306	3.711752586	3.855740033	4.241718075	4.15022168	3.430969981	3.751831174	4.116463347	3.647202953	4.109349771	3.735120419	3.867489377	4.33420331	3.726672237	4.267095301	4.564215288	3.765244341	3.699180947	3.848195917	4.534883741	3.74597241	4.341802868	3.992019979	3.67937097	4.530163863	3.882330235	4.280786279	3.787381628	4.038925226	3.767389297	4.165800856	4.969378666	3.622259713	4.373419534	3.668470093	3.868133773
ADAMTS5	6.168653179	6.342817474	6.834818137	6.486569417	5.851796964	6.513511371	6.083178554	7.159155907	7.065422258	6.679347723	6.916357451	5.59762538	6.734283233	6.322771482	5.58956928	5.889916716	5.388283986	5.507299714	5.367336923	5.960918049	5.896549338	6.156625699	7.096916795	6.496615992	6.587133742	5.658235247	5.834964121	5.840078478	6.133452598	6.841743001	6.989786991	7.085620511	5.574188693	6.860246945	6.63946873	6.256767273	6.820391256	7.274075154	6.660055459	5.675850499	7.082628048	5.962754314	6.505194347	6.80713897	6.543183892	5.382224256	6.499251744	6.98197174	7.633896334
ADAMTS6	4.782177466	4.701634174	5.197129118	4.291423157	4.971465414	4.618911737	4.898425025	5.044144297	4.242394978	4.694140016	3.972800567	4.450420582	4.687041266	4.768844805	4.33181211	4.369427053	5.407257872	5.528299121	4.915294361	4.383128817	4.591256662	4.75026952	4.524098517	4.161835782	4.432420901	4.758254457	4.42490665	4.511387975	4.791826604	4.127819601	4.629647265	4.331465592	4.130600139	4.649017131	4.935535828	4.91884083	4.520722439	4.763400585	4.620388113	4.654333521	4.789460778	5.621757699	4.123195092	4.26503085	4.05017194	4.488853377	4.976271286	4.556706854	4.364103154
ADAMTS7	6.084852066	6.146040419	6.135743111	6.100812683	6.465483627	5.956076107	6.247496995	6.118761595	6.273040342	6.496323641	6.412335727	6.19327993	6.12050857	6.607490213	6.664559983	6.452070095	6.484527662	5.969854121	6.575639111	6.797129265	5.568162947	6.366273288	6.181693476	6.443526072	6.355220974	5.924723375	6.674557693	6.609113975	5.891000986	6.279120004	6.508878151	6.749883876	6.302275251	6.306243439	6.124732435	6.131773987	6.009280461	6.071912242	5.662682818	6.426856011	6.130635059	6.430303234	6.182581186	6.616404584	5.877164341	6.858333766	6.201793452	6.490158795	5.886494292
ADAMTS8	4.191597662	4.477666723	4.325171998	4.529924312	4.477666723	4.514591445	4.336029366	4.661915323	4.56183053	4.288466703	4.56850943	4.401378701	4.176114541	4.409803799	4.47885244	4.426758129	4.781127732	4.444677774	4.389712082	4.31059768	4.25027707	4.168308372	4.487778145	4.453614564	4.208680745	4.190080557	4.46581445	4.348173862	4.612387552	4.633414946	4.394057783	4.662802578	5.431896617	4.255496826	4.740454603	4.384819564	4.372271274	4.305567359	4.109659465	4.698486939	4.325796274	5.205399465	4.670349017	4.305881594	4.970828965	3.965195779	4.087797266	4.465536678	4.385099108
ADAMTS9	6.67444418	7.252482009	7.298407189	7.235055364	6.624949026	7.437715465	8.220293578	6.822761916	7.842598926	7.926331002	8.117729598	6.959234563	5.742353684	7.258110507	6.603907217	6.987074775	7.144134125	7.633273956	6.465026905	6.16574231	7.708690695	6.170444535	7.029511352	6.600660446	7.261015103	5.563378277	6.880891165	7.037545428	7.659066681	7.891336331	7.24454095	7.38096667	9.468315662	5.742353684	8.407318641	7.437715465	9.318613364	7.124421974	6.80466102	7.061960702	8.627467209	7.769343888	7.877795616	7.441640478	9.267299053	7.009071176	6.603406306	7.693880715	7.081668931
ADAMTSL2	4.752434151	5.070996719	4.729930433	4.809951928	4.969153148	4.558099219	5.326579188	5.296946878	5.236529671	5.122830606	4.724340982	5.24377315	4.907720657	4.596811887	5.046108214	5.228617584	5.478331673	5.111109798	5.301819487	5.138159464	4.797150807	4.598680746	5.08510478	4.857768802	4.997336895	4.739103549	5.424481918	4.792773938	5.272783598	5.155135599	4.935959111	5.10367537	5.172945309	5.21445365	5.195502809	5.362222637	4.791288132	4.906823989	4.958107467	5.32570285	4.933619919	4.951534205	5.476875977	4.97906972	4.676781372	5.243467422	5.178607508	5.070996719	4.650947766
ADAMTSL3	5.706850443	6.425327882	6.141816237	6.350517999	6.13163633	6.426308196	5.644106111	6.013627921	6.456026741	5.860794511	6.140219571	5.781467507	6.701224399	6.33542778	6.327307156	6.22436381	6.955635436	6.11127617	6.481976546	6.171357392	6.330214117	6.405091812	5.868687026	6.1132419	6.496474775	5.664515082	5.591190756	5.784859185	5.711500739	5.688367702	5.609691899	5.86958892	5.483111589	6.549651125	6.456332361	6.300950044	5.550978864	6.671592827	6.174147269	6.286750683	6.14474908	6.375089768	5.673963474	5.819824688	5.472003156	6.190023901	6.059430362	6.138614184	5.201225555
ADAMTSL4	6.039291731	6.212890149	6.282221566	5.918188689	5.657379174	6.152205809	6.160227474	6.319328371	5.788638705	5.670707025	6.304153154	6.156787715	5.867048942	6.053118632	5.747151639	6.054570536	5.810759431	5.678684536	6.255049874	6.215192515	6.117604184	6.001528499	5.828436257	5.633804414	5.925744127	6.08905463	5.471746518	5.701829484	6.05840972	5.961286025	6.245514446	6.037774748	6.397790909	5.583887586	6.141169248	6.168992326	6.182435064	5.468073803	5.926933709	5.813447042	6.492070018	6.151626976	5.9681649	6.12085645	6.400458515	5.780849823	5.671887401	5.951600203	5.919415124
ADAP1	6.734339773	6.40206285	6.445908983	6.930907736	6.328555652	6.381965691	6.101726092	6.476006845	6.463114342	6.019392811	6.132372258	6.409337927	6.271419741	6.489120116	6.06687869	6.343163355	6.278474663	6.055182745	6.084025321	6.008054112	6.210378328	6.435528486	6.488472606	6.26114081	6.242009845	6.547249978	6.186251449	6.212450941	6.392231775	6.203048239	6.674488112	5.865666313	6.292263576	5.872962833	6.274213622	6.256978154	6.874032775	6.496904163	6.85506645	6.285846241	6.265033106	6.584383666	6.245316285	6.191750189	5.926520395	6.539768603	6.481231339	6.296502277	6.529285094
ADAP2	6.224281212	6.183783929	6.850361029	6.55475337	7.092886769	6.316446293	6.92807101	6.824321264	6.674150847	6.825650776	6.773548946	7.392208241	6.458514024	7.259851367	6.824007099	6.545185844	7.189282086	6.906762325	6.753383577	6.484039162	6.460364295	6.256702784	6.63366197	6.39321437	6.573590807	6.088945766	6.584228591	6.51305098	7.21970466	7.180773748	6.337346826	6.442727193	6.750219621	6.180030902	7.129551948	6.701938132	6.369190502	6.967039495	6.344501626	6.883558634	7.264962071	6.943908469	6.63366197	6.368372423	6.510325993	6.781812132	6.524249151	6.682683348	6.806325778
ADAR	7.853912331	7.792805575	7.868019667	8.014093149	8.042722554	8.139651548	8.136328151	8.089893673	7.806712252	7.911594309	8.060897558	7.846951644	7.958350178	8.091923674	8.289225046	7.814037074	8.003085952	8.06434485	8.267182755	7.85530746	7.965897874	8.084295482	8.003085952	8.075897391	8.006066798	7.834362382	7.85934143	7.792805575	7.84517118	7.980020947	7.587466428	7.65738105	7.861523779	7.953882823	8.169025045	7.958019467	8.021066832	8.026772383	7.566417426	8.133976466	7.970801013	8.26808095	7.924628231	8.007613423	8.272349365	8.162408102	7.801363491	7.71014989	7.61435764
ADARB1	6.128660057	5.802226752	6.602953592	6.146922415	6.382049585	6.49312151	7.00466438	6.255102168	6.679746032	6.565252998	6.652631655	6.528919444	6.531837358	6.513656937	6.442919239	6.338832458	6.917969266	6.783954547	6.445114871	6.270204754	6.481842065	6.476011896	6.180574937	6.481842065	6.738645083	6.202325987	6.600031987	6.237314834	6.651994621	6.877874086	6.314846797	6.391556206	7.057762695	6.192290642	6.72604991	6.575154806	6.536808095	6.391884285	6.464394482	6.317042472	6.287413269	6.463115375	6.658761917	6.655775676	6.43402411	6.792683105	6.288709704	6.556630433	6.114700166
ADARB2	4.833072003	4.6062096	4.581268973	4.65658028	4.389954026	5.092968641	4.101762273	4.619812552	4.53856589	4.380860444	4.463486525	4.64763378	4.678623803	4.430716771	4.437013665	4.575689117	4.341906788	4.337540981	4.490588362	4.722798588	4.371152225	4.465047987	4.594633509	4.579734023	4.320998641	4.28297299	4.659379982	4.276902072	4.265661976	4.316197637	4.731589022	4.546842947	4.566535957	4.58968915	4.447976894	4.411446935	4.656914377	4.647931067	4.635369842	4.571073594	4.872067521	4.360601494	4.727601015	4.375054906	4.632929403	4.744426385	4.452073977	4.652527956	4.20562846
ADAT1	5.886623653	5.999746289	6.157739427	6.159717991	6.07257274	5.564828883	5.902743676	5.291209244	5.699067233	6.028823865	5.741368602	6.092418985	5.881372305	5.605499082	5.599753411	5.639465749	5.684178761	6.154435933	6.202622704	5.693136025	5.811831418	5.825861754	5.61628555	5.351283355	5.434904227	5.343844398	5.699668548	5.92738045	6.203642805	5.892668948	5.462421512	5.721965107	5.727557409	5.418186854	6.122475279	5.558656895	5.497703545	5.803671683	5.649301906	5.433782953	5.329957816	5.41874423	5.683246023	5.842134412	6.092728326	5.494992435	6.171999054	6.000062498	5.861636905
ADCK2	5.689059001	5.606838584	5.524567427	5.015946088	5.26662898	5.624114896	5.428426852	5.328001511	4.964000357	5.636135517	5.60804405	5.36706741	5.431375508	5.858058026	5.596480328	5.274601852	5.983280727	5.740243865	5.540596306	5.142715309	5.904917257	5.792947492	5.296991692	5.658467412	5.723678169	5.773203574	5.448134865	6.035115082	5.553312799	5.310322205	5.296694795	5.390178893	5.0278003	5.376740469	5.984743534	5.880975051	5.514487299	5.36706741	5.76548193	6.025022564	5.828735874	5.564370145	5.227056194	5.563755439	5.562569189	5.594959018	5.297296666	5.097566149	5.844423382
ADCY1	5.795302143	6.561219275	5.377780356	5.566850486	5.85572496	5.211098959	5.513953825	5.857829619	6.292481704	5.648982111	6.12224849	6.081801449	5.807810049	5.980673652	5.826555469	6.067615386	5.734601766	5.187124353	5.924669773	5.690255871	5.490992026	5.937076915	6.165761512	5.984833438	6.146357451	6.142798124	5.917746862	5.479102734	5.442034925	5.364169694	5.630129987	5.601462651	5.545937782	5.943495091	5.402373922	5.74450092	5.819783526	5.925000173	5.80376868	5.719415138	5.608874932	6.679117267	6.107705118	6.180754824	5.998737171	6.027796269	5.490688329	5.559862772	5.84917249
ADCY10	3.860088233	3.84038359	3.539674759	3.85912466	4.266028423	4.021298824	3.611186031	3.763480568	3.8751574	3.803394297	3.877668971	3.909411808	4.054874472	3.650255235	3.905319077	3.637260374	3.937358118	3.708553005	3.980408768	3.902234304	3.709430804	4.120720405	3.85847402	3.979478978	4.030166733	3.8751574	3.939658937	3.738622896	3.651768521	3.775543075	3.901613487	3.82455331	3.793618482	3.999987581	3.76589317	3.908483268	3.933344543	3.826131146	4.395443298	3.828749761	3.794627065	4.050940915	3.72148684	3.879936728	3.887008172	4.002745578	4.122321054	3.739273564	3.933344543
ADCY2	5.234425994	5.313218328	5.154402041	5.380270465	5.01695829	5.321398494	5.324075561	4.841262104	5.248815009	5.329918331	5.190612822	5.356433983	5.347204435	4.998905766	4.977978277	5.034786836	5.105058262	4.929905969	5.534170984	5.305374346	5.201856107	5.069606232	5.293248054	5.344719098	5.287350585	5.026837197	4.939715085	5.035413058	4.806316907	4.737549817	5.208280996	5.106021184	4.799077723	5.337778808	5.037558836	5.380826162	5.540889377	4.915014406	5.04721022	5.143093989	5.058717051	5.010725856	5.041605248	5.289825248	5.164916193	5.014833318	5.444854537	4.996191324	4.993388821
ADCY3	6.237483726	7.090530422	6.477038559	6.479967901	6.211568568	6.87413712	7.051614687	6.92497863	7.297961752	6.696068313	6.789647311	6.773999827	5.638877206	6.482032096	6.734084552	6.730730689	6.128564598	6.705010564	6.082212623	6.027119928	6.564566555	6.250018871	6.514006648	6.473569426	6.585062119	6.004233558	6.561426725	6.542082742	6.817597705	7.011049062	5.952200806	6.673928375	6.699763889	6.419499301	7.05462781	6.389804885	7.249250091	6.450543303	6.301234623	7.129937715	7.077264316	6.499886333	7.417895983	6.298906378	6.85201106	6.672630333	6.338930697	6.624409524	6.258958276
ADCY6	8.304827724	8.279779411	8.435963412	8.350351619	8.234718301	8.45470272	7.682003895	8.412166186	8.540097979	7.571874015	8.078216235	7.702965289	8.301260255	8.363348939	7.908093975	8.50125374	8.677850662	7.30991069	8.147717207	8.227299605	8.504677054	8.481781657	7.688310358	7.314273043	8.325936315	7.724645772	8.370269735	7.782709304	7.449344776	8.000980869	8.32042827	8.301260255	7.607027962	8.372742675	8.204827089	8.564360492	8.000031168	8.117833493	7.726364123	7.870539802	7.745346229	8.341275835	7.866176792	7.793139322	7.292471461	8.33892017	7.85662688	8.509894399	7.296451641
ADCY7	4.036935645	4.484443364	4.977985097	4.718631318	4.739884457	4.789605754	4.989163337	4.641385685	4.747169997	4.855228979	4.628054244	5.359925579	4.716907489	5.094072043	5.055830293	4.761584404	5.02083089	4.898459221	4.627464393	4.830213521	4.556371817	4.739351497	4.626260064	4.805763561	4.791733385	4.922785973	4.803798859	4.67550288	4.939740576	4.889167909	4.453221884	4.735176296	4.990550854	4.586937784	4.787067395	4.530964634	4.555775916	4.748348707	4.599846894	4.866326196	5.259417831	4.935975598	4.544924527	4.671354158	4.677779448	4.959115736	4.574986411	4.844151388	4.822873472
ADCY8	5.082135811	4.624609828	4.795073523	4.476364182	5.176038124	4.730631637	4.415549718	4.79750173	4.784450702	4.841311583	4.578942016	4.729090615	4.571986785	4.977813122	4.503118043	4.777475947	4.603193507	4.767547992	4.857130624	4.619371393	4.690451414	4.677666208	4.814336709	4.601101782	4.751411921	4.544700215	4.849200702	4.706854354	5.028752189	4.680677562	5.009985126	4.481315096	5.028095287	4.93491965	4.88742307	4.729090615	4.70314678	4.633748641	4.412689372	4.478921288	4.592145762	4.722980709	4.672875993	4.889967015	4.751100355	4.975028105	4.855899764	4.893594007	4.795387769
ADCY9	7.283228713	7.163869804	7.202240401	6.930100702	7.304458662	7.093325224	7.100245386	7.101070268	6.948185184	7.413074574	7.270969743	7.484180156	7.493257397	7.207727981	7.71579314	7.175512163	7.101855466	7.281100448	7.653478065	7.193849854	7.411605475	7.206887245	7.21790294	6.989905543	7.123968423	7.356404951	7.241636082	7.426210068	7.227128389	7.052091336	7.27323942	7.239497701	7.155135497	7.080529892	7.128849674	7.59248344	7.308417229	7.353743786	7.466339864	7.384420865	7.038290877	7.108537898	7.684103654	7.242536263	6.965452408	7.709001644	7.219163371	7.114974814	6.866446535
ADCYAP1	4.379486237	4.564873242	4.408313468	4.575610455	4.477849203	4.463648652	4.671085215	4.566938641	4.421118954	4.406780566	4.399465527	4.700091252	4.655751068	4.414418403	4.5538514	4.528884706	4.31648262	4.710065596	4.461519926	4.609558838	4.388265979	4.507395293	4.450265092	4.473628592	4.624625637	4.526194053	4.736734555	4.804584137	4.569458542	4.663059073	4.515681585	4.405857341	4.731873351	4.729474622	4.604732308	4.332911204	4.721159333	4.559615555	5.260468791	4.574329971	4.406461671	4.93377486	4.848535376	4.689751094	4.37559275	4.348011971	4.586869389	4.518817603	4.7023874
ADCYAP1R1	4.793165922	5.559096806	4.889834814	5.145664147	5.582067315	5.121810668	6.029996903	4.868764902	5.613140265	4.931921993	5.322014247	5.695333462	5.41678542	5.607576229	5.765990623	5.079611351	5.460259715	4.581918551	5.363261092	5.26841255	5.566064899	5.550626632	5.383614412	5.217533311	5.898603892	5.09191826	5.569027363	5.302412189	5.187862444	5.815777247	5.005823569	4.579144102	5.655228206	5.014304381	4.973862341	5.264472025	4.669189345	5.263853075	5.316854375	5.487145742	4.662640815	5.981387356	5.515439114	5.928214777	4.461755258	6.213290676	4.692144332	6.126819189	4.913112061
ADD1	8.012719723	7.992238914	8.119821388	8.038295294	8.098226912	8.0017796	8.010992466	8.164333916	8.181771399	8.236748206	8.307797235	8.34237629	8.21409058	8.04767747	8.254126574	7.880732286	8.043699374	7.829979753	7.956688908	7.995864496	7.875552425	7.951462335	8.071987868	8.176534309	7.961685866	8.081643644	7.870658369	8.056914254	8.02523358	7.884137664	7.797855789	8.035477661	7.508417949	7.944708885	8.037765519	8.084000348	7.929043491	8.085767291	8.034930956	8.355534918	8.17531136	7.82156681	8.402346478	8.229932665	7.895133692	8.203105799	8.099328278	7.959202927	7.753990514
ADD2	5.705023596	5.61812219	5.751614542	6.096730769	6.195593347	5.425359458	5.795060362	5.31091379	5.968224999	5.490150426	6.339995712	5.695983818	6.241156882	6.196200828	5.779392647	5.884525777	5.728954522	5.475384681	5.442606511	5.157659426	5.829903246	5.80269936	5.696304065	5.672651232	5.675438527	5.513237429	5.35798403	5.732884811	6.055979991	5.174295649	5.239513018	5.814600206	6.307350341	5.752519113	5.618401031	5.446369475	5.699732565	6.599518253	5.490150426	5.820995682	5.617529817	5.672651232	5.469346691	5.828612946	6.193771959	5.908519468	6.031572201	6.182599018	5.774513827
ADD3	8.118235654	8.122791818	8.094341487	8.32597532	7.897095447	8.007796223	8.614225762	8.448683352	8.246011631	8.199712939	8.193456967	8.267200789	8.693694362	8.572311164	8.341157064	8.475657965	8.850951238	8.028600054	8.511934285	8.706709566	8.461307745	8.68210195	8.514242046	8.614225762	8.594432426	8.80249406	8.346904986	8.349051803	7.962412407	7.976395859	8.313325561	8.287666846	7.421477824	8.700680228	8.236432891	8.251331396	8.111305457	8.638116507	7.89181763	8.313325561	7.967124375	8.44749615	8.343248667	8.376540207	7.182005704	8.430530694	8.215082098	8.409503539	8.472142561
ADGB	3.047854233	3.029007824	2.970864281	2.972312086	3.104837222	2.881333045	2.947318333	3.096499854	3.112402027	3.019427874	3.0522226	3.024538789	3.132921522	2.938767047	2.874373006	3.085307084	2.924468984	3.03760954	3.02945385	2.917088285	3.050543826	2.965006667	3.122920884	2.987751423	3.298648433	2.950330168	3.147310599	2.977428661	2.991040482	2.986646919	3.109791588	2.986875683	3.212996501	3.144005813	2.958913623	3.047433568	3.071342975	3.024538789	2.862465419	2.986418155	3.216850795	3.258213785	2.996006312	2.967824445	3.054682787	2.982216415	2.839406273	3.058100501	3.162410651
ADH1A	6.457955532	5.541974985	5.864956746	6.455467522	5.871329275	5.875429002	6.927093526	6.12943832	6.604485956	6.459027517	6.476162345	6.993364388	6.145620776	6.250375279	5.852528496	5.420215705	5.511418934	5.086684372	5.445039432	6.453013343	6.293369922	5.658438011	5.866480558	6.43972371	6.338880517	5.953834228	6.190371273	5.907493231	5.189202325	5.746639243	6.675713292	6.024785221	4.838013526	6.724860959	6.21877168	5.854479557	5.950974919	6.616867092	5.805171765	6.436477304	5.914539183	5.367182007	6.646241185	6.4318046	5.530061838	4.989809433	5.849876552	6.91192129	7.20257596
ADH1B	7.382958113	6.866947886	7.211914008	8.026143682	7.056337331	6.677396691	8.867134614	8.291502588	7.568073678	7.978406207	7.925375178	8.49598905	7.701499702	7.149913425	7.192193971	6.577874753	6.810401748	6.253588922	5.040870033	7.532749001	7.9245893	6.948989871	7.042049932	7.741585349	7.691630142	7.558244777	7.343023117	6.826958862	6.128670851	6.732767198	7.753863651	6.90576842	3.201575846	7.612574155	7.480591422	7.329687546	6.621943054	7.949438821	7.791657371	7.342432041	7.33861209	6.553824492	7.984622481	8.07393284	6.641332886	6.071285057	7.280424532	7.946119037	8.313513141
ADH1C	6.300022243	5.511887375	5.334070679	6.221091117	4.857117304	5.588938721	6.955259764	6.78298964	6.276417807	6.108945409	6.394468743	6.064582123	6.212732853	6.050213171	5.466622472	5.137677671	5.395055191	4.650621461	4.256991622	6.055844226	6.184650517	5.926715739	5.733388084	6.315654667	6.458683114	6.462631505	5.732393271	5.615362634	4.601385324	5.236754226	6.067278392	5.526267685	2.418642593	6.27110008	6.051931083	5.258540613	5.57255395	6.47335839	6.056215967	6.390515236	6.257726635	5.376900451	6.270674926	6.786714855	4.647325734	5.129257588	5.949438661	6.296211057	6.940510669
ADH5	7.561977382	7.562312936	7.521037547	7.805289617	7.210034461	7.456897705	7.55269096	7.880775506	7.239094584	7.640205211	7.340364833	7.423360348	7.914759247	7.570729627	7.52401992	7.597383308	7.512885672	7.537229234	7.800948633	7.833128718	7.391965276	7.671178194	7.793984287	8.092059982	7.729655614	7.647166065	7.612352226	7.710015159	7.099023249	7.00915774	7.552333484	7.116978165	6.507965714	8.131404915	7.293210463	7.420066696	7.595018735	7.359473793	7.628118584	7.882454423	7.498447205	7.366304949	7.770929509	7.821043508	6.999425259	7.577437944	7.6320433	7.817562815	7.598042878
ADH6	4.223566613	4.088911554	3.916220102	4.044910091	4.030114669	3.946994712	4.013454481	4.067375695	3.932888904	4.040530954	3.818858959	3.785212895	3.970676654	4.28938094	4.044910091	3.991673561	3.902219953	3.873804396	3.84693463	3.931531502	4.103108641	3.941944647	3.928660544	4.030114669	3.886349494	3.891464621	3.87434355	4.042077116	3.827827142	4.110189687	3.972875563	4.0097256	3.920063211	3.817165865	3.955659446	3.833144699	4.003273814	3.847994208	3.875859979	3.819389587	4.054533663	3.782745362	3.963953173	4.463173034	3.926125327	3.99682521	3.921871484	4.177789747	4.0334875
ADH7	4.252682817	4.428469164	4.05259122	3.987177244	4.049938313	4.140948107	4.208018345	4.348012367	4.073622671	3.955359062	4.318919669	3.956056692	3.919759843	4.314855498	3.887998214	4.321031911	4.011075765	3.882833149	3.824003713	4.003626198	4.158948757	3.929272441	4.193929401	3.920550025	3.922703514	3.770310822	3.963226502	3.916815047	3.950437876	4.025553774	4.026562302	4.04663319	4.010429138	4.063987583	4.189102029	4.061973274	3.911595179	4.219735064	3.788379891	4.025929467	4.080444788	4.195173259	3.93400809	4.279885107	3.898452488	3.73456027	4.220325186	4.130025546	3.951886901
ADI1	9.364923275	9.400854333	9.34797301	9.534750302	9.469464162	9.073150898	8.905451392	9.105910534	8.740257422	9.560987577	9.036786335	9.216445947	9.485078232	9.288954225	9.316007511	9.038409553	9.198761974	8.794035438	9.442249065	9.326434761	9.560987577	9.555923264	9.283381741	9.53707833	9.390074691	9.446610218	9.361031046	9.273271349	8.947804183	8.982794737	9.5226041	9.155847584	8.809273976	9.478281189	8.876461495	9.172373764	9.149301753	9.55392825	9.398642543	9.195231657	8.582745631	8.64817942	9.105910534	9.520153447	8.327663428	8.766567322	9.322344468	9.296658943	9.306098376
ADIPOQ	5.900838165	6.230338665	5.978511382	4.761962381	4.293838237	4.537455325	9.739692085	8.53651154	8.366862192	4.37204996	5.08200509	9.078875734	4.417856981	6.212814109	8.774328509	8.380169778	5.739662586	5.99382728	4.21615971	7.899840658	7.656478247	4.096051269	5.761999429	3.855760897	7.312115323	6.038623317	4.205350996	8.193335809	4.021718828	9.585570354	5.084461699	6.518288279	4.3711478	5.656506077	5.914673825	5.059083295	6.398619814	4.27713275	4.490843243	8.317340543	4.682831389	6.775376999	6.905441206	5.588816424	4.462857353	3.821985964	4.570900441	7.318171017	6.465532148
ADIPOR1	9.179482669	8.983262588	9.023423406	9.289612094	9.055487136	8.817890062	8.95167242	9.22091209	8.967337052	9.02844509	8.978022159	9.411731253	9.01770572	9.068764338	9.190454467	8.808891729	9.257183626	9.248175151	8.976200585	9.166510129	9.162180085	8.845256293	9.194819966	8.972667057	8.860953076	8.814996797	8.740327616	9.153614116	8.798360964	8.997406199	9.031717866	8.921407148	8.972667057	8.807289122	9.229906352	8.976200585	9.004453171	9.270942708	9.252529017	9.047314248	8.86695702	8.962198274	8.676099709	8.871735151	8.926261961	8.854601415	9.139064841	8.906846878	8.881229906
ADIPOR2	8.382062472	8.32349694	7.992767993	8.204808591	7.780557389	8.281234764	8.571354816	8.219085448	8.443492247	7.798408399	8.271904903	8.172409252	8.150100632	8.179759199	8.005881814	8.005881814	8.145059058	7.910279465	7.913827143	7.867610647	8.026475262	8.242849479	8.222333878	7.886566173	8.107287819	7.867610647	7.787161594	7.683360957	8.161861009	8.162279518	7.751784013	7.958990902	7.855199589	8.114774238	8.086467799	8.329439876	8.078625075	8.121304257	8.078625075	8.171628005	8.172409252	8.127343433	7.910984423	8.131559697	8.228113933	8.324757507	7.93018591	7.805459878	7.910635961
ADIRF	6.980697696	7.282775238	7.070957037	7.511500446	7.458949457	7.605943369	8.849848587	7.833156879	7.894242277	7.376311869	8.325526625	8.633545007	7.487501782	7.818177592	7.977481989	7.402776323	7.17447564	7.478904867	7.489447865	7.884823637	7.594997321	7.314239998	7.803046084	7.525550707	7.892365034	7.190062692	7.01869475	6.925712408	6.820668796	7.502592681	7.013026127	6.776405726	6.707274598	7.309586654	7.947019838	7.641022831	7.622432611	7.092727895	7.211183668	8.033834055	7.597630813	8.009817611	7.746460441	7.336061413	6.40033659	7.334086085	6.981346568	7.334378562	7.216659558
ADK	7.012670801	6.979664394	7.15839891	6.509599645	6.208783376	6.791467356	6.893711066	7.036476175	6.588973128	6.805983555	6.804878144	6.802682532	7.213416794	6.650217136	6.802682532	6.626822928	6.941949599	7.262258596	6.992068774	6.877142155	6.546474143	7.079689395	6.8548379	7.388970209	7.213973175	6.716021779	6.986095129	7.139560025	7.088336004	6.563416905	7.07040202	6.862395408	6.585391804	6.811772712	6.689209511	7.06860887	6.447287085	7.072189908	7.06571736	7.255359163	6.556810976	6.983079179	6.565863276	7.41653983	6.732583624	7.082144838	6.819019695	7.358416255	7.2526652
ADM	6.428844567	6.383086916	6.387477881	7.195354996	7.007612585	7.034869028	6.684472089	7.127666714	6.455492703	7.373626954	7.783306983	6.762519219	6.632627606	6.976901479	7.364684445	7.179322057	6.565495943	6.510422048	5.034121569	5.842076742	6.747275605	6.892198856	6.617204433	6.954106249	7.388566796	7.510663605	7.517061721	8.500297062	7.087206864	7.647775717	7.266257502	7.08979207	8.844866477	7.370130058	7.457773101	6.692734499	6.994495453	7.161929339	5.831965187	7.295568695	8.103894504	5.989229611	7.624517605	7.162276243	7.066463905	7.627863615	6.569814764	6.578555032	7.942876251
ADM2	6.402162747	6.260483767	6.123494961	5.964833145	6.511677025	6.067290951	6.105187969	6.076723492	6.499836413	6.17065356	6.312764956	6.304677115	6.058946182	6.314831661	6.00306534	6.40940366	6.417649148	6.287602712	6.389496964	6.521660426	5.949374917	6.15303763	6.444020824	6.090454197	6.07191242	5.943234337	6.645903634	6.28997292	6.377494822	6.503796605	6.753950189	6.530223503	7.11754138	6.573361376	6.183359653	6.527307306	6.33521677	6.395294699	6.330126066	6.170299613	6.142084748	6.282861295	6.773286927	6.154868635	6.428577472	6.107030612	6.225874523	6.617552524	6.235495356
ADNP	7.197447554	6.905647419	7.048453733	6.903643468	7.133010818	6.969209461	7.047749083	6.895606066	7.104977215	7.083821514	6.88579338	7.336062957	6.843679046	6.969209461	6.820777393	7.028005209	7.422666649	7.198891496	7.077265555	7.244985782	7.163697413	7.186255962	7.037324258	7.051124743	7.052198166	7.061880147	6.88579338	7.113653901	7.244985782	6.945369948	6.876832003	6.828252752	6.831897453	7.005312371	7.233648604	7.037676205	6.910454878	7.098951423	6.931894416	7.304148895	7.001304571	7.004992927	6.760761227	7.446775312	7.051124743	6.780746052	7.116177207	6.876160504	6.749772487
ADNP2	6.32503595	6.106212657	5.885926273	6.311820841	5.747690554	6.294897001	5.945259349	6.520666512	5.564266416	5.854376447	6.031745598	5.78987951	6.080103145	5.758278347	5.7764062	6.294607672	6.022231395	6.089138264	6.051389336	5.912679691	6.259897949	6.403631626	5.989407208	6.200527916	6.113481069	6.10360727	6.06434799	5.807567498	6.202558771	5.903335648	6.070765787	6.001887561	6.435610313	5.834387784	5.607353828	6.033799043	6.466358553	5.743843854	6.413238245	5.996432163	5.867559454	6.320005943	5.687941002	6.649246298	6.143490412	6.180315306	6.746295664	6.340179881	5.988826073
ADO	6.884237981	6.819678872	6.550683261	6.75107948	6.646958269	7.11127315	6.534473542	6.720690465	6.724077766	6.383202303	6.658505942	6.62453513	6.415175743	6.71254581	6.935051281	6.431486138	7.103677158	6.836581741	6.465818508	6.641885975	6.958500143	6.681351048	7.074555448	6.602914695	6.478408746	6.853848809	6.585905467	6.475085357	6.931859496	6.588039542	6.554022305	6.677325181	6.467226855	6.792322071	6.575261435	6.517999768	6.951063623	6.718821466	7.0457162	6.53747046	6.501206377	6.495562501	6.183816925	6.548089838	6.674853936	6.946195856	6.891757291	6.622406875	6.708840379
ADORA1	6.637649667	6.103098013	5.891949627	5.930505977	6.420646312	5.5860276	6.028264795	5.815309593	5.803429697	5.846865772	5.894321369	6.291308875	6.294845116	6.26255866	6.043698784	6.00524589	6.290705246	5.555598672	6.496409245	6.154687743	6.117034338	6.179037453	5.669552599	5.896710391	6.011106469	5.603139046	6.334073028	5.830140672	5.591604171	5.911902044	6.292802495	6.148666332	6.024099354	6.36129794	5.543310421	5.754944391	5.683441822	6.177254251	6.213163746	6.047256444	6.051580664	6.076153093	6.100120983	6.33676489	5.330008267	6.092385078	6.436341899	6.27381298	6.065514808
ADORA2B	5.221844533	4.806894615	5.535704981	4.978935787	4.926928446	4.916640643	4.939151438	5.437826655	5.121401184	5.319281018	5.431358214	5.039752658	5.312220272	5.302398758	5.254966875	5.170114738	5.239980494	5.418520103	5.417571528	5.139307121	5.222421624	5.165228331	5.057834109	5.924788538	4.758788168	4.984074258	5.194727644	5.235297701	5.111618262	5.027840105	5.201506871	5.11642268	5.087646485	4.968983055	5.521197382	5.506585528	4.439664931	5.039752658	4.869322793	5.147523914	5.151340065	5.220598609	4.807193701	4.745046087	4.85527507	5.278464723	4.649316689	5.097473298	4.459904728
ADPGK	6.753202175	6.861471336	6.467121502	6.930069214	6.212804276	6.758955259	7.064054686	6.571527283	6.924308554	6.671640017	7.070387454	6.719792943	6.530811221	6.748438903	6.411945812	6.41506849	6.685508166	7.042788965	6.345752094	6.355134829	6.424974823	6.409069066	6.804168942	6.553969901	6.56896464	6.753790784	6.427934193	6.569804028	6.749889065	6.923655816	6.478787593	6.797049704	7.04367223	6.61372403	6.580350322	6.399672282	6.488444294	6.716887541	6.514023495	6.84197371	7.016003242	6.667109631	6.156305529	6.523049033	6.879166716	6.657486828	7.003332908	6.678731603	6.588201941
ADPRH	5.774615485	5.942719258	5.923431026	5.906728509	5.05469651	5.826222035	5.637154636	5.722025072	5.551099745	5.934932218	5.686680041	5.679535286	5.75321437	5.712931595	5.755020346	5.472070022	5.357057968	5.514895674	6.244853474	5.449661079	6.043307675	6.027367462	5.796638789	5.718927633	5.585550817	5.671053378	5.988361214	6.081880711	5.915960606	5.596715234	5.913301771	5.283697459	5.954588864	5.417879002	5.806151302	5.309107538	5.378590949	5.440504565	5.733540124	5.517673601	5.460012283	5.40714688	5.412335722	5.528995094	5.521822627	5.828427414	5.974848081	5.812661615	5.279895155
ADPRM	5.072845723	5.108613819	4.490604559	5.349877275	4.757943948	4.814664873	5.399021561	4.848797503	4.674904366	4.577873144	5.191191361	5.356250393	5.019393429	5.005862218	5.30429848	4.615810678	4.9913576	4.7974302	5.524433879	4.778638095	4.948249346	5.095997456	4.818692745	5.112803345	4.846334518	4.757356666	4.972352907	4.992549411	4.816576268	4.619991904	5.131640742	5.086384632	4.936420253	5.298168597	4.900410926	4.645398836	5.364293092	5.288338163	5.169648791	4.712811867	4.932469994	5.301199451	5.021822803	5.485133199	5.217590191	5.273668057	5.052548777	5.081115196	4.880176447
ADRA1A	5.872009031	6.268951372	6.036058432	5.957077303	6.108790507	6.141301512	5.927041671	5.633270005	5.725298952	6.298831833	5.730930329	4.747751824	6.243366104	5.577208975	5.536604662	5.579154359	5.592169646	4.697871769	6.618245331	6.370169119	6.194472771	6.093903437	5.98681468	6.575268742	5.580843128	6.656123744	5.729587887	5.261987748	5.695953619	5.274796091	5.809038874	5.671053037	4.91576884	6.184680106	5.620856848	5.917159072	6.615091979	5.852360483	5.518357654	4.513009605	5.741692192	6.289834048	6.41028724	6.717927089	5.931518959	5.931518959	5.905550693	6.104812553	5.781273222
ADRA1B	4.758739927	4.641367221	4.370017205	4.654425434	4.875748638	4.330212364	4.336632534	4.739848787	4.97701821	5.22726378	4.941226953	4.855982789	4.486635555	4.251105178	4.640774546	4.659371801	5.03520136	5.073439348	5.22903836	4.621346723	4.458169706	4.300539821	5.313453241	5.40212585	4.707955944	4.303358756	4.104616731	4.839178548	5.305930288	5.000040889	4.875748638	4.782867345	5.441595842	4.773955817	4.897623443	4.109676463	4.716616446	4.914452313	4.829124342	5.067777976	4.873355237	4.503476381	4.347678008	4.617279453	4.593426603	4.660809306	5.061882402	4.693378728	4.944183271
ADRA1D	4.880094674	5.178632526	4.982531061	4.814259604	5.345934617	4.774512886	4.361781718	5.223107458	5.009571097	4.784625	4.982858723	4.432775961	4.869362702	5.206892069	5.032499685	4.857424193	4.739047857	4.907747175	4.598334201	4.823666603	5.019952691	4.594686877	4.842374381	4.298885688	4.839542657	4.70874732	5.061183882	4.975393649	4.999008612	5.319562582	4.866025995	4.991620818	5.9126939	4.835301744	4.735679491	4.515876623	4.303376233	4.617582085	4.934657176	4.750262616	4.750262616	4.57638037	4.91576801	4.885224292	5.115988296	4.659622251	4.684010785	5.096409767	5.421324705
ADRA2A	4.586295075	4.921529772	4.777460268	4.514972177	4.767846017	4.399539843	5.175748747	5.229366703	4.989640723	4.783330736	4.885996419	4.86744492	4.709001207	4.975122606	4.913338139	5.268215563	4.695288494	4.780876863	5.119013701	4.783069919	4.98224012	4.529395292	4.913046034	4.965936179	4.761358278	4.638478922	5.206023972	4.932034894	4.842932061	4.630755166	4.77716355	4.676704242	4.887448283	5.082040522	4.685818082	4.770221006	4.790713024	4.603069207	4.126571811	4.873820304	4.700240629	5.257621393	4.957552624	4.839208622	4.879655079	4.770514483	4.571970955	4.822326254	4.477809835
ADRA2B	5.532550143	5.843323592	5.511398826	5.760420186	5.482337653	5.915097458	5.704062338	5.443563846	6.133076455	5.753997863	5.600473688	5.727053252	5.628794263	5.894306489	5.715699849	5.819904947	5.57474844	5.223802122	5.649519938	5.874330616	6.136650955	6.066555971	5.852382833	5.939223265	5.839947869	5.87283732	5.81245139	5.373219663	5.307107545	5.276441118	5.502701134	5.615204217	5.176342012	5.854152163	5.776241784	5.657350493	5.442362868	5.903743161	5.965451777	5.666885514	5.954724397	5.789422297	5.436896609	5.669283217	5.374078256	5.70706279	5.919529098	5.6081009	5.482059294
ADRA2C	6.057455783	5.988642289	6.284574998	5.981607726	5.936830402	5.966566764	6.285431821	5.797215699	6.295247414	5.98220979	6.126004796	6.198438965	6.098032122	6.244989231	6.115141916	5.910287498	5.863538257	6.027361063	6.386571426	6.022686994	6.213589731	6.047355639	6.170763665	6.317506193	6.010353326	6.02100144	6.086668215	5.961337366	5.946278605	5.971942614	6.022956928	6.170194984	5.8955198	6.009768338	5.889158855	6.14253364	5.825726239	6.573193309	6.51792913	6.130464092	5.808361265	6.021583851	6.094256431	5.876429484	5.450625285	6.003083322	5.727272799	6.399675906	5.802217652
ADRB1	6.015623642	5.699715392	5.77393049	5.82160987	6.411537855	6.452048658	6.09486089	6.548908548	5.964843834	5.960275134	5.492686092	5.334985725	5.716793403	6.226248148	6.301723755	5.727550664	6.266655896	5.043840965	6.83090979	6.293352128	5.753997166	6.473377958	6.275914852	6.212316046	6.176233572	5.516195011	6.471393868	5.852823766	5.333227362	6.124454266	5.718381787	6.14027629	5.382664727	6.208860496	5.765275786	6.197260896	6.499757616	5.499828106	5.721014409	6.469883489	5.830329727	6.529533026	6.036805523	5.775445784	6.399976945	6.433424547	5.332604488	6.021040175	5.848382348
ADRB2	6.003003801	5.738090088	5.78473162	5.692509095	6.241017612	6.241325266	5.775630455	5.840539316	5.888268936	5.882167525	5.576002443	5.651083767	5.991180938	6.417560413	5.910918069	5.716847459	6.321368441	6.244244203	6.006269951	5.566264078	5.745418651	5.756868431	6.185061356	6.262771205	5.852777916	5.796996129	5.879860176	5.439869144	6.043351016	5.887344119	5.855405558	5.698639732	6.383405386	5.983861604	5.677795906	5.70709114	6.035516927	5.955024303	5.934709609	5.843492908	5.49606548	5.43742241	5.620116794	5.785030977	5.790403	6.482144722	5.959377873	6.043351016	5.716337272
ADRB3	4.370042232	4.797141377	4.762896563	4.590046043	4.650261736	4.648718976	4.271346628	4.210308105	4.482276608	4.50132224	4.486907375	4.711134229	4.636556278	4.855389927	4.709381644	4.407365542	4.71980331	4.747536991	4.510605061	4.73043391	4.395407671	4.635602459	4.52761748	4.76596249	4.68349689	4.822965015	4.57528171	4.256348657	4.786026193	4.324656499	4.423027012	4.271075065	4.813946675	4.720464694	4.680715395	4.55777273	4.950628407	4.697502451	4.290241016	4.548341275	4.224462392	4.455349167	4.330611748	4.309486502	4.896152714	4.404504844	4.299638943	4.256035345	4.830925984
ADRM1	8.312835856	7.875349778	8.036330684	8.106698604	8.128426935	7.876206259	8.094729557	8.003034146	7.877512627	8.317817733	8.348234236	8.103709155	7.730549788	7.951955752	8.15068082	8.037251212	7.559745013	8.412659324	8.050513233	8.027743609	8.011522419	7.824157635	8.357889301	7.78198862	7.741626924	7.746134474	8.119107604	8.361629242	8.292320817	8.03586428	8.11272508	8.144370401	8.229943974	7.808552746	7.98024935	8.049114482	8.031169172	7.88494514	8.22722192	8.412066776	8.232802763	8.058272166	8.373828681	7.885916521	8.494752988	7.987350417	8.111731966	8.153850778	8.19613891
ADSL	8.16878195	7.879098351	8.077811993	7.779569909	8.138061044	7.8084584	7.88091419	8.169289217	7.566501017	8.210830335	8.038241822	8.209767324	7.650328092	7.926965129	7.766864103	8.031908495	8.064630032	8.400575783	7.867640108	7.863932477	8.073666184	7.734391084	8.118364999	7.987277551	7.881410136	7.51757578	7.626821893	8.271094364	8.134237542	7.911285428	7.703864694	7.929801469	8.033976907	7.715770836	8.026270924	7.786189098	7.874566647	8.301099687	7.942765787	7.989201314	8.215995922	7.675842712	8.111205542	8.011732664	8.192600704	7.636345798	7.932225642	7.979414156	8.101428375
ADTRP	4.663735242	5.0095211	4.585475449	4.824876684	4.826395862	4.936840111	4.715691109	4.883743466	4.815134051	4.840369276	4.587004335	4.797775269	4.993698825	4.74478752	4.827321225	5.000059512	4.702769466	4.669249521	5.263023643	4.812951997	4.602040329	4.639985072	4.858369852	5.11656021	4.69174421	4.73282668	4.854870317	4.919225087	4.83341989	4.826694578	4.941335477	4.945000513	4.793241089	4.781374088	4.733732886	4.960451198	4.606279422	4.988218689	5.087730083	4.804982085	5.17799686	4.430928479	5.009819529	4.758543093	4.939243751	4.736156324	4.428971036	4.892479619	4.811173275
AEBP1	6.564988771	7.260838063	6.299296317	6.51200469	6.573821356	6.967636277	7.750969455	6.855413479	7.40285554	7.020327749	6.817968831	7.449438883	6.592582822	6.610380119	6.511686732	6.649374633	7.252622109	7.903760807	7.016708221	6.787661978	6.853859094	6.551147737	6.968947514	6.711297227	7.030207778	7.458443965	6.352958887	6.614227256	7.266039236	6.986647457	6.701514126	6.786660372	7.682419838	7.550929114	6.768877111	6.461432972	7.506419533	7.17203047	6.707687693	6.541429016	7.498080151	7.378176431	7.512721754	6.699875715	7.412465514	6.751299552	6.824460819	6.320079316	6.313973045
AEN	5.97324799	6.402537075	6.4093347	6.470928516	6.489124037	6.179468763	6.268770252	5.773399034	6.067100719	5.928976503	5.979250464	6.083307389	5.730110266	6.178301648	6.359648276	6.457629079	5.861567391	6.47799654	5.960380036	6.010050003	6.219985345	5.976432861	5.871892126	5.444972969	5.922866552	5.554856492	6.377998083	6.155467224	6.832092684	6.685368404	6.494820931	6.666845264	8.100693677	5.658645982	5.888744911	6.18155213	6.060620649	5.833163031	5.607739042	5.80472215	5.97529428	5.842417097	6.471772939	5.661409684	7.529647834	6.165795323	5.684622456	5.90810765	5.916777252
AFAP1	4.04722116	4.064680156	4.360288713	4.094240182	4.142858644	4.398118521	4.365592506	4.059541252	4.393000881	4.135000599	3.997523669	4.259868408	4.215987856	4.275991163	4.174392307	4.304373984	4.612627501	4.36322247	4.200030968	4.275352458	4.294415325	4.350833364	4.139812232	4.177476028	4.347058013	4.056144499	4.445709351	4.244818982	4.470748911	4.450829969	4.193257084	4.396932178	4.890933063	4.183380462	4.247309838	4.364685368	4.093386311	4.318480358	4.052406503	3.992236055	4.379857039	4.31311963	4.3113357	4.001139913	4.454093393	4.130414962	3.943015128	4.209862482	4.324745882
AFF1	7.979439076	7.956447044	7.651189582	7.733141722	7.79630404	8.137875313	8.006022229	7.787745028	8.254890522	7.776367743	7.621074808	7.837367837	7.698822983	7.87878089	7.860724875	7.844429128	7.724268585	7.785796898	7.625231041	7.870834268	7.734082577	7.841206938	7.797318528	7.830817327	7.879683806	7.984733255	7.813108802	7.747436734	7.722458464	8.270413561	7.853465458	7.803646255	7.779153527	7.940160779	7.706717454	7.959650605	8.053952263	7.779153527	7.812127948	7.466644702	7.992480345	7.749388934	7.877782266	7.831764692	8.052816531	7.9751514	7.932760801	7.655144972	7.468202293
AFF2	5.272029157	5.280644629	5.019876933	5.145411018	5.068333024	4.652173206	6.398169952	5.364978815	4.959231371	4.897400692	5.084074375	5.338325323	4.978404886	4.984366327	4.913995444	5.351766832	5.14235434	4.945485092	4.901858588	5.306350796	5.433313485	5.392916807	5.236363483	5.090400804	5.36006393	5.237935511	4.885470627	4.856533356	4.851984081	5.263694713	4.631600086	4.6303289	4.669949534	5.157254995	5.098371677	5.230331413	5.22548734	5.028659193	5.183852309	5.030501961	5.440661593	4.917628919	5.094488269	5.568420016	5.304817019	5.22548734	4.945485092	4.880679624	4.765757252
AFF3	4.810802591	4.554199601	4.241915558	4.376488051	4.851870319	4.878776511	4.712044244	5.001632885	4.847978294	5.070213138	4.813202486	4.511023215	4.790491552	4.591955948	4.719142073	5.062866318	5.302948456	4.527572332	5.236974713	5.205881836	4.688617267	5.486355479	4.813202486	4.694111239	5.088767627	4.97485584	4.244808297	4.520549042	4.695004069	4.399746742	4.570901846	5.002481199	4.246007811	5.163900445	4.90782967	4.633516026	3.821634041	4.583767702	4.862344922	5.315096696	4.434064004	5.12020612	4.721626641	4.721902161	3.845276622	4.741242461	4.663474204	4.890284075	5.009460385
AFF4	6.833041337	7.032714192	6.573930911	6.673966096	6.784546004	7.083992816	6.742035754	6.680148766	7.063123249	6.882772171	6.715858918	6.631855683	6.540848311	6.670670566	6.602350332	6.983345807	6.475562598	7.11933277	6.86958795	6.597007183	6.566402306	6.781591359	6.589410185	6.441470152	6.681575853	6.616438195	6.948571026	6.690967591	7.369638778	7.130712533	6.859340236	6.948571026	7.452248609	6.780860279	6.904354358	6.848342978	6.985046298	6.800760338	6.535132879	6.535778677	7.022403969	6.94338167	6.717319248	6.422536204	7.086639563	6.633130964	6.609087171	6.985046298	6.536428076
AFG3L2	8.791326864	8.503080494	8.264627317	8.137945728	8.094550709	8.207820457	7.948304192	8.387326993	8.635310939	8.362985025	8.311803943	7.894448034	8.56090615	7.831743158	8.586933076	8.14797935	8.642147756	7.764438495	8.794384807	8.50126333	8.170068152	8.457341785	8.635983714	8.784373257	8.218037436	8.459837631	8.450044661	8.237137455	7.785249153	7.483838063	8.318575964	8.238261843	7.625433898	8.524962912	8.130423705	8.311803943	8.574199424	8.099312772	8.472269283	8.441318271	7.867016864	7.990327719	8.460465421	8.693168056	7.755752405	8.286112837	8.19373802	8.353995429	8.090317485
AFM	3.577577024	4.014048593	3.815445038	4.041980656	4.090441473	3.72858652	3.642727919	3.922141625	3.733322305	4.073023396	3.902424235	3.514834433	3.857916694	3.812699513	3.658232	3.64100021	3.671580156	3.79384705	3.705710767	3.837071764	3.856156348	3.777392649	3.915393115	3.904001969	3.752025121	3.732972363	3.632226963	3.77117	3.706898021	3.660291537	3.806243256	3.828757863	3.742558188	3.842485905	3.79804711	3.94435153	3.721600847	3.991248124	3.555006506	3.902074421	3.946876514	3.707619822	3.934751382	3.978221528	3.901432052	3.829095041	3.748222846	3.701941337	4.130500399
AFP	3.827815863	4.351222745	3.770674447	3.857978003	3.757361166	3.887348187	3.79264598	3.897785116	3.835130594	3.89957901	4.216176925	3.625826841	3.918672165	3.971670837	3.75073381	3.931572334	3.703290209	3.7445155	4.064690294	3.638652867	3.760546499	3.848921745	3.84853303	3.996410497	4.101735861	3.871680022	3.904037678	3.696338269	3.70933004	3.777192419	4.020550866	3.855943096	3.692373038	4.04623883	3.688347871	4.152889027	3.81541323	4.200725761	3.770674447	3.830390527	4.062769711	3.967147076	3.933622207	3.645398406	3.872773297	3.694131921	3.768649053	3.941489501	4.3345998
AFTPH	7.83193152	7.658864595	7.674827484	7.546245155	7.741576655	7.755710984	7.543907071	7.389842322	7.548394134	7.581058943	7.494193082	7.480635894	7.437132533	7.782995364	7.296103071	7.705388172	7.611814881	7.575211144	7.315421895	7.423409787	7.648246746	7.465810403	7.300497831	7.506033022	7.602403444	7.669028919	7.630299982	7.386738419	7.626798318	7.532125838	7.491638096	7.528966945	7.516818553	7.532781231	7.210311909	7.456159246	7.477189877	7.480949961	7.246847057	7.476535354	7.545217795	7.591587211	7.404748568	7.709894261	7.945417469	7.472765371	7.566093354	7.418124038	7.531543009
AGA	5.485887611	5.71138458	5.180306288	5.278689877	5.077346411	5.029177028	5.885175056	4.852427871	4.922678974	5.715081957	5.722186881	5.314588904	5.221371984	5.308144214	5.592078647	5.75111067	4.829039321	5.427480301	5.206409019	5.773588194	5.94409341	5.628325826	5.689560694	5.299760414	5.730388738	5.906692966	5.341544197	5.852198784	5.725761043	4.93918762	5.123382394	5.552003686	4.934291686	5.152392966	5.79948237	5.36807365	4.578692468	5.470704411	5.05872223	5.700959086	5.179990718	5.567150809	5.441391095	5.581571372	4.617930998	5.374849502	5.665755407	5.758792263	5.922627835
AGAP1	6.242816108	6.316366232	6.403878912	5.930809278	6.387474996	6.233284992	6.288070095	6.285857116	6.630615291	6.32025479	6.51442158	6.526470238	6.348206769	6.24244295	6.485473303	6.265524928	6.564889044	5.931509457	6.421068249	6.642591445	6.226134959	6.235044994	6.2501136	6.220785735	6.010786141	6.139264555	6.251269916	6.362126737	6.214771562	6.280429177	6.236131167	6.248257972	6.068212033	6.193562818	6.312931266	6.32025479	6.415764235	6.455202828	6.301234996	6.269133551	6.532766944	6.469632324	6.286618721	6.14664527	5.607217471	6.604174193	5.934194069	6.421068249	5.893857468
AGAP2	5.484518207	5.644667925	5.7645817	5.581385078	5.51835326	6.042819106	5.573757951	5.81658842	5.306582741	5.625174797	6.163049404	5.744867389	5.868052704	6.434570682	6.468677436	5.834083907	5.952375297	5.157800407	5.866030564	6.033344537	5.509011203	6.21886105	6.003174957	6.125094643	6.270423169	5.791983293	6.007331472	5.785919598	5.400220759	5.764841842	5.465186554	5.72538397	5.526493044	5.690981494	5.814514055	5.647506416	5.440905033	5.657255454	5.620771296	5.964944015	5.509011203	5.361682235	5.756481062	5.730612254	4.704499626	6.037482056	5.766931953	5.979067374	5.572596741
AGBL2	3.644895332	3.561638931	3.742484972	3.524473102	3.289995938	3.290338696	3.837751696	3.509922393	3.542157562	3.596127198	3.720787278	3.549278496	3.642385458	3.310870092	3.843878106	3.680373906	3.55851946	3.617606042	3.778879446	3.792612648	3.65104504	3.664776243	3.774687566	3.734671546	3.600521531	3.809437834	3.64150116	3.34981584	3.632090763	3.545862687	3.824044341	3.661449193	3.55759336	3.445439324	3.69929596	3.694315027	3.728478788	3.700520997	3.805981789	3.581631912	3.338248414	3.736449858	3.770979964	3.72595401	4.064645051	3.693991767	3.622518456	3.53553473	3.733438525
AGBL3	2.857915392	3.373030622	3.579369405	3.280042003	3.065164245	2.910976053	3.446359423	3.343312903	3.079925497	2.953395214	3.144651302	3.161904845	3.03133077	3.327203098	2.998722641	2.940637109	2.849030923	3.112870851	3.156436636	3.044593851	3.078890663	3.24618284	2.794859544	3.04092807	3.193107755	3.128998237	2.970934024	3.103503295	3.354899487	3.067764973	3.076509535	3.276857866	3.032355759	3.226677022	3.079572393	3.221067193	2.720725919	3.232733473	3.012558098	3.198711636	2.873739295	3.31279932	2.96143591	3.264830847	3.496507611	2.981832366	2.953395214	3.007288674	3.089861267
AGBL5	5.848923226	5.879271398	5.710518746	6.159865824	5.500471594	5.821466231	5.599145529	5.773802633	5.503461488	5.691437308	6.009265701	5.910362263	6.100000046	5.809206019	5.866647324	5.843660168	6.144947249	5.534086333	6.017168557	5.987847002	6.05244953	5.949847661	5.941895925	6.036769529	5.886800972	5.909746949	5.53657192	5.952394223	5.523015528	5.387086849	5.689330468	5.418745864	5.225593022	5.845559739	5.907907866	5.500157314	5.748242113	5.996235401	6.181825297	5.680691607	5.98440802	6.020911441	5.870247415	5.983174311	5.581750384	5.723765452	5.585502723	5.714120924	5.61333298
AGER	5.002559044	4.961858227	4.96948554	5.379429314	5.34950299	5.137891634	4.820885925	4.912692601	5.078592257	4.859150039	5.16052593	5.156894921	5.203370782	5.199981505	5.054238734	5.150867046	5.383340037	4.971025372	5.292527417	5.287420408	5.128734066	5.269186882	5.334380318	5.346533434	5.277912059	4.991589723	5.173406163	5.344167589	5.113712547	5.446514814	5.156295242	5.091118245	5.488628649	5.234445199	5.369489106	5.034097047	5.170676078	5.1308925	5.241033127	4.913617807	5.261712983	5.290049767	5.000758982	5.196593374	5.153638866	5.278553643	5.033220987	5.481659059	4.905434075
AGFG1	7.80909658	7.975488041	7.81989209	7.9605668	7.89832298	7.702998593	7.852744483	7.733986323	7.806715684	7.593705499	8.000712326	7.843750221	7.462105594	7.723513014	7.539342407	7.6856385	7.678325267	8.016490536	7.486781319	7.446891397	7.68202293	7.46654681	7.609634663	7.60086029	7.745248028	7.282480969	7.586797218	7.864407687	8.180788327	8.026787566	7.651283222	7.813292598	7.980610049	7.448325168	7.868909304	7.719345343	7.660688722	7.704912841	7.702998593	7.745248028	7.875367148	7.676420365	7.742916535	7.40244857	8.210739513	7.81989209	7.691602469	7.855112746	7.886794697
AGFG2	5.798670939	6.057620801	5.696855007	5.824865583	5.853622791	5.569457059	5.36765928	5.807109192	5.587263306	5.815806696	5.758563689	5.751450976	5.813706051	5.598129293	5.518282246	5.579262769	5.798106996	5.559669937	5.896432779	5.801868905	5.526847758	5.656050307	5.824865583	5.685034386	5.645280741	5.759533023	5.907101713	5.68830563	5.397920253	5.696026686	5.872483217	5.810121525	5.364429738	5.768760319	5.435396669	5.769935623	5.425962748	5.523060304	6.177817214	5.83020139	5.537716639	5.443712215	5.857329617	5.62334078	5.514537754	5.682963103	6.056462564	5.633591654	5.604580219
AGGF1	6.292986236	6.288440277	5.939393984	6.060077251	6.094900647	6.193037673	6.0014074	6.128714456	5.985621477	5.934762755	5.940041082	5.822126561	6.124283	5.917487714	5.871147167	6.004593942	6.047809136	6.359348497	6.283238883	6.138880132	6.006882208	6.080870754	5.97843336	6.115165862	6.027974354	6.459840769	6.171484727	6.222667306	6.120945865	5.967542484	6.123599226	6.092549604	5.676354296	6.32088248	6.189093411	6.118201785	5.882046266	6.042926935	6.307381193	5.946882709	5.903843585	6.13689635	6.128377917	5.965205134	5.963966284	5.960341873	6.075654136	6.143459958	6.275479392
AGK	7.198964984	7.330368515	7.230044297	7.332448081	7.040621642	7.199766129	7.119569841	7.374388714	7.159801779	7.239176903	7.1351897	6.877601942	7.000961045	7.407647354	6.990890621	6.993749781	7.304092313	7.307608862	7.136350114	7.454475164	7.525452644	7.403997629	7.251797553	7.615555644	7.158674493	7.123546231	7.345142357	7.179448976	6.846412177	6.649259706	7.259428251	7.122798003	6.686627258	7.365988278	6.833745346	7.134043332	7.103885623	7.453280123	7.432986832	7.398333932	6.745093417	7.05663647	7.134043332	7.307977938	6.808427063	6.983641193	7.420694085	7.644868263	7.248195444
AGL	7.437638773	7.968300483	7.869760625	7.420964939	7.984374902	7.603540708	7.699882799	7.385802131	7.099161708	7.872992819	7.694639768	7.477607515	8.000571367	7.788582403	7.915875975	7.723824271	7.757710401	7.867723753	8.159225521	7.844234422	7.499224949	8.149408256	7.869760625	8.169203402	7.554359603	7.755848848	8.127103561	7.824334913	7.632407257	7.53292301	7.916576574	8.14454394	7.374458491	7.938931117	7.30913988	7.95040676	7.474947972	7.813519528	7.772140589	7.877761691	6.757801907	7.379653965	7.818511848	8.167451058	6.869141218	7.921370682	8.331662553	8.121616642	7.971984414
AGMAT	4.65913186	4.4187358	4.455125308	4.518268901	4.602052016	4.480343193	4.406552933	4.419369962	4.602052016	4.365315254	4.759207058	4.647282911	4.293278249	4.353891957	4.398505542	4.474868434	4.554995277	4.7196582	4.936443557	4.648514559	4.195801778	4.268947444	4.586985273	4.509211309	4.278467109	4.408618747	4.711620248	4.522608836	4.735554615	4.533297547	4.607841872	4.315544537	4.609986827	4.564555487	4.335674109	4.517982479	4.316410564	4.577079109	4.62557674	4.310189757	4.846152222	4.725557853	4.623462029	4.355450573	4.524376801	4.396477842	4.695733955	4.5918847	4.244395922
AGO1	7.387221243	7.342254733	7.372416727	7.644778062	7.382889012	7.446161705	7.450742374	7.747548649	7.27592764	7.550992113	7.511537396	7.628442016	7.759849365	7.466350876	7.580815638	7.366085217	7.431961597	7.533038098	7.756075236	7.490677734	7.3936788	7.418851206	7.525504133	7.448711005	7.621508131	7.432365172	7.395179144	7.568311637	7.282500882	7.328779694	7.329538776	7.221104102	6.65492868	7.679705277	7.698986229	7.227862114	7.251436607	7.734435046	7.538656586	7.348106253	7.37787748	7.643022887	7.639521804	7.186982604	6.748452019	7.137477489	7.302415216	7.440073068	7.260232371
AGO3	6.278655723	6.015396595	6.096268279	5.926826098	6.445820453	6.36942486	6.158711292	6.00464352	6.344512872	6.201180953	6.251749197	6.115105215	6.375861715	6.118118177	6.145860613	6.128085515	6.025865991	6.245606414	6.17885203	6.078689682	5.858887793	6.118507968	6.177288502	6.008351261	6.000376221	6.211653238	6.159968479	5.971711069	6.230428346	6.26276551	6.058982541	6.328523788	6.283674626	6.122631126	6.276179121	6.254509469	6.467827066	6.112409966	6.208949668	6.150895867	6.19687471	6.216395786	5.905827644	6.132679962	6.282848877	6.045029744	6.171784177	6.187576286	5.914432641
AGO4	6.347411134	5.923053248	5.991212561	5.946166459	6.055287095	6.21596925	5.795297948	6.288430484	6.431293161	6.240074909	6.259226955	6.309758316	6.47576909	6.128434109	5.830362256	6.184737237	5.997061238	5.946431447	6.059759725	6.197440726	6.465595486	6.228986655	6.122675086	6.119452021	5.987871284	6.36580993	6.075777708	6.124994903	6.03365754	6.182508537	6.168389675	6.287105852	6.032985725	6.036971621	6.212508511	6.329058142	6.256937722	6.482560448	6.214700998	6.134225121	6.065565253	6.166476051	6.110872478	6.016435206	5.840050933	5.894684331	6.051415744	6.214700998	6.154966747
AGPAT1	8.159736998	7.96014976	8.250183276	8.530632324	8.206816382	8.099096304	8.225652389	8.54366759	8.216364363	8.390336699	8.466324916	8.718169733	8.112176128	8.302566968	8.90406838	8.350933983	8.737541379	8.141229538	8.137054467	8.607291244	8.611682485	8.003238316	8.564440863	7.97996392	8.327375325	8.244500167	8.159736998	8.745740248	7.914779814	8.215366421	8.18995289	8.107158813	8.15403618	8.148116631	8.761662607	8.251659092	8.478265239	8.492347002	8.834448227	8.834448227	8.684295977	8.491319048	8.282345813	8.142650546	8.283848031	8.433322932	8.143536744	8.003238316	8.101309855
AGPAT2	7.228005423	7.030327419	7.004036824	7.225405042	7.031026638	6.910376999	8.278872158	7.776911964	6.97439122	6.841240003	7.329263032	7.512109295	6.950202024	7.167535158	7.736384383	7.358726658	6.4302603	6.712520615	7.219381419	7.427636604	7.22415985	7.106859787	7.404561969	7.016515504	6.818654982	6.68619935	7.032906814	7.380866356	6.717894163	7.298331588	7.104142714	6.902194197	6.994912068	7.106859787	6.994600811	6.930829756	7.247853098	6.667965553	7.224474722	7.895028953	7.397415641	7.189684707	7.371138561	6.868402206	6.950202024	7.135334626	7.04167528	6.988038946	7.237813101
AGPAT3	6.617141778	6.613029931	6.890584718	6.485052433	6.53020004	6.418350112	6.420178815	6.713656516	6.631859925	6.347144723	6.506785311	6.843389668	6.716221449	6.494798164	7.032103858	6.552868979	6.234966553	6.232489234	6.788520662	6.742572365	6.458946016	6.816876343	6.627919748	6.890584718	6.523431309	6.488538209	6.872966906	6.876137971	6.409957376	6.430882118	6.862011449	6.83438248	6.519531335	6.454684063	6.566318162	6.837360688	6.677238316	6.075638888	6.406551888	6.840057632	6.443267608	6.609454618	6.386768145	6.63987728	6.382323101	6.980544427	6.127403467	6.746888296	6.608498415
AGPAT4	4.722952124	4.726791256	5.304170741	5.005886071	5.382305581	4.940338119	5.337134429	4.786353651	5.062296655	5.319542659	4.852310611	5.238985531	5.422067002	5.230420666	5.254952142	4.633956245	5.380260557	5.111558031	5.003523477	5.036627919	5.210425427	4.95514359	5.085844427	5.076301061	4.978297554	5.252300085	4.578955738	4.992058215	5.268931021	5.322314503	4.859765033	5.126744015	5.142453515	4.820626426	5.323512641	5.060844411	5.67828447	5.276732901	5.14704516	5.09230759	5.506531976	5.03167181	5.000495953	5.036627919	5.233542195	5.190962325	5.110948911	5.008654358	5.16742303
AGPAT5	5.431334934	6.041682603	5.806634924	5.497620847	5.926394393	5.587598737	5.325283644	4.996805888	5.249913746	4.814500393	5.37080117	4.950562392	5.140349994	5.046256348	4.842979855	5.38581949	5.660714865	5.932824442	5.177381519	4.871274732	5.383959734	5.13944557	5.256087211	4.810221817	5.455205487	5.016472022	5.132709422	5.458940914	5.822190793	5.671603726	5.153000691	5.263618676	6.237573031	4.946856425	5.488531738	5.187826247	5.533552113	5.18105199	5.260406169	5.039864604	5.801000689	5.263899448	4.949673568	5.475913437	6.667460317	5.071903327	5.799264624	5.434294623	5.188778871
AGPS	6.401767103	6.365120076	6.310391018	6.1216331	6.320382911	5.833843991	6.075600768	6.202019396	5.939800582	6.22549209	6.344792638	6.197274028	6.1657633	6.119418571	5.902468716	6.344393068	6.482670771	6.829198563	6.321904379	6.245455067	6.010273813	6.268685303	6.166489999	6.228578105	6.254609857	6.531799416	6.413540981	6.761252593	6.891404592	6.467328993	6.238114386	6.571377296	6.516962084	6.10071284	6.413150335	6.339808561	6.002400091	6.089980134	6.12752058	5.945511238	6.380804752	6.198755947	6.245455067	6.272837381	6.559134809	5.783189342	6.492210177	6.712022894	6.437373143
AGR2	3.817293788	3.890004542	3.628287784	3.735544112	3.748274027	3.715112609	3.673332002	3.854225457	3.625450403	3.894938487	3.664005986	3.77186212	3.726446591	3.672582928	3.756729753	3.817293788	3.576459437	3.475452353	3.789714465	3.788404754	3.6292313	3.649777253	3.756729753	3.610303069	3.841214372	3.658639931	3.766136835	3.663197824	3.744466004	3.628287784	3.660621128	3.620572994	3.786720335	3.818916633	3.642573741	3.660621128	3.686957187	3.536266641	3.710651864	3.779145104	3.853696909	3.520495268	3.755505783	3.708400874	3.831761119	3.525368143	3.59402809	3.653367498	3.745751684
AGRN	6.123362461	6.354501028	6.307999137	6.17762297	6.297896577	6.333188351	6.264040281	6.597964396	6.245061223	6.288810474	6.563833221	6.235937349	6.425273189	6.166324252	6.57152766	6.115285518	6.456454036	6.29364936	6.62243916	6.674205381	6.452417326	6.461142502	6.60338898	6.204796657	6.282218153	6.18824965	6.256280663	6.088980831	6.405731456	6.062579023	6.309285655	6.21157015	6.235315832	6.427102688	6.180312359	5.982132961	6.488976397	6.562659758	6.367081335	6.006895587	6.562049738	6.457335917	6.209729162	6.150912858	6.077064634	6.434755964	6.217327491	6.381417208	5.998962856
AGRP	5.291971089	5.125517178	5.106754417	5.147483541	5.487545296	5.781694117	4.83673748	5.377774406	5.355386294	5.05714281	5.350785001	5.400816098	5.196997408	4.865333046	5.292567518	5.20638124	5.08195713	5.646060204	5.384717196	5.350488074	5.293844168	5.064432202	5.259065644	5.081661812	5.080098072	4.924534096	5.461137814	4.964655991	5.172695981	5.400816098	5.254105051	5.40818418	5.369500685	5.337784331	5.044894471	5.406675424	5.102155398	5.240365211	5.404568423	4.996178133	5.346474849	5.345261329	5.257815289	5.152526879	5.429963728	5.630091158	5.168139975	5.398918087	5.268770953
AGT	9.119929131	8.959359455	8.733349558	8.709564434	9.05504949	9.033615682	8.960104589	8.570931569	9.256980654	8.86970855	8.723118989	8.9136884	8.542733092	9.19300824	8.702355083	8.853634797	9.058893797	7.83430522	9.078894281	8.965753415	8.727479106	8.714444126	8.594528829	9.136319581	8.803192675	8.522118562	8.335211535	8.285025486	8.284139288	8.369567	8.426803566	8.437788611	7.91606542	9.131047476	9.112202689	8.852344351	8.881046404	8.907342619	8.451258407	8.761227306	8.717523225	8.603781047	9.318415121	8.731559697	8.112572665	8.962162286	8.761837182	8.370518652	8.415803986
AGTPBP1	6.977960234	7.087564842	7.143714693	7.210151757	7.151539391	7.242103795	6.853002751	6.796391046	6.895489813	7.296933068	6.734473307	6.549181251	7.242103795	7.001550123	7.352737553	6.768059108	6.70351406	6.71754351	7.298521793	6.853002751	7.085612385	7.166917701	6.781661758	7.729745859	7.038767052	8.097831074	7.263566484	6.876157296	6.754990265	6.608886943	7.148137104	6.832737379	6.631090528	7.062902525	6.97301571	7.135468856	6.913882104	6.682751133	6.983790246	7.097365995	6.673606967	6.961621273	7.232055359	7.30896397	6.435049795	7.260664333	6.966352763	6.862390257	7.257845774
AGTR1	5.978995971	5.995380732	5.71466539	5.670536825	5.456306158	5.975460576	6.327063712	5.646512747	6.604471155	5.066778543	5.936241965	5.916097118	5.686913531	5.772321596	5.797057328	5.618056809	5.199100961	4.846687552	4.624953414	5.986081533	5.84986776	5.372976786	5.584732792	6.109170012	6.788047277	5.810921953	5.487128133	5.202741899	5.194102448	5.384538103	5.483119513	5.492246763	4.716309206	5.726102888	5.478424931	5.819900362	5.040275257	5.502284069	5.997886883	5.901169639	5.084395662	5.29258094	5.22067873	5.640449805	4.922577013	5.491006585	5.470985473	5.927885183	5.674942945
AGTR2	3.803506138	3.734688651	3.758959165	3.787068877	3.762028822	3.582397635	3.695910258	3.60200897	3.860212798	3.802132545	3.839631447	3.839332957	3.732934859	3.846824131	3.969763481	3.83710627	3.845233814	4.028635674	3.888359211	3.737860362	3.603724851	3.851310993	3.71801525	3.801487411	3.621677849	3.86474471	3.69524017	3.579024174	3.757303903	3.688295873	3.761714056	3.751490797	3.625933152	3.852578878	4.029579335	3.716925371	3.931538414	3.916351431	3.712745888	3.771259749	3.741659721	3.850683632	3.883231559	3.661575157	3.731859099	3.661939589	3.760657375	3.943099727	3.706784745
AGXT	4.759781132	4.932701495	4.570144541	4.576202504	4.467444002	4.323240961	4.373541806	4.518507948	4.413441853	4.701820315	4.873964448	4.579133316	4.346841693	4.826071412	4.556965899	4.576202504	4.581518862	4.647734643	4.210078867	4.655035109	4.230218148	4.401918902	4.619716851	4.391626696	4.381720684	4.492283675	4.951840926	4.619127407	4.650766593	4.75559565	4.694062326	4.577926954	4.765244787	4.694410738	4.530125038	4.743791253	4.545991326	4.761337738	4.911453248	4.421401819	4.861736818	4.686958144	4.506528585	4.329603959	4.58749571	4.623925421	4.670994914	4.945209017	4.180556219
AHCTF1	5.758633488	6.077124133	5.519768253	5.938775222	5.651043488	6.016836812	5.591111991	5.83519542	6.076263744	5.849838145	5.948399273	5.603001759	5.811983034	5.762914553	5.841565239	5.651378033	5.237533255	5.717767696	5.551561948	5.476582112	5.709966819	5.785683005	5.584263721	5.737047561	5.706782861	6.15961482	5.973130462	5.756899208	5.744447485	5.788250097	6.033606856	5.858516902	5.698746738	5.484763484	5.671219901	5.750255926	6.021581967	5.604752158	5.747024706	5.595930173	5.605412981	5.387884801	5.848671639	5.818741857	6.014914606	5.882396024	5.763271049	5.670209437	5.862262701
AHCY	7.339668568	7.158398617	6.958577883	7.191263265	7.145388815	7.34225281	7.262883607	7.223274048	7.290233844	7.23604873	6.953126795	7.381981567	6.92913557	7.528316182	8.123869364	7.412759043	6.777245335	7.039655873	7.087582649	7.242515626	7.331983929	7.133830226	7.704909306	7.196513997	7.20300212	7.942038417	7.50512594	7.5434997	7.076134657	7.190911285	7.265818407	6.876762029	7.024990025	7.125156114	7.336771992	7.061751539	7.558273276	7.21578103	7.561976736	7.446102076	7.967297273	6.8280432	7.769475366	7.172084721	7.513060892	7.512647396	7.090328511	6.878862562	7.428498174
AHCYL1	8.090851473	8.096009609	8.133595185	8.010818984	8.107303703	8.182166731	8.021155067	7.985974245	7.758041961	8.000200338	8.131158197	8.179477823	8.11581063	8.0631862	8.009619705	8.042451096	8.207541104	7.929642531	7.837844861	7.692987336	8.031737645	8.059667533	7.92218821	8.089745148	7.915546896	7.930853596	8.028213314	8.070681094	8.247812169	7.839835051	7.90823168	8.108644151	8.259368705	8.047400473	7.830718905	7.960177098	8.093214586	8.123569144	8.080163542	8.151400252	8.240850137	7.705518142	7.814402425	7.979217716	8.236711287	7.897470239	7.828677938	8.026012018	7.741501788
AHCYL2	5.995241395	5.790818679	6.281570033	6.112098435	6.054994569	6.719457483	5.867559333	5.915303034	6.244604488	6.536976579	6.368667519	6.098908795	6.350153711	6.509517733	6.19120958	6.011022709	6.512437523	6.52984204	6.115319493	6.257733127	6.292583281	6.345096501	6.308969863	6.362562472	6.15754997	6.101458294	5.950275064	6.713934526	6.400004676	6.074732968	6.254511749	6.033496732	5.890269185	6.316324074	6.516018417	6.171776967	6.030417644	6.186275227	5.874222274	6.517641823	5.965670019	6.097089042	6.626605789	6.028876735	6.066395867	6.032000233	6.370318153	6.242720787	6.186579747
AHDC1	5.806144053	5.779748987	5.877476628	5.607754676	6.570120898	6.235541768	5.666476025	5.89595365	6.032137107	5.879458169	5.988841901	5.833263765	5.991787862	6.221042529	6.011966427	6.198131297	6.148533717	5.715897892	5.881466539	5.978256047	5.813852236	6.212425178	5.927729245	5.833263765	5.863548422	5.870818426	6.428549431	5.969893964	6.019103296	6.331147762	6.094979413	6.282880022	6.204032308	6.112584221	5.970498123	5.933089822	5.781288706	6.189801037	5.876891888	6.081267133	6.127944551	5.971895027	5.851760613	5.673872093	6.197199691	6.158119989	6.222826477	6.035941283	5.756311549
AHI1	6.083508687	6.091484631	5.983262656	6.070944232	5.953702361	6.215557918	5.906268928	5.383008959	6.053841812	5.832156067	5.915964341	5.10370308	5.79999077	5.665650499	5.451364147	5.773615303	5.743882505	6.302483455	5.780399133	5.806651176	5.656220877	5.813711545	5.578632659	5.921375124	6.05683669	5.615990998	5.743882505	5.523569518	5.643531447	5.942225988	5.799338959	5.950086667	5.954715946	5.842116563	5.680636262	6.090424785	6.197416721	5.290034479	5.639702274	5.665953793	5.436662874	6.407658665	5.744531232	5.591493845	6.108129117	5.723256953	5.607522089	6.04740641	5.792625243
AHNAK	8.738259565	8.835067295	8.831185807	8.971304919	8.954440352	9.082292859	9.334979536	9.006159183	9.100618303	9.139513731	9.061655238	9.057476658	9.01931556	9.070663713	8.903554184	8.779141048	9.115405581	9.494666656	8.829141777	8.843519934	8.92883746	8.940213004	8.935889983	8.933558491	9.21234962	9.392255986	8.672788808	9.017129866	9.30396993	8.849323992	8.905730168	8.786147144	8.587446667	9.023615907	9.11785911	8.893640549	9.443682694	9.137129349	8.952544928	8.757959245	9.297575757	8.903554184	9.095817336	9.050463989	8.648033103	8.958484268	8.899373405	8.809101347	8.798587205
AHNAK2	4.423085664	4.767064688	5.265845716	5.034102384	4.469479656	5.918454327	6.145007279	5.60785397	4.457039729	5.034957313	6.612856503	5.282703658	5.223873103	5.341608051	4.69353259	5.187354022	4.09538102	5.290191849	5.033796532	4.837176895	4.541233932	4.739760498	5.350145192	5.066750889	4.708809417	5.353787356	5.176622343	6.156591241	5.874328848	4.578571244	5.142518435	4.7855198	4.683441069	4.890947222	5.006892981	4.935560314	5.683115258	4.491512996	5.583942393	5.201312518	6.306304764	4.929292383	5.422696286	5.897838427	5.159034168	4.808426624	4.971847707	5.359127321	5.347558863
AHR	6.577028273	6.690276262	6.549345645	6.577028273	6.781541723	6.978255608	7.078962429	6.464624702	6.590989565	6.666221508	6.688909187	6.350595876	6.466841414	6.825717082	6.217656053	6.474418357	6.74223535	6.925541828	6.949722866	6.549345645	6.538826105	6.796150078	6.510217866	6.374953016	6.818402464	6.188168872	6.935702328	6.753560331	7.142222274	6.985776648	6.642776657	6.909053982	6.583996397	6.638925986	6.559766406	6.776466496	6.793946172	6.634916151	6.047605176	6.525941754	6.583996397	7.013258849	6.699829574	6.47616122	6.766513517	6.569699965	6.361670494	6.777191333	6.872069164
AHSA1	9.320154443	8.227623167	8.463198006	8.164230905	8.524517526	7.819552498	7.984729125	8.459931949	8.205371909	8.381314462	7.940888472	8.655084085	8.032031905	8.065241695	8.460485872	8.662240668	8.199441086	8.293601821	8.063618773	8.254598658	8.461882981	8.161234915	8.984624831	8.158713375	8.242771411	7.878281922	8.156704206	8.529196912	8.448566019	8.193539775	8.007015711	8.192704664	8.35469863	7.900760379	8.12867474	8.278840345	8.230115729	8.52557996	8.403471465	8.792611363	8.216000529	8.382778267	8.032437853	8.168234882	9.078028859	8.384615881	8.42946584	8.103987779	8.423076657
AHSG	4.500886266	4.528454952	4.095001831	4.355132344	4.379761747	4.20215853	4.272237534	4.615049478	4.079159287	4.391955074	4.164289826	4.41082809	4.25268399	4.30793391	4.365874783	4.302814662	4.433520066	4.276113341	4.24060551	4.54475623	4.37888667	4.371375796	4.173365456	4.558228318	4.345349865	4.204477469	4.362710593	4.403660181	4.307251639	4.471256846	4.465708845	4.180697883	4.431107018	4.23226995	4.225966296	4.328733329	4.485489973	4.27127364	4.631331287	4.311085825	4.211719129	4.242958523	4.414574766	4.150252476	4.52111181	4.208698415	4.296430907	4.514103051	4.379761747
AHSP	4.221558586	4.270971767	4.165388176	4.444853147	4.590800873	4.337291649	4.163690847	4.34045192	4.325402261	4.251472294	4.20211822	4.38870562	4.44368343	4.493476606	4.327016474	4.55336027	4.312351387	4.356821337	4.583034933	4.413792897	4.307311831	4.273290672	4.399307782	4.583034933	4.30055056	4.330889254	4.438227135	4.397089683	4.559751422	4.469368578	4.510422991	4.470976022	4.382529613	4.302135243	4.284743138	4.536809919	4.471622243	4.354260805	4.507608653	4.495575816	4.554292955	4.357461114	4.845979876	4.554292955	4.301176203	4.462276638	4.38158381	4.650063759	4.440643744
AICDA	4.081336648	3.703042996	3.90048711	3.767245004	3.958814824	4.066774	3.604791342	3.944615189	4.129335109	3.913575998	4.111275854	4.419599642	4.113355834	4.619572969	3.613806619	4.048523022	3.824098751	3.951666646	3.744133216	3.912608759	3.968189135	3.918166904	3.877649667	3.883071264	3.976103074	4.064028866	3.745664771	3.778103836	3.858672747	3.833798633	3.729690928	3.48499671	3.819671217	3.724641353	4.035509342	3.761967093	3.600494767	4.012671691	3.7042075	3.801240739	3.765377879	3.890750227	3.570987577	3.844807935	4.027948068	3.669280634	3.805177236	4.355074507	3.650428956
AIDA	6.189873231	6.188924342	6.524874809	6.248845753	6.358334138	6.331990871	6.381900939	6.242068802	6.319058363	6.306273902	6.204353891	6.375341484	6.40499342	6.43254652	6.263494679	6.151452294	6.358334138	6.395783047	6.147422218	6.331334834	6.663140398	6.424884533	6.374406043	6.597984552	6.104285762	6.317163651	6.490604095	6.369629471	6.298934455	6.260056515	6.410384617	6.425893952	6.18348092	6.150875684	6.463240334	6.325184353	6.378522357	6.316237653	6.407633755	6.197808206	5.939563427	6.03321599	6.253928694	6.239408886	6.152106049	6.32064686	6.348463435	6.150875684	6.241387862
AIF1	5.436399628	6.818967746	6.502425992	7.28408601	5.595785748	5.797856593	6.945396613	6.433833655	6.999782352	6.09083134	6.200227772	6.746047149	6.045823131	6.969691524	6.375821411	6.356761037	6.401726061	6.913978197	5.995431197	6.00425413	6.468723085	5.671294605	6.153067891	6.633359569	6.917191309	6.281287789	5.751585397	6.773292232	7.060350371	6.421702142	6.251710422	6.117071083	6.507756043	6.097473896	6.647526145	6.489731009	5.883593524	5.998758983	5.708481059	6.027488398	7.337997605	6.571608183	6.318510055	6.389125841	5.51612462	6.523861927	5.943127024	6.420215026	6.918400439
AIFM1	9.127367507	8.834714457	9.159225678	8.600935103	8.363160114	8.814990992	8.735467829	8.810195018	8.558952513	8.575707352	8.606071665	8.666255998	9.096755722	8.856313285	8.995885937	9.013047367	8.478139474	7.986526795	9.045166919	8.930222704	9.274250929	9.160320214	9.058510963	9.176327713	8.998769044	8.840709512	8.882718966	8.913552113	8.349627197	8.247509204	8.762453478	8.931120973	8.42253935	9.021244317	8.387794918	8.799134648	8.464763046	9.020174782	8.903247669	9.016193873	8.241065165	8.762453478	8.8844714	9.211612771	8.172418534	9.022178426	9.019278224	8.965834564	8.669309998
AIM2	3.986802656	3.930944668	4.153424644	3.903326207	4.102576363	4.340349285	4.9675728	4.013644835	4.292079726	4.109917533	4.081909447	4.032794573	4.002942907	4.488349818	3.975332932	4.086352086	4.161815168	4.268737327	4.070455863	4.024686625	3.91099796	4.055680336	4.05035654	4.100299526	3.964100302	4.356226237	4.322325839	4.042231421	3.962452891	3.997737467	4.035715835	4.085870592	4.312743757	3.983560683	4.162220274	4.255440244	4.267349216	4.055238646	4.54082651	4.026224125	4.298438794	4.312743757	4.487704099	4.277573577	4.017291553	3.884520532	4.068615071	3.909185742	4.26626306
AIMP1	6.20972139	6.25288597	6.241204752	6.680591302	6.429018697	6.312676657	6.089318233	6.102305062	6.175372038	6.238921874	6.141105365	6.122595463	6.265268437	6.342185961	6.199172584	6.401278391	5.945516035	6.475158926	6.199172584	6.199172584	6.440930165	6.462619253	6.270279207	6.622327072	6.296558568	6.059065194	6.619552158	6.478983499	6.35060567	6.268495882	6.549844827	6.507571676	6.772211913	6.286031824	5.730509082	6.263990437	6.324712757	6.122595463	6.332499739	6.154542327	5.984117403	6.322594184	6.207334986	6.51094211	6.370620677	6.51483493	6.303218428	6.50671566	6.709012151
AIMP2	7.60702874	7.635789502	7.83615601	7.282538365	7.282538365	7.250325773	7.488999923	7.241050805	7.405552543	7.518628138	7.661567942	7.250325773	7.422233692	7.631930391	7.767486411	7.287196257	7.575245767	7.635789502	7.29974401	7.967194707	7.542607619	7.516726374	7.701704912	7.678142243	7.784810919	7.115327828	7.490159831	7.515237145	7.852644124	7.494218183	7.521273586	7.756133417	7.89890759	7.195176633	7.261722846	7.391024087	7.214806149	7.682983881	7.922152761	7.856806	7.749096119	7.347270411	7.807967701	7.76382516	8.40074026	7.810454737	7.302959455	7.604005004	7.790522697
AIP	6.760101953	6.880789	6.842888288	6.88945085	7.04532115	6.732769524	7.039536783	7.429278047	6.694663299	6.740465837	7.010605088	7.097989004	6.684628925	6.992173446	7.083097829	7.115313111	6.796222573	6.90649683	6.900686995	6.604260524	7.098292182	6.807108959	7.10435027	6.780247779	7.078356272	6.916518055	6.884860467	7.244097891	7.13280611	6.656018388	6.845875164	6.77675406	6.584764402	6.782898402	6.839410939	6.624960225	6.699988634	7.038601958	7.105581199	7.005847461	6.873131389	6.694958658	7.117165614	7.010286578	7.016359018	7.00818967	6.846432199	6.872824679	6.982263577
AIPL1	5.11066872	5.181259545	4.744939231	5.106687405	5.092720328	5.083998383	4.960027765	4.854303724	5.053822365	4.836417614	4.987987542	5.09692183	4.95165299	4.703883746	5.156321819	5.006046649	5.053822365	4.764260473	4.763654414	5.172121537	5.185294159	4.823773395	4.933733345	4.793349783	4.961524734	4.925142969	4.840005947	4.974824247	4.654926142	5.045230266	5.006317947	4.775135955	5.099688734	4.819722668	5.095726702	5.148577434	4.948978071	5.004835739	4.898439298	4.911089863	4.649220847	4.669387993	4.838233443	4.804729664	5.005697837	4.807992179	5.21847943	4.984025364	4.54172254
AIRE	5.462176764	5.659908948	5.101480753	5.403084033	5.329527015	5.223973398	4.952753438	5.609794553	5.490219479	5.394819304	5.582534312	5.430244543	5.377784274	5.81695904	5.311467502	5.413196431	5.447958147	5.31771022	5.778728203	5.648705372	5.455644836	5.35784205	5.680956298	5.122449346	5.74206994	5.276357721	5.843178285	5.516313999	5.363735387	5.514199856	5.638073926	5.458484733	5.789777722	5.686234127	5.528895611	5.505911038	5.438819969	5.273827933	5.109437074	5.401807437	5.702400605	5.410474976	5.422395534	5.153533454	5.535806999	5.335793168	5.350466901	5.633207016	5.257551756
AJAP1	4.890970367	4.637334598	4.232419001	4.418246639	4.218337802	4.320751733	4.389276791	4.13374025	4.268884144	4.385668412	4.409442171	4.282069196	4.274530925	4.596566804	4.224441265	4.424623023	4.302989049	4.17867231	4.384189072	4.238826622	4.412497445	4.422484425	4.516389938	4.764892272	4.290564831	4.27835699	4.262625906	4.2037037	4.309181762	4.336240049	4.390229256	4.355292252	4.320466629	4.350342467	4.139266971	4.182872823	4.624388847	4.405721535	4.86551059	4.36075107	4.195657266	4.222025093	4.343474685	4.208998575	4.406053329	4.524737665	4.731006913	4.416434059	4.002289923
AK1	8.613845193	8.710176452	9.432792956	8.418843483	8.786259005	8.512241891	8.624986158	8.771669126	8.39767094	8.607377373	9.133840951	9.081711412	9.131401186	8.943854225	9.395982306	8.746077449	8.968360525	7.816786857	8.983055805	8.906406988	8.928163817	8.94904428	8.831194201	8.966911729	8.86717211	8.373511447	8.814674678	8.459887875	8.209336343	8.105515574	8.684281396	8.576358965	8.522487706	8.849041441	8.596162546	8.925864772	8.277991553	9.090599405	8.648407001	9.201468702	8.604207711	8.343599843	8.992525972	9.146882685	8.183258715	9.120983876	8.652744197	8.727505708	8.921307612
AK2	6.924264353	6.994256042	7.191953989	7.195220833	7.219006827	6.917667436	7.211993784	7.287038559	7.183095787	7.20405447	7.141923797	7.208250308	7.025098179	7.087959845	7.398573613	7.077292459	7.562924193	7.502712618	6.983699629	7.133419508	7.156142729	6.951164889	7.050664414	7.051155543	7.189820607	7.250076449	6.98638402	7.251169167	7.553209455	7.307397741	7.255988275	7.268190187	7.85157898	6.945489431	7.199348326	7.098025654	7.282059409	6.965576982	7.003413669	7.05453884	7.415285786	7.30456058	7.049540429	7.29977307	8.148385091	7.344415586	7.141923797	7.376512546	7.26920735
AK5	4.60635497	4.502034895	4.503483541	5.121314515	4.650883311	4.71486416	5.546500513	4.296194272	4.65297608	4.80332152	5.176214677	4.819642484	4.8898493	4.791696649	4.449077899	4.761352471	5.174022273	4.812466684	4.686101729	5.069578577	4.770415437	4.631429984	4.487648649	4.735339282	4.515749544	4.488241145	4.36249157	4.613387811	4.393622245	4.380475293	4.502330473	4.408026311	4.487345676	4.450307938	4.674715314	4.722751279	4.60098346	4.676506181	5.184237673	4.394525502	4.480871206	5.497948803	4.445028302	4.32218993	5.120690497	4.414965071	4.570226508	4.336423337	4.272587673
AKAP1	8.980889759	8.165477603	8.422803034	8.604371427	8.365446393	8.379750249	8.539619126	8.973895519	8.181976171	8.883523407	8.395112795	8.361044761	8.821982939	8.527244434	9.267886354	8.486930559	8.435712589	7.700121891	8.661604891	8.935089462	9.102937355	8.688203437	8.686914868	8.988355129	8.945611311	8.538382098	8.889988274	8.395112795	7.737028272	7.504938781	8.306698079	7.962899484	7.166800644	8.77805624	8.142849487	8.551153659	8.523477631	8.625450766	8.74787423	9.035519814	8.088952018	8.390569437	8.851565412	9.100684156	7.655713139	8.947375262	8.290719512	8.600504314	8.141079752
AKAP10	5.597489275	5.652525481	5.669609684	5.728065756	5.764299439	5.66220101	5.963558303	6.035253723	5.89920953	5.716242804	5.62417114	5.697811052	5.790229855	6.193905776	5.752070983	5.728338777	5.835784812	5.631086702	5.5384439	5.709548477	5.862564854	5.758742087	5.6628135	5.808749774	5.685111596	5.949737177	5.695237154	5.745677848	5.812052109	5.909643306	5.755450464	5.851964529	5.894185745	5.930137806	5.721062091	5.743214842	5.798201195	5.843854088	5.849145007	5.751124158	5.716242804	5.734498759	5.588261645	5.960357722	5.72076942	5.87619053	5.901144498	5.519098576	5.71544932
AKAP11	6.444926135	6.832903732	6.775617639	7.002175526	6.420132772	6.834151717	6.450057146	6.531486454	6.422275416	6.674883755	6.829258927	6.424343403	6.965564262	6.588283784	6.673654944	6.445252237	6.505444105	6.668670529	6.808032719	6.793727905	6.789627466	6.994646845	6.593461737	6.923939309	6.515480017	7.232200029	6.807240429	6.575877936	6.381999688	6.380636197	6.560055567	6.296948135	6.249769676	6.811319713	6.615619451	6.755216289	6.710205211	6.588283784	6.693599091	6.499380018	6.507243103	6.802296996	6.647684514	6.990135123	6.452210553	6.463145063	6.911686156	6.339185178	6.487697918
AKAP12	6.457903218	6.774360201	6.762379354	6.257208533	6.663577756	6.767352448	8.802262353	6.851464962	7.515439502	6.594583287	6.569843353	7.552627831	6.547280176	6.407070186	6.908848816	7.168747914	6.951495339	7.152280416	6.506824501	6.511211981	6.770203638	6.43232455	6.869613984	6.293532061	6.852741633	6.51509281	6.315535113	6.613116927	6.984261865	7.525082931	6.776557688	6.823540395	9.110123126	6.693174104	6.774682756	6.136997258	7.524061945	6.801885809	6.662627492	6.985889035	8.046951862	6.948050322	7.282424204	6.487554069	7.224141391	6.124147335	6.321083154	6.903258575	6.784704363
AKAP13	8.107891609	8.174799648	8.084454785	7.651688792	8.150251921	8.356126173	7.787539621	7.799705621	8.472176417	7.912090318	8.025193481	8.03222028	8.509568889	7.945153168	8.084454785	8.395283821	8.210400724	7.910936076	8.322551311	7.988605563	7.889175137	8.221335297	8.210400724	7.955892369	7.807413068	8.209063465	8.238856135	7.801671137	8.233009878	8.082142764	8.090991918	8.200264551	8.531520505	8.228903108	7.975706778	8.360761114	8.458172878	8.001946072	8.275643779	7.790658493	7.79673392	8.207477594	8.198934183	8.054470173	8.346784094	8.027580929	8.055797215	8.268331338	7.529578242
AKAP3	4.493242855	5.153415626	5.163997548	4.558929379	4.841429769	4.634692074	4.894443617	5.024149922	4.717398436	4.782531673	4.779813688	5.027027514	5.150053146	5.074926107	4.786088302	4.614220618	5.011628533	5.293962263	5.068510113	4.770731102	4.803994728	4.736252377	5.256873007	4.673707558	4.561091171	5.292497657	4.78848277	4.455299284	4.667544045	4.652822098	5.011628533	4.666644715	4.913412778	5.016947384	4.965106833	4.882626135	5.258040106	5.217978926	5.363818361	5.179746899	4.547380758	5.394653956	4.916666628	4.641801436	4.548537653	5.005291017	5.091882303	4.536110552	5.044390789
AKAP4	4.022711366	3.778156375	3.953416325	3.989123804	4.261150152	3.903792621	3.790939921	4.248514976	4.236250677	4.104633473	3.864422676	3.966484964	4.161809084	4.083949592	4.010499445	4.033825065	3.806814989	4.036570468	4.041917834	4.215360001	3.816614035	3.794525656	4.114505892	3.940512225	3.866085178	4.127832357	4.069874295	3.932690168	4.315351703	3.965149143	4.003525867	4.235937938	4.088766239	4.029436018	3.812035618	3.847329415	4.173054055	4.238627292	4.080595104	3.971841483	4.255232525	4.142564213	4.038147049	4.081232187	4.353863454	4.06586557	4.135598623	3.880690079	3.842819649
AKAP5	4.077458181	4.067383311	4.194394801	4.048727563	4.359513146	4.080594406	4.49625823	3.983740763	3.920446246	4.060590164	4.22766644	4.180948372	4.317879747	4.065812075	4.220108129	3.94840264	4.507330958	4.244458729	4.134532496	3.832732191	4.152676575	4.369444546	3.880915272	4.109655226	4.316640406	4.374126995	4.143462479	4.145010228	4.094021197	4.275312474	3.992533352	4.121345936	4.146548673	4.124987252	3.977912438	4.486954528	4.45448503	3.78816066	3.96727917	4.038199009	4.025832529	4.320655419	4.149028189	4.236732133	4.062463271	4.362917123	4.177903069	4.342184542	3.755565484
AKAP6	7.892941998	7.823458693	7.869046352	7.495190836	7.744848304	7.933773669	6.97766547	7.510224018	7.625898806	7.719603129	7.618705544	7.110092454	8.099406694	7.705944252	7.648504202	7.993178944	7.99076192	7.89095793	8.271723051	7.574440905	7.252003928	8.065191182	7.712076976	7.680719859	7.395713303	7.036392627	8.124920219	7.426128698	7.796636282	7.662777727	7.853709055	7.800959303	8.515953757	7.779310593	7.838616108	8.190429107	7.544260898	7.611850584	7.610144927	7.458106676	7.234334224	7.8625336	7.427617482	7.432172473	8.300909309	7.673357784	7.827840502	7.96893588	7.624122662
AKAP7	4.432400482	5.110846651	5.593537875	5.336305214	5.079575156	5.358423035	5.099586673	5.311781946	4.548881145	5.119443632	5.268583807	5.025902361	5.071465795	5.204349988	5.05871834	4.926532946	5.303655665	5.148497501	5.004729809	5.056220068	5.280473967	5.838596931	5.074311374	5.939610275	5.237860807	5.672607463	5.54842246	5.061136019	5.063957366	4.522250004	5.028064794	5.216366012	4.120894535	5.303967075	4.921434819	5.116163703	4.848319866	5.152778398	5.061458095	5.328011724	4.609845092	5.449434398	5.158176651	5.666586213	4.501188654	5.33916519	5.282392006	5.331877463	5.405775122
AKAP8	6.838792175	7.395989848	6.661696649	7.268404255	7.220844918	7.564574555	6.924788869	7.010286764	7.283793157	7.251876559	7.410021297	6.756188047	6.91853783	7.235699925	7.220450629	6.671852185	6.907003254	6.809939223	7.146224753	6.820411309	6.51282148	7.047800125	7.097515154	7.407260391	6.935020423	6.684184794	7.036585154	6.777993962	7.292297796	6.929381091	6.786238638	7.021612187	7.332449213	6.816435837	7.160475605	6.891145474	7.219345781	6.936378273	6.929715643	7.512537002	7.018160486	6.770192209	7.242404094	7.41134703	6.954425688	7.519923502	6.901946337	7.174716796	6.634173114
AKAP8L	7.356050142	7.184366743	6.915248488	7.502116608	7.576098314	7.414891511	6.981753049	7.434301875	7.514869955	6.587665166	7.417526545	6.706903187	7.331691662	7.317903993	7.510139322	7.199871871	7.032476449	6.855991491	7.014211147	7.006024421	7.361471242	7.291801182	6.998758385	7.334096419	7.143816328	7.475001845	7.290654905	7.148301551	7.03887336	7.205393177	7.317903993	7.263916991	7.010009262	7.263350016	7.395999629	6.865177504	7.709293522	7.230944227	7.371316447	6.909194845	7.25258776	7.11786907	6.998250332	7.025134089	7.204840287	7.468670276	7.020974776	7.351656629	6.7360634
AKAP9	6.153523091	6.082656087	5.949656694	5.91651882	6.230411015	6.17081226	5.927863681	5.760242017	5.687917348	6.144702099	5.72670254	5.605937847	6.304500442	6.240763069	6.169008985	5.857208066	6.064482718	5.700023891	6.419007747	6.129016539	6.037305389	6.317809124	6.041687295	5.978344885	6.085900954	6.486555737	6.324595052	5.982904174	5.642648267	5.543136999	6.392473272	6.049206391	5.091293632	6.238352753	5.77223247	6.091037101	5.987067871	5.920006768	5.895240313	5.744731757	5.486513913	6.183182407	6.000253743	6.346669611	5.237120185	6.188020896	6.004810751	6.078941837	5.890415659
AKIP1	6.328344998	6.135837521	6.419475629	6.298404334	6.16579814	5.981679735	6.00692373	6.312075112	5.8560585	6.678366967	6.393721293	6.277196527	6.450360837	6.148105007	6.249481452	6.437655362	5.928542483	6.232710997	6.514624913	6.228805397	6.167357361	6.507913949	6.30834014	6.506040838	6.198359743	5.983685503	6.230602085	6.548732715	6.042301685	5.641457074	6.223010495	6.198359743	5.410835659	6.263325273	6.072324731	6.251307323	6.163941032	6.238555094	6.785834444	6.516821015	6.174348067	6.049445023	6.216346317	6.239407899	5.591212622	5.859553839	6.166706706	6.101023723	6.349503211
AKIRIN1	7.485559029	7.263657153	7.32550544	7.140036879	7.389039307	7.224528228	7.165824888	7.056111169	7.052645959	7.200841908	7.076955389	7.258138112	6.971989397	7.223186136	7.250857509	7.115293059	6.95929283	7.1233642	7.381993127	7.081470065	6.970407095	7.329250369	7.10432947	6.930010203	7.203063371	7.072862853	7.282667449	7.049771022	7.04733734	7.483375454	7.119068498	7.385486128	7.401478676	7.041872102	7.133588724	7.419587282	7.2727795	6.814362669	7.192678297	7.146268428	6.875753255	7.290270644	6.858589401	6.893037702	7.409525035	7.44916781	6.760845942	7.324052321	7.183464379
AKR1A1	6.467846631	7.492799583	7.386837929	7.328351393	7.106614722	6.736418458	7.68073716	7.349579619	7.217035559	7.378170945	7.423810101	7.738964176	7.139960589	7.376287495	7.320341891	7.521349081	7.795490454	7.885875117	7.436688886	7.196848237	7.427116553	7.050417631	7.441194663	7.277713809	7.492799583	7.303082755	7.379785464	7.980330177	7.801565453	7.400327899	7.482985047	7.395989134	7.38333004	7.160265278	7.373378847	7.327976785	6.91680391	6.882769989	7.587633293	7.614005508	8.248880131	7.430819951	7.470387582	7.311823876	7.675924779	7.31048162	7.255139554	7.589685204	7.810052161
AKR1B1	10.14737521	9.749220504	10.11710584	10.23848103	10.1294416	10.16230659	9.823149883	9.855153671	9.871091237	10.00964145	10.28370702	10.260609	10.57280511	10.10597722	10.42992984	10.22228931	10.76421995	10.10315174	10.29074217	10.0655366	10.33187477	10.00733764	10.18350777	10.0655366	10.168059	10.17125742	10.13844679	10.32494152	10.29425046	10.17125742	10.17125742	10.24468335	9.955545498	10.20964649	10.3281432	10.35032064	9.86441916	10.59787836	10.68478941	10.0682596	10.20266153	9.726660985	10.3468938	10.29753488	10.10032671	10.35396376	9.201722328	10.18040926	10.39451505
AKR1B10	3.662016151	3.610358237	3.798839098	4.068829615	3.749800468	3.692679135	3.610358237	3.629988076	4.2773158	3.834861957	3.894993201	3.846470916	3.568715956	3.971926247	3.628876836	4.14529358	3.728435077	3.810090706	3.671941264	3.670056906	3.762392745	3.762392745	3.931804087	3.405723728	3.623437258	3.999752492	3.817749056	3.722480234	3.937230065	3.888516417	3.843183531	3.712506122	3.951361093	3.727696739	4.232165107	4.078049152	4.001786323	3.752680886	4.079931041	3.794175327	3.979705507	3.847609405	3.856183734	3.62770676	3.77407955	3.688769931	3.749800468	3.729908363	4.345583755
AKR1C1	6.652475797	5.911901009	6.731669	6.487831694	5.875763666	5.883287596	7.058846521	5.977900174	6.742669832	6.873763621	7.178125595	6.702757042	6.580327727	6.559597206	6.456961112	6.596803866	6.970501926	6.600645	6.138954933	6.426791221	6.545397179	6.216279149	6.565143145	6.377680416	6.561633238	6.412689756	6.403241969	6.575328987	6.685304727	6.932436565	5.991684779	6.916853619	6.163970872	6.029040096	6.880022236	6.324427836	6.459949363	6.516020561	5.886533735	7.473149536	6.283550236	6.343194871	6.567563407	6.476266712	7.016707193	6.520527778	6.46680484	6.806016142	6.843352545
AKR1C3	5.570693381	5.05654679	6.095708163	5.014404008	6.773145438	5.593482363	6.964551508	4.995007631	5.697980768	6.20287857	6.481693569	5.873302375	5.690242902	5.745555827	5.825001959	5.199661177	5.805825428	6.490557636	5.642839041	5.529099281	5.407662419	5.209967606	5.178272837	5.623677619	5.673764091	5.488449203	5.986716131	6.017742774	6.051182123	6.755791731	5.175475964	6.624721424	5.234743835	5.413089825	5.927423629	5.468749804	5.990830179	6.079959214	5.631921567	6.587293371	5.399633203	5.197133924	5.482356394	5.048600306	5.573442543	6.027739268	5.607681555	6.023339124	6.558566736
AKR1C4	3.640190873	3.443616637	3.575178693	3.464662435	3.928044057	3.683332431	3.869779076	3.630925802	3.666346492	3.69656362	3.706809888	3.788104613	3.784367416	3.561146578	3.903920566	3.452077754	3.792290546	3.626638198	3.473346925	3.519553568	3.684600072	3.864164438	3.525932721	3.772440503	3.910289739	3.44579792	3.930351685	3.924662546	3.681611254	3.832093358	3.61093078	4.012198247	3.510516423	3.523082392	3.833155423	3.802706042	3.628606673	3.952194799	3.676407962	3.525377017	3.520650222	3.766871116	3.517764835	3.537383063	3.982156349	3.471382847	3.651611174	3.54860118	4.319868721
AKR1D1	2.942609002	3.03380814	2.970439323	3.022308614	3.185657092	2.93895801	2.975709267	3.070707514	2.791240566	3.260935925	3.096382101	3.160798473	3.148747901	3.138358512	2.895999555	3.00081148	3.010375627	2.92960477	3.102093023	2.966352077	3.049801418	3.118674523	3.132798111	2.856546486	3.059224018	3.049801418	3.127400547	3.326692101	3.369677612	3.135195743	3.181713512	2.936898224	3.063126601	3.022308614	3.125889901	2.96788346	3.332249049	2.87357514	2.958952272	2.942107978	3.219509662	3.219179194	2.900507272	3.311445154	3.318334049	3.092853638	3.112697721	3.197226101	3.447179317
AKR7A2	7.184176283	6.998061978	7.017928415	7.121461516	6.998428156	7.484752601	7.142567298	7.166746206	7.102789133	7.063941758	6.796275532	6.840308974	7.454287686	7.131937903	7.328556115	7.406083405	7.260496764	6.753202855	7.27967772	7.232129242	7.181341427	7.238762	7.244931993	7.147872829	7.351587654	7.225912199	7.441848167	7.074089314	6.782349068	7.10656356	7.325891917	7.053766251	6.691581816	7.485527853	6.785612511	6.944161039	7.171855665	7.202880425	7.366841169	7.149323949	7.099555007	7.090441119	7.284139428	6.785978601	6.834466226	7.117486729	7.334126273	7.337335062	7.364110814
AKR7A3	6.079016571	6.129865212	6.237009086	6.293420108	6.720285504	6.305359601	6.040912733	6.207386824	6.15880544	6.35449448	6.180384978	5.557863429	6.12046153	5.965476212	5.955172286	6.457286799	6.304219857	5.985684701	6.279759761	6.213498901	6.246015745	6.104506869	6.14523547	6.213498901	6.588629554	6.017357212	6.187424268	6.236450264	5.778543258	6.068506801	6.11258111	6.25964804	6.207963002	6.441691634	6.124831704	6.30159069	6.025211859	6.274915231	6.216313113	6.161241849	6.290983064	6.278577763	5.98958543	6.259951141	5.935484325	6.254688139	6.226936633	5.969610196	6.288693959
AKT1	8.643992751	8.983762469	8.772528113	8.873267794	8.991658816	8.748428126	8.640485729	8.896599243	8.969835975	8.613434147	8.784647257	8.528544259	8.702319563	8.737718221	8.804514926	8.490456836	8.462457247	8.57007074	8.782030445	8.630730479	8.671089463	8.707624127	8.761777325	8.567692833	8.696145206	8.225627499	8.439020006	8.677321101	8.434891158	8.497833101	8.529643541	8.640485729	8.631900804	8.611168643	8.641695275	8.611168643	8.985324683	8.74715374	8.576963721	8.708824782	8.653598735	8.77658566	8.64631948	8.49154424	8.364139563	8.743267653	8.79592445	8.775140181	8.271324218
AKT2	6.867485767	6.999659162	6.976371202	6.987311634	6.971135894	6.990648556	7.053319519	7.204756402	6.856588623	7.256952566	7.129990189	7.413851621	7.15690089	6.912411857	7.441087695	7.124174961	7.138508898	6.8206747	7.333726178	7.14065353	6.872993083	6.949265076	7.168136229	7.186844099	7.095428006	7.061867327	7.026100505	7.117195619	6.807669635	6.972081167	6.897397428	6.93492257	6.714244419	7.154825378	6.963317814	7.222503709	6.980643445	7.134669797	7.145609124	7.314531218	7.102639319	7.141731089	7.303324189	6.976371202	7.024261009	7.099918222	6.997916285	7.005685737	6.710560909
AKT3	6.707202986	6.355720622	6.382225983	6.44459167	6.340779489	6.911294217	6.82079588	6.548258834	6.69770487	6.643220303	6.66004834	6.60224845	6.55273403	6.621022812	6.390588956	6.145667861	6.791110571	6.246394351	6.037514678	6.496874344	6.459655317	6.564001512	6.438121452	6.539609814	6.620240285	6.815931904	6.243958411	6.187319966	6.367667543	6.650687351	6.601126472	6.517518703	6.375961898	6.629819439	6.569156277	6.360308868	6.604495197	6.497225762	6.548586786	6.170591646	6.628296063	6.335544209	6.172566768	6.503931169	6.341874508	5.991986003	6.567292211	6.153710623	6.592304446
AKTIP	8.593827902	8.610566576	8.717808971	8.427006971	8.211808437	8.105656949	8.110972809	8.082838312	7.89352328	8.334197835	8.563648358	7.769931781	8.462916453	7.837867601	7.799330273	8.151896133	7.462245679	8.508527392	8.141229438	8.270724701	8.208839811	8.561799199	8.290015225	8.529207098	8.187062194	8.257388026	8.164804835	8.120580915	8.882314664	8.479416209	8.61432979	8.789366302	8.330976123	8.292233114	8.073524226	8.27223308	8.535759053	8.080834683	8.062867035	8.171190358	8.15408296	8.027656436	8.186247677	8.734186905	9.134346158	8.552429645	8.517284797	8.248391712	9.215096505
ALAD	7.161862428	7.26235581	7.423284376	7.228529508	6.494631424	7.091167741	6.762936964	7.816693925	6.652966816	7.606805079	7.46342697	7.408990541	7.424498128	7.530469797	7.69510247	7.545110884	6.579472782	6.517325658	7.923342888	7.531965	7.230638548	7.410804921	7.503521879	6.954897023	7.431356435	7.972321464	8.025208998	7.282536181	6.652082959	6.88045542	7.86912735	7.079917422	6.471481153	7.063626707	7.547441044	7.709850118	7.716286973	7.63934456	7.853089973	6.732554779	7.414204847	7.227064451	7.849778182	6.891735065	5.734104578	6.967712451	7.076452689	7.363645801	7.986229438
ALAS1	8.268415827	8.298596053	8.514246658	8.009999596	8.629705461	8.123304917	8.493482356	8.302951532	7.986813922	8.511370976	8.480675264	8.401527097	8.456528373	8.509269482	8.50493937	8.508597832	8.279456564	7.793914018	8.461487628	8.791973237	8.243087993	8.604324004	8.694337108	8.61053295	8.460776877	7.567120159	8.257475748	7.779441091	8.264803501	8.058482663	8.056403291	8.161408388	8.049314455	8.191699184	7.632064834	8.285572369	8.047181544	8.559032924	8.528050719	8.776436267	8.152797293	8.208620907	7.838599527	8.586460086	8.082035581	8.602781653	8.273434184	8.47310629	7.908118319
ALAS2	5.603029244	5.216292281	4.823864032	4.973748192	4.668183077	4.981926415	4.984433678	5.016944898	4.878316195	4.937725809	4.990607542	4.915306012	5.373890891	4.742869852	5.151997421	4.831162945	5.090645651	5.193231008	5.213832118	5.128093272	4.923311629	5.404709241	5.093600166	5.249090658	4.919659099	5.355737553	5.230803233	4.822970703	5.075920174	4.862470534	5.155010808	4.994214355	5.181438429	5.461694901	5.155964455	5.284289431	5.001190481	4.856023276	5.036726917	5.235588367	5.311165313	5.044186073	4.759512189	4.965574757	5.355737553	5.146283677	5.256857655	4.868622991	4.874913288
ALB	3.358615085	3.447841499	3.336738729	3.523142197	3.371739487	3.369791249	3.213031504	3.50676113	3.305040108	3.612852765	3.204895928	3.280082727	3.3830949	3.380032889	3.613158441	3.210707699	3.247905301	3.507079346	3.261037775	3.408170884	3.328707884	3.361391641	3.221235788	3.328007683	3.365774076	3.09548813	3.31549868	3.379711707	3.194010628	3.376045786	3.474415523	3.342615494	3.302544731	3.390505281	3.33884963	3.378335019	3.354511251	3.297314248	3.388479703	3.432249582	3.296984986	3.276805069	3.453913666	3.208356944	3.476889525	3.241662262	3.318538193	3.170417338	3.299779043
ALCAM	4.797781658	5.752501414	5.490313944	5.380893974	5.515400109	5.534600285	5.942114144	5.022515065	5.446537401	5.146824823	5.203745357	5.038472556	5.957748586	5.684616041	5.129427669	5.30122368	7.024766519	6.21726369	4.561198887	5.238340998	5.538889215	4.592035949	5.641931482	5.762180678	5.56149042	5.773501604	5.259023448	6.262977091	6.783645571	5.733367561	5.58288412	5.574980177	6.802705899	5.300641023	5.364369921	5.649891089	4.786718262	7.123420042	5.168461731	6.092111416	6.317472018	5.793283957	5.32709073	5.355300008	5.490313944	4.86297954	5.532877409	5.645166775	5.68400884
ALDH18A1	5.47726863	5.784044258	5.712931979	5.604734767	5.643411953	5.34481513	6.029467751	5.523806187	5.641287385	5.625838967	5.666860465	5.804785579	5.302268232	5.27771419	5.409500809	5.889069609	5.75509881	6.313104898	5.493233565	5.5186362	5.954117572	5.496099799	5.470076252	5.231304481	5.079016929	5.438156872	5.320278582	5.606800476	6.545575457	6.150841341	5.292535332	5.939060895	6.150230352	5.381733271	5.730036624	5.496703226	5.443420012	5.535747654	5.774688346	5.729125049	6.087022327	5.990452554	5.585659352	4.96581506	6.744050366	5.611682479	5.563609125	5.699789799	5.700078076
ALDH1A1	4.950171384	5.014057365	5.995505862	5.569338437	5.103881017	5.115511564	6.81793823	5.792293836	5.727258009	5.119571512	5.176423679	6.706874978	6.665075898	5.903701421	5.361242959	5.45899778	5.169553935	4.702866858	5.369205135	5.26223357	5.702250734	5.589276138	5.139578364	6.56118794	6.008196991	5.786488492	5.26002884	4.852607087	4.330344752	4.290057121	4.833969636	4.845965189	3.758484061	5.751998687	5.503728674	5.630412269	4.74770589	6.219606701	5.571995185	5.881492483	5.312553544	5.460767945	5.576979532	5.442416436	4.814494996	5.294029348	5.110352659	5.366296575	5.793528068
ALDH1A2	5.296688132	5.505168831	5.518708769	5.617115506	5.663922914	5.716230892	5.86928832	5.66725138	6.457220048	5.709597936	5.500002622	5.705065724	5.491819997	5.510373214	5.857441009	6.037677017	5.560555268	6.319641071	5.989081902	5.465498978	5.265208193	5.691397631	5.554655972	5.964491291	5.50670363	5.715618644	5.66659839	5.897148588	5.539213455	6.091835802	5.410514822	5.693560418	5.810523307	6.238111864	5.525077386	5.636208723	5.640110245	5.736043332	5.557503017	5.312244838	5.329154926	5.898401664	5.43891661	5.192406499	6.224038509	5.569179984	5.151162978	5.649743494	5.956386201
ALDH1A3	4.28990822	5.130278041	5.089137806	5.001313057	4.639292051	4.637464098	5.018361689	5.169942628	5.61114762	5.153854878	4.539291687	4.907667573	4.560706562	4.737535148	4.718416797	5.193358742	4.282889516	5.552561856	4.670948386	4.486831883	5.038750264	4.543189228	4.761810518	4.538981743	5.037801716	4.605658247	4.69193731	5.463342565	5.810138329	5.579120624	4.713751716	4.880338927	6.078188377	4.353147496	5.506639765	4.661669992	4.995188804	4.4287568	4.647125314	4.652501636	6.600474593	5.54785402	5.259530189	4.57149287	5.766003411	4.694780396	4.26657294	5.174451894	4.583135544
ALDH1B1	6.02478202	6.336290953	6.675873844	5.919751727	6.464550401	6.186662432	7.155021929	6.760700892	5.930690041	7.218705727	6.882330697	7.632224601	6.224347345	6.672533673	6.548379844	6.681682117	6.288023842	7.528783739	6.800414182	6.500704472	6.781146072	6.4407288	6.786418585	6.562262893	6.499598001	6.011283232	6.565940785	6.842449145	7.211263487	6.846427004	6.535777993	6.180056291	6.443349463	6.557856613	6.571898606	6.0825722	6.738083675	6.157181375	6.944492059	6.482011782	6.91503289	6.743555516	6.655956553	6.187658388	6.824962147	5.800580113	6.362928305	6.196176237	6.660079805
ALDH1L1	6.862545668	6.340328969	6.445380494	6.776047919	6.215692379	6.55471453	6.750999159	6.79100615	5.985776466	6.626989396	6.500671293	7.12414432	6.593282082	6.383294398	7.028638413	6.296674101	6.484942014	5.291541517	6.356400817	6.627935783	7.055706779	6.591968324	6.70531252	6.48306322	6.689695497	6.556586428	6.35885578	6.531789989	5.798893839	5.70491623	6.42599994	5.982836696	5.538094239	6.68001385	6.161102244	6.240872177	6.166603514	6.703118425	7.213238726	6.403416668	5.940314311	5.824188159	6.810864322	6.238394001	5.952995908	5.910148507	6.849998999	6.326208014	6.198751809
ALDH2	9.809116761	9.929929117	9.845474856	9.942760284	9.809116761	10.10069458	10.06893276	9.989609383	10.2380924	9.852327256	9.917878073	9.542657064	10.26158308	10.11856065	9.971551624	9.950576195	9.644528189	9.268747747	10.19019089	9.932689264	9.780125826	9.968859539	9.927761924	10.08036084	9.854810137	10.28560907	9.790902096	9.596850366	9.44489769	9.535650967	9.714994187	9.989609383	9.623572241	10.04852026	9.462198412	9.734379729	9.709054848	9.681138198	10.08036084	9.907718675	9.824900555	9.912841022	9.802264621	9.852327256	9.430943083	10.18061468	9.981721259	10.01249991	9.574443178
ALDH3A1	5.123996607	4.987352914	4.849754177	4.903114835	5.282466311	4.990279334	4.85880501	5.161425645	5.216390597	5.124925659	4.955842211	5.374857183	4.939988314	5.016407234	4.936833967	5.100978653	5.15410639	5.077759289	4.917941349	5.00016676	5.191238049	5.021854833	4.910459064	4.604874456	5.043487997	4.878276954	5.244249354	5.259725623	4.993281854	5.106145463	5.249937859	5.096549885	5.213386369	5.156523731	5.139283153	4.773176183	5.073232876	5.22819503	5.263746454	5.118660125	5.198848924	5.092706528	5.182491616	5.114664064	4.78399248	5.151472663	5.050029556	5.29046238	4.833423055
ALDH3A2	7.597965396	7.556840113	7.878730448	7.378914438	7.849995988	7.441664966	7.563823777	7.65747518	7.206822155	7.55884593	7.72427618	8.117997095	7.645021311	7.275850209	7.614675206	7.73364123	7.796014404	7.761676525	7.778363575	7.942874469	7.499494738	7.695045191	7.668592955	7.708609723	7.317108736	7.491816766	7.946227273	8.29270838	8.325904867	7.325899954	7.731448344	7.868697564	7.982462279	8.074301407	7.748178342	7.494483909	7.455037212	7.646289019	8.009833152	7.446964026	7.364004989	7.325899954	7.706928377	7.482593538	7.886247104	7.587740833	7.999312651	7.815085212	8.134389209
ALDH3B1	6.598174103	6.466707574	6.299064474	6.590900885	6.194511005	6.212173364	6.706815871	6.733722403	6.549145895	6.447299153	6.350214844	6.687930243	6.637555503	6.577035332	6.333577518	6.455739686	6.493669011	6.22390102	6.533058135	6.665662099	6.691740208	6.485011179	6.406840804	6.700372678	6.815707172	6.356543867	6.51485439	6.649993071	6.310643621	6.358918767	6.347041072	6.208415314	6.549145895	6.660097667	6.30887678	6.42936442	6.259044282	6.110129175	6.810168852	6.220695914	6.941587688	6.453189715	6.487601019	6.624365362	6.155702202	6.489567142	6.652271209	6.349098548	6.42062917
ALDH3B2	3.972986331	4.514249906	3.991267268	4.12942973	4.253131867	4.069755023	4.24854467	4.039138771	4.220574537	3.910693433	4.316535028	3.943903742	4.214084874	4.556302233	4.34490158	4.279183585	4.317101813	4.082562209	4.106361545	4.275187624	4.139655281	4.198124246	4.123859793	3.928736464	4.185925533	4.013997699	4.226429616	4.149305832	4.111993514	3.992594893	4.208824385	3.986552337	4.175777543	4.273868564	4.085816656	4.314463913	4.078625371	4.144229972	4.172334801	4.282319603	4.205787062	4.103188074	4.245223164	4.057618969	4.397932565	4.458403603	4.124473625	3.919637738	4.313003928
ALDH4A1	6.340800941	6.57859341	6.335310094	6.847246455	6.442280553	6.716486835	6.604254265	6.279574208	6.296951479	6.815384479	6.171979444	6.715012781	6.42315386	6.553746657	6.452823977	6.557282401	6.525146235	6.107844849	6.751497728	6.650647228	6.500549946	6.435409009	6.418364078	6.548442867	6.297273607	6.047322499	6.149951013	6.147606293	6.282806407	6.269813111	6.424282479	6.678729203	6.366460635	7.038066644	6.136227907	6.325763359	6.625339162	6.408853731	6.504090112	6.468043232	6.099796462	6.71232304	6.57130503	6.346402977	6.463717392	6.584564689	7.191848425	6.61885406	6.53880283
ALDH5A1	6.158584722	5.862490787	5.875330866	6.056780513	5.499430806	6.001441363	5.345854403	6.253753682	5.224435285	5.719840459	5.795630399	5.505229871	6.546358924	5.860353882	6.212177331	6.377197065	5.68019482	4.979959454	6.483787579	6.373973902	6.431802112	6.529860918	5.80969249	6.495703841	5.902732011	6.00175386	6.255387239	5.97557446	5.091090639	4.928693225	6.198741487	5.957139776	5.125133891	6.520731951	5.163645956	5.809391622	5.424355188	5.679038443	6.593833555	6.222145638	5.190092272	6.382069471	6.235645054	5.958063311	5.146595296	5.817152709	5.821780299	6.026135742	6.045160984
ALDH6A1	7.987079534	7.68197484	7.259282858	7.900920439	7.053800196	7.720979657	7.135963465	7.081068863	7.499767046	6.999753477	6.845359053	7.411246908	7.912121563	7.51071275	7.288449408	7.707009716	7.745956365	6.69887559	7.696086891	7.671285197	7.956889318	7.760044049	7.605529664	7.64966857	7.455812962	7.645864366	7.63023824	7.363575525	6.894177496	7.106475498	7.580193415	7.586190839	7.225646886	8.054349188	6.483420689	7.137017355	7.92073947	7.274649337	7.94410402	6.82126996	6.638811428	7.519834756	7.447848282	7.322541316	7.224424306	7.435075068	7.90387731	7.716509665	7.391154601
ALDH7A1	5.690539253	5.927313618	6.354130028	6.606185466	6.325057325	6.389844913	6.371760582	6.675857602	6.29501839	5.918940685	6.066152549	6.05334428	6.738759235	6.624566843	6.629251188	6.743992873	6.920920183	5.734498543	6.236018477	6.502090128	6.915866421	6.748612925	6.193490953	6.751305872	6.065263004	6.450718483	6.32318074	6.186878154	6.005966341	5.657683613	6.383189387	6.47040892	5.806501505	6.680106726	6.1777214	5.939473448	5.989192429	6.2060731	6.597493034	6.401812248	5.438967879	6.505416333	6.340639418	6.578520953	6.351957374	5.910052771	6.430477783	6.311212412	5.99788649
ALDH8A1	3.702261082	3.590942766	3.503546475	3.330277132	3.420343794	3.767116918	3.665763534	3.674846854	3.20743876	3.822898864	3.419781672	3.627449283	3.597346024	3.475623373	3.511189744	3.164231957	3.374756389	3.462713352	3.417563769	3.642049662	3.360176882	3.510310162	3.721800097	3.948424278	3.611639235	3.774830879	3.399540447	3.432334286	3.495893256	3.572508467	3.555773898	3.604983699	3.496195348	3.59007904	4.082320684	3.307019963	3.585312562	3.577428864	3.447047054	3.619331922	3.882775199	3.456328984	3.593370611	3.571629522	3.613175387	3.460522638	3.708803766	3.488671012	3.623985225
ALDH9A1	7.692107724	7.687073071	7.729735281	7.905602064	7.395759726	7.693721123	7.708762548	8.052944836	7.575923747	7.897133312	7.842262053	7.560889794	8.041419494	8.127367206	7.713047683	7.681231139	7.533118459	7.880285089	8.077255282	7.660398143	7.993026024	8.119982445	7.845533827	8.062069693	7.577072718	7.813223192	7.847536612	7.909038937	7.523237191	7.376650782	7.673443706	7.782384342	7.571343908	8.100377253	7.738990284	7.890854416	7.77977475	8.013813273	8.091975071	7.782964943	7.438077288	8.14303945	7.873520244	7.835096506	7.504987049	7.843898431	7.798086371	7.943614566	7.76866013
ALDOA	9.928575685	9.840202828	9.924253904	9.886181029	9.90350861	9.880221387	9.86299103	9.946752443	10.05097976	9.84686319	9.882297398	9.97331069	10.03192954	9.936295639	10.18181366	10.12616593	9.864981326	9.679123329	10.04602411	10.14113332	9.977732233	9.958838431	10.01052352	9.987925443	10.03014732	9.753024766	10.0985374	10.00699625	9.885286928	10.10973596	10.0743177	10.16147805	10.04917221	10.07616299	9.626992723	9.850563919	9.781277572	10.00788025	10.04865978	9.946310827	10.03415803	10.00135926	10.12425676	10.0166748	9.754241205	9.965846535	9.89328003	10.08761689	10.02734718
ALDOAP2	4.802465968	4.728269179	4.834910746	4.624792098	4.903246363	4.793939025	4.85542977	4.913807837	4.790211551	4.992767454	4.707859262	4.761604231	5.118742151	4.698841592	4.707561306	4.752491804	4.624457299	4.59381056	4.831837783	5.130183452	5.093642703	4.96527286	5.008464211	5.071750644	4.978960689	4.818917892	4.879580984	4.859070114	4.77455469	4.798630503	4.712213192	4.85542977	5.057609968	4.776019122	4.624030568	4.631438472	4.784285528	4.800682717	4.925784285	4.993333265	4.721351018	4.812942022	4.868096806	4.724112099	4.614979498	4.939165613	4.81952354	4.944604525	5.067924314
ALDOB	4.891122803	4.624146057	4.730113851	4.716477889	4.552283065	4.490762596	4.706795525	4.518982626	4.818087649	4.55294159	4.518014632	4.539715919	4.841527089	4.678673812	4.450688351	4.58817812	4.606877736	4.48382986	4.636732353	4.64933199	4.523348643	4.601659396	4.613709841	4.884022702	4.477417901	4.656457888	4.662762146	4.635232734	4.739831088	4.513926409	4.689289396	4.734582563	4.546493215	4.747711249	4.614004139	4.8041391	4.816811751	4.846845957	4.530255182	4.509284878	4.328418728	4.77195379	4.398764091	4.396299673	4.763410971	4.609047279	4.449800113	4.478925526	4.536225375
ALDOC	9.539348544	9.10042082	9.474891231	9.59995544	9.747147611	9.361881044	9.46221656	9.216712674	9.328753549	10.14913282	9.820044293	9.478698587	9.948906032	9.657489458	9.966752988	9.66186432	10.0655081	8.120846889	10.36491935	10.09149328	9.629200084	9.626990446	9.423450851	10.21609778	10.43659284	10.43659284	9.646445561	9.109365465	8.226404225	8.933810979	9.565485244	9.319411777	8.845336736	10.03726298	8.924479251	9.51633392	9.866371979	10.12290925	10.25294085	10.41777933	9.601839031	10.01046042	9.771666058	10.24477665	8.169998564	10.107685	9.92086266	9.842684556	9.200591081
ALG12	6.344170073	6.588643335	6.650342413	6.579957391	6.8461731	6.422639654	6.646508957	6.744976074	6.588318145	6.500665099	6.899418084	6.993733556	6.818475173	6.793971019	6.967480572	6.760329781	6.802542835	6.46567706	6.531125177	6.847124228	6.745892986	6.714507988	6.594418107	6.596674703	6.716413227	6.665687958	6.907193205	6.933197968	6.533236793	6.62098539	6.687624701	6.718020098	6.402279961	6.803219509	6.429103282	6.856325787	6.775584649	6.467531816	6.713540273	6.776238595	6.959353405	6.828827425	6.534216121	6.558160307	7.147170385	6.903580999	6.351058199	6.866116571	6.640749736
ALG13	5.289201967	5.445889174	5.528600309	5.285402228	5.137600004	5.283606794	5.70535059	5.18819918	5.053396921	5.36193054	5.093017025	5.367901818	5.203013143	5.34144465	5.290353071	5.216989155	5.48370547	5.46809904	5.33815082	5.510715237	5.592262243	5.396262867	5.363161273	5.428614123	5.113318061	5.631113847	5.072836071	5.351540589	5.362853619	5.2303023	5.189365386	5.426310132	5.431605584	5.121306216	5.370182114	5.434304786	5.202458478	5.126283071	5.365787768	5.080584791	5.300128285	5.397675847	5.079140766	5.210855138	5.174939458	5.024611408	5.457378229	5.208849616	5.216409382
ALG3	7.725499608	7.161428271	7.480296177	7.231325468	7.54858805	7.199468063	7.454402042	7.45967994	7.515745448	7.718342594	8.026473332	7.952210695	6.98135167	7.243268321	7.743565986	7.116047497	7.587244376	7.98906078	7.4153511	7.680361679	7.247382541	6.820870437	7.62872987	7.062558194	7.446295738	6.997590383	7.371631075	7.74507238	8.083933552	8.248824896	7.564521832	7.516197972	8.02581044	6.944647778	7.869953686	7.658396408	7.408628701	7.44177184	7.517544318	8.133131143	8.44569476	7.655455732	7.401813519	7.558559951	8.810453388	7.625367587	7.261371763	7.44219141	7.642672969
ALG5	6.569259554	6.129096142	6.404280002	6.24220458	6.039563029	6.441016971	6.844070428	6.200564396	5.819047932	6.278137231	6.554246914	6.277845398	6.25899737	6.337443694	6.196763504	6.193288304	6.339188983	6.70450993	6.211684877	6.204002654	6.086277515	6.005487649	6.231985551	6.242499674	6.221177983	6.422228438	5.822130319	6.220875562	6.583450537	6.100022818	6.288925733	6.414025324	6.140112497	6.176268371	6.493526008	6.312119031	6.055504331	6.148946733	6.243753608	6.447772829	6.5296553	6.297275844	6.288925733	6.589050399	6.602688786	6.444600503	6.516331115	6.341523028	6.430770322
ALG6	5.2890248	5.147701692	5.285033501	5.293455962	5.002962579	5.241505581	5.407423183	5.038884972	4.971050893	5.115588715	5.408553079	4.960527477	5.193696159	5.121769325	4.947388577	4.82166629	5.073080241	5.446095269	5.050681925	4.913916134	5.256389049	5.357118746	5.109840116	5.479917577	5.071929797	5.48144649	4.821963252	5.008539227	5.397901743	5.111718588	4.884117694	5.301760623	4.914841852	4.915143056	5.272453202	5.560999023	4.969189247	5.141647326	5.111406945	5.333343799	5.085236373	5.1494828	4.821963252	5.576409985	5.514885088	5.27920959	5.362358542	4.97967497	5.314184464
ALG8	7.038431967	7.34967216	7.879532011	7.457822257	7.330143774	6.985046357	7.712891069	7.18691045	7.317470478	7.14390984	7.575616246	7.378464701	7.221060158	7.110803785	7.425691801	7.473294075	7.47198094	8.067984165	7.271302632	7.548014252	7.381765456	7.220712095	7.117845753	7.310079971	7.299741187	7.133665651	7.369794432	8.081393874	7.784027141	7.421880401	7.603131249	7.726298852	7.708947685	7.23701132	7.412300185	7.703391451	6.915552715	7.024856041	7.413951865	7.663714244	7.503774608	7.585765684	7.093936544	7.621273906	7.628478909	7.432001303	7.34605551	7.837178207	7.792323119
ALG9	6.788235	6.58378597	6.719700927	6.621666948	6.527517663	6.506870653	6.706352427	6.563471288	6.415625445	6.68799256	6.985063596	6.911526772	6.429720791	6.470026591	6.120578455	6.588289797	6.829690784	7.027782341	6.509867312	6.666341705	6.579029834	6.493497209	6.478786209	6.355003653	6.463307669	6.245616308	6.345459249	6.742555609	6.885293933	7.1671305	6.557039728	6.788235	6.590222005	6.410860598	6.643084609	6.720525808	6.253449937	6.426137552	6.555527728	6.792921955	6.57418806	6.813745073	6.46718507	6.395979198	6.752795554	6.353176365	6.679631049	6.627848899	6.555915247
ALK	4.907313806	5.015793913	5.289801772	4.907185217	4.947705309	5.175623404	4.865628595	5.138397504	4.954089155	4.836547417	4.715685101	4.899830073	5.147198012	4.96506364	5.138090948	5.037713246	4.92462424	4.76658262	5.364798846	4.845079281	5.128921309	5.019472266	4.902267809	5.189348147	5.118984062	4.905863784	5.07600936	4.824855619	5.137762525	5.004790307	4.904671556	4.770633099	4.905863784	4.991334979	4.927306177	4.786042018	4.63035331	4.933145774	4.800378909	4.909102264	4.774573733	4.820332867	4.756445034	5.028264474	4.938023359	4.976589541	4.851138456	5.285319515	4.92462424
ALKBH1	7.19099183	6.937782048	7.13132954	7.116273918	7.225092299	6.991904823	6.833190967	7.104517688	6.942049813	7.081245913	6.82875675	6.637244232	7.109928905	6.949106449	7.173103329	7.194202701	6.442194327	6.848434233	6.951641774	7.129369713	7.197156121	7.304118091	7.360970718	6.902719214	6.78158503	6.75908489	7.362333048	7.046134164	7.184395849	7.516138884	7.346911131	7.255841279	7.316570314	6.95454371	6.833190967	7.01320323	6.969810296	6.780685089	7.123173617	7.028737219	6.859065351	7.177038398	6.934195397	7.169836084	6.776663513	6.992845852	7.063843857	6.904249193	7.093146712
ALKBH4	5.62961156	5.351838083	5.481357941	5.299984037	5.606012142	5.289660778	5.751813421	5.887095426	5.413481436	5.898991642	5.504075463	5.867380276	5.355864058	5.242163285	5.545899398	5.2812642	5.512092028	5.60031926	5.569281845	5.633457049	5.576125402	5.786697237	5.306397202	5.656808939	5.577687843	5.433462514	5.75359283	5.154207962	5.101988026	5.338058501	5.436356291	5.801305263	4.943613881	5.629014235	5.743355748	5.43515533	5.695500525	5.660787493	5.898698473	5.719488529	5.87438231	5.636012666	5.964511766	5.771615982	5.585616538	5.809825485	5.648168798	5.540197614	5.314320486
ALLC	4.648748679	4.59848623	4.650806456	4.55620265	4.58565826	4.858397942	4.679885758	4.649537726	4.829788856	4.40783738	4.45181486	4.480457711	4.674949605	4.200878212	4.617287905	4.506536037	4.646595706	4.396107776	4.467105132	4.49319228	4.446959706	4.44725518	4.483585501	4.474907419	4.378580035	4.674949605	4.616989367	4.384018457	4.371678037	4.594872553	4.527071882	4.369398035	4.504323314	4.511607769	4.390556972	4.61758175	4.270075898	4.50340978	4.588621939	4.479549656	4.453965312	4.899259325	4.432649418	4.438000173	4.489759602	4.624034496	4.660363048	4.750444274	4.669231595
ALMS1	6.119194942	6.041498108	5.405327954	6.19612751	5.848199566	6.26425789	5.809024079	5.881604734	6.08619174	5.983465452	5.984990361	5.664132514	5.924156763	5.778560181	5.732848584	5.931565838	5.781954322	6.029241015	5.631408303	5.991811586	6.104697471	5.943182257	5.800384949	5.735290052	5.75765787	6.030839961	5.567277493	5.665662699	5.470736127	5.813594358	5.867215456	5.431581894	5.372712276	6.185941428	6.035423446	5.91164893	5.89835115	5.747101859	5.706703311	5.488160981	5.81238464	5.942281729	5.817695876	5.932570469	6.080432519	5.627505624	5.93287318	5.714391289	5.819853623
ALOX12	4.575804983	4.43393862	4.103635916	4.246768286	4.49243455	4.246426593	4.223703478	4.682885609	4.344797494	4.510528184	4.343893398	4.390147233	4.188273451	4.715000816	4.351144866	4.38511934	4.220639175	4.529459421	4.395820775	4.207088911	4.325507315	4.353053272	4.325782203	4.113269613	4.258043457	4.367421545	4.475061168	4.536393219	4.367143961	4.500690584	4.566058764	4.412030111	4.59051626	4.320590341	4.847570641	4.459034996	4.484225115	4.594216377	4.5401129	4.533256465	4.465727197	4.409024423	4.317621621	4.446953342	4.354509524	4.284465801	4.315149154	4.584170576	4.446362027
ALOX12B	4.3864151	4.01799385	4.348918102	4.082685805	4.291239225	4.645550725	4.212943644	4.053577167	4.255069308	4.095121252	4.034504717	4.511333361	4.101131541	4.299173267	4.085365582	4.181455165	4.126566065	4.189817845	4.116261658	4.383579141	4.315791918	4.122247079	4.261070239	4.181151339	4.051671154	4.005732385	4.33767483	4.515716392	4.20212327	4.252377332	4.495036288	4.300365495	4.264752193	4.289697383	4.172503869	4.178165411	4.359565351	4.366150291	4.423720753	4.469530522	4.141785672	4.192465163	4.021390964	4.398362949	4.445801856	4.353818891	4.20212327	4.53476104	4.2562311
ALOX12P2	5.141039065	5.21959845	5.265377197	5.258754935	5.687056067	5.631941759	5.190328102	5.095581811	5.483838842	5.339518463	5.335270008	5.128620592	5.442675542	5.541130311	5.220196287	5.150912541	5.226161171	5.315501068	5.229535458	5.247206837	5.320421519	5.502487806	5.390415959	5.507343643	5.343645651	5.46481178	5.52632393	5.404694639	5.324129383	5.288496892	5.323495649	5.56602512	5.350188897	5.22856991	5.128032037	5.379663576	5.264173625	5.276973153	5.321657367	5.418020035	5.306033978	5.155866464	5.34444509	5.260568383	5.211424727	5.272739216	5.402908173	5.511301716	5.569963881
ALOX15	4.508520361	5.11009976	4.156624155	4.511003041	4.264937409	4.707301367	4.434325887	4.809996581	4.292205268	4.338820956	4.553459716	4.767768185	4.305746439	3.984833227	4.18108198	4.694163648	4.42484539	4.568341483	4.796415548	4.902069113	4.636769142	4.657974423	4.500884903	3.793569418	4.407340997	4.550450237	4.686056729	4.816658475	4.589112448	4.540517707	4.57379716	4.574463599	4.556577804	4.535108162	4.347035788	4.485550724	4.897039757	4.768331138	4.812180466	4.598620605	4.489206543	4.591594114	4.39675693	4.836637797	4.077321144	4.57379716	4.559783506	4.165193265	4.062742873
ALOX15B	6.304304182	5.909409507	5.529420408	6.091789677	5.534358138	6.460664999	5.92508311	5.828163424	6.572588871	5.871590462	5.901319545	6.82537686	6.128915503	6.477626433	5.959283876	5.813105442	5.922915298	5.813722253	5.77120655	5.695972837	6.401576535	5.543559475	5.826259683	5.531560732	6.343136091	6.501797049	5.845931014	6.726091328	6.10169166	6.659901208	5.846559077	5.829389968	6.146987691	6.453124649	6.134741115	5.852622569	6.745869084	6.063083336	5.714180844	5.579183288	6.906090247	5.601869307	6.781842688	5.873756456	5.974998085	6.120918136	6.759821994	5.805553077	5.8161659
ALOX5	5.708007416	5.909609763	6.219544888	6.206134634	6.15835547	5.993012182	6.213506558	6.085136942	6.254316609	5.864544746	5.926388166	6.588563597	5.588637693	6.343147176	5.831607627	5.453909543	5.874445249	5.521379347	5.647507246	5.221095351	5.818801067	4.792757966	5.673710392	5.517428763	6.19326927	5.401557311	5.826442515	6.210621223	6.759648323	6.805861897	5.697900022	6.04106899	6.709528132	5.312868621	6.2071196	5.650164085	6.00881633	5.826442515	5.192303494	5.815800558	7.038554046	5.852231519	6.086706501	5.966450502	5.442154621	6.363588839	5.583926865	5.833391622	6.294495089
ALOX5AP	7.400026425	7.439078674	7.725961348	8.164918353	7.999675019	6.504286703	7.681857177	7.777434245	7.771069752	7.359528552	8.030784763	8.163728325	6.670837959	7.69373388	7.131175537	7.293002123	7.012408992	7.074573177	7.119241027	7.582968827	7.073178995	5.896282392	7.314525288	7.478240535	7.69154194	6.829102496	7.113929028	8.276963107	8.344686162	8.731098332	8.079840906	8.125955279	8.480957949	6.797248611	7.351762825	7.387041264	7.802822591	7.953206893	6.186673807	7.539380567	8.595514648	7.31634029	7.778636909	7.097948633	7.969127045	7.932230775	7.256835779	7.724617967	8.854965307
ALOXE3	4.920201955	4.23033236	4.498129483	4.666596607	4.752680862	4.879152689	4.702568399	4.611534953	4.573886942	4.52328088	4.54476734	4.647896819	4.56726355	4.76674615	4.537887012	4.442981494	4.63042644	4.642054934	4.759901281	4.574507641	4.465608962	4.52734553	4.652493939	4.738155622	4.723500987	4.63324341	4.885584211	4.827217605	4.968940698	4.705907914	4.722291745	4.893847373	5.060582967	4.815538847	4.683642931	4.8695361	4.686749255	4.687989182	4.654335795	4.570096503	4.804487062	4.653108208	4.903872873	4.831090505	4.705599121	4.279953343	4.827831931	4.574831036	4.626299998
ALPI	4.726049965	4.501471848	4.839390978	4.735837792	4.958830009	4.649498343	4.351651142	4.865789338	4.901656725	4.68750726	4.593249695	4.619384777	4.828983492	4.622364292	4.762182386	4.783109966	4.679815756	4.802888843	4.774153307	4.850695017	4.66627853	4.847318856	4.821659234	4.700754525	4.841175753	4.589478898	4.775050486	4.545544095	4.359673494	4.687801651	4.881692908	4.732232504	5.049741817	4.924950229	4.627686476	4.699215915	4.903199286	4.900432169	4.745235702	4.397467924	4.794941447	4.855283073	4.918621025	4.798330645	4.937095348	4.683235435	4.893394595	5.194659062	4.697365894
ALPK1	5.217468631	6.336890556	6.08661253	5.825676708	5.264515526	5.896643205	5.874624899	5.651525082	6.257195698	5.784771152	5.363567932	5.374344657	5.718109878	5.729620964	5.658281152	5.854926406	5.65918768	5.810500506	6.023161316	5.261772505	5.309752624	5.369123628	6.017757609	5.775472758	5.69956526	5.724787742	5.289550989	5.735473885	5.759233446	6.04889861	5.605618759	5.699250897	6.478438217	5.293631509	5.978242385	5.609261979	5.9413421	5.547058065	5.117145079	5.533882633	5.964093802	5.935121802	6.142775058	5.399553639	6.232403215	6.020020815	5.647896882	5.663800832	5.783522571
ALPK3	8.614271093	8.333271026	8.207101694	8.390502181	8.557966122	8.590003022	7.273782898	8.089275371	8.302711333	8.037326355	7.810739122	8.077232277	8.318281122	8.357581559	8.373910662	8.603832142	8.429838191	7.841510749	8.340312005	7.878610398	8.003605625	8.723679758	8.334072601	7.672410448	7.829529964	7.191587661	8.454384089	7.909734721	8.020241635	8.150246839	8.096040806	8.406444565	8.768236838	8.218355605	8.351903233	8.584245054	8.279668554	7.978222375	7.683971219	7.801361435	7.677581142	8.216126027	8.063248445	7.599343502	8.262228755	8.309772561	8.413854436	8.261517496	7.553928404
ALPL	6.224273968	5.816969088	6.074887745	6.544776082	6.807290844	6.485514454	6.84220306	6.065779063	6.206364872	6.69709745	6.526654157	5.967098282	6.031485136	6.716948494	6.696494663	5.785284452	6.459345644	6.334072542	6.335633951	6.388751306	6.262536737	5.528215707	7.151760596	6.450695832	6.201277638	6.008065281	6.79156816	5.978909633	6.062693246	6.309536627	5.345984212	6.102115642	6.207904387	5.826546937	7.300264765	6.31581771	6.987580658	6.598157922	6.931444603	6.792638049	6.662052435	5.876353579	6.790849494	6.455894346	6.032474578	6.238545963	6.43617998	6.717256095	5.826546937
ALPP	4.353428994	4.753455711	4.398672245	4.999463482	4.631065495	4.458527709	4.28761097	4.639226492	4.085613089	4.51281802	4.418184507	4.698455458	4.510330921	4.472699739	4.639226492	4.834758641	4.801641034	4.536434957	4.814480773	4.706625872	4.488950373	4.403762505	5.062057047	4.636839916	4.338790241	4.634461277	4.433086247	4.392897832	4.367998431	4.894468978	4.717695386	4.951385206	4.755627672	5.11899203	4.596780799	4.701409923	4.967626662	4.440263751	4.629548585	4.157105137	4.343108776	4.598525819	5.059830568	4.829163245	5.609958752	4.472086108	5.585966572	4.764409233	4.333341244
ALS2CL	6.788493505	6.783889089	7.174809426	6.842273401	6.880612415	6.903967696	6.558188879	7.126774402	6.634353832	6.850087432	7.090622255	6.977974164	7.417585437	7.1497694	7.023639275	6.868986129	7.169617032	6.676112758	7.16615005	6.983794747	7.017595887	7.197651617	6.897270648	7.025064686	6.861823211	7.09126246	6.905497283	6.944592834	6.909518381	7.104942413	7.347776991	7.067079024	7.47480198	6.872790891	7.386208713	7.160760601	7.059130021	7.306402739	6.738536706	6.691450749	6.890635441	6.635575968	6.96315896	7.052503629	6.639249881	7.635878964	6.648453092	6.916321792	6.489252426
ALX1	3.906480452	3.723069348	3.876576592	3.717013558	3.827726961	4.407124367	3.651615168	4.100094171	3.865352245	4.020923242	3.929096833	3.99036368	3.893004881	3.722243486	3.672071703	3.933662359	3.807363595	3.525804037	3.921904445	4.003239559	3.755650837	3.955571539	3.790471443	3.704366325	4.022485286	4.01038174	3.916735985	3.930097915	3.833523329	3.824845643	3.840485202	3.830841863	3.631271327	3.902064989	3.960654495	3.950767677	3.623483125	3.602489643	4.342548645	3.88506578	3.954949183	3.734002833	3.929096833	3.882733171	4.027794373	3.803858335	3.898689591	3.879374136	4.292026575
ALX3	5.268183367	5.135991578	5.10008128	5.197543651	5.24650881	5.242613232	4.8387769	5.403423777	4.965878226	5.167192997	5.312037564	5.167192997	5.241074803	5.129733605	5.26852142	5.271331108	5.26218568	5.235791248	5.543186595	5.461913842	5.13773213	5.237018057	5.315761549	5.279630815	5.212358956	5.116393989	5.163984676	5.146428603	5.236430325	5.011528586	5.212983347	5.149255272	5.172333553	5.352159245	5.083927639	5.257196249	5.16120093	5.115760272	5.069425675	5.244986514	5.168995439	5.065407824	5.284503853	5.080113925	5.324914396	5.320246886	5.114505577	5.209301603	5.034437867
ALX4	4.897756278	4.783678819	4.843697955	4.871032489	4.962627129	4.703144394	5.003039521	5.048046633	4.772985799	4.790514929	4.722478613	5.012210721	4.765927398	4.505897043	4.820231253	5.045818524	4.916386908	4.741902072	5.15382135	4.993481208	4.449659844	4.817813291	5.029555035	5.041581849	4.670674322	4.695750414	4.597104129	5.245051436	4.670018524	5.041293106	5.156749311	4.908984832	5.315341768	5.094839097	4.923822597	5.267693695	4.635433236	4.83575147	5.087692619	4.873181636	5.052479705	5.198991178	5.013108271	4.897756278	5.07365642	4.909589157	4.554573934	4.7106318	4.896486351
AMACR	5.340743072	5.461347554	5.164980963	4.985644438	5.360425881	5.500348442	6.02083143	5.466868627	5.151374054	5.18037192	5.411899122	5.442784604	5.610545695	5.418132118	5.722682747	5.263604058	5.688183462	5.185272402	5.836174876	5.724028306	5.064246089	5.707341619	6.007032218	5.182061088	5.151968031	5.9109428	5.679234645	5.365694403	5.219439379	5.166975672	5.432718685	5.072357121	4.72378096	5.652777348	5.677396994	5.877563531	5.25365587	5.325081054	5.896166886	5.16813667	5.032177358	5.518165141	5.177480301	6.010139227	4.864868519	5.86684054	5.542190956	5.479782855	5.877563531
AMBN	4.504478221	4.24949449	4.470278741	4.572560175	4.288800299	4.45693581	4.231338659	4.195028442	4.588487717	4.446349544	4.125790765	4.381837421	4.476713519	4.430456275	4.431638672	4.291721562	4.402633226	4.25689322	4.782976166	4.350311388	4.278749138	4.407268148	4.141212593	4.494757219	4.434155005	4.330008347	4.198110813	4.376619659	4.403860556	4.474889327	4.270624981	4.398486895	4.501274081	4.489277317	4.417458529	4.373265758	4.265057451	4.282744756	4.63053789	4.484880169	4.257352821	4.171516379	4.478194113	4.134918817	4.466931726	4.422284806	4.268601172	4.233537303	4.302743778
AMBP	4.584050629	4.739752531	4.710693087	4.397582968	4.283354399	4.627287146	4.372623008	4.567639366	4.694545383	4.362614525	4.273217547	4.33822536	4.507911891	4.795836504	4.805120713	4.33822536	4.63455086	4.587406281	4.415574797	4.818253158	4.519817825	4.386048527	4.840949659	4.510685222	4.635736159	4.398206884	4.453935454	4.334408471	4.372947697	4.519181086	4.509500021	4.280618737	4.791306718	4.602155263	4.369966547	4.484006278	4.23317146	4.667649609	4.322215025	4.27632387	4.614330681	4.608618161	4.228611947	4.565136922	4.735484891	4.589165912	4.316686715	4.467152086	4.473378614
AMBRA1	5.97278103	5.931141303	5.801970162	6.129200631	5.990966934	6.022822014	5.833626456	6.181569555	6.474895462	6.096130695	5.919710934	5.98200062	5.97278103	5.924440553	5.968409299	6.16670924	6.242134276	5.831412976	5.970270817	6.196254057	5.800436538	6.025992554	6.021564185	6.091406539	5.88392157	5.855123917	6.020569551	5.927031457	5.778965055	6.158811065	6.097149003	5.996918691	6.032398121	6.221968358	6.172913686	5.881086779	6.147976956	6.01895254	5.984868113	6.086216882	5.990002357	6.003158927	6.352170407	5.915672472	6.188274298	6.035183419	5.94100632	6.186591232	5.856617773
AMD1	7.410835439	7.941010174	7.830503573	7.979727087	8.280234394	7.912592648	7.633974958	7.349077999	7.311056363	8.118452672	7.971235207	7.239634904	7.334418242	7.674304114	7.644865213	7.817713505	7.734937038	7.546054573	7.708089604	7.046583823	7.603695392	7.458970837	7.396411279	7.815583172	7.653161729	7.383450287	7.940200166	7.611701578	7.923270996	8.058745627	7.783807321	7.953176773	8.07332316	7.536782274	7.299215507	7.979727087	7.231317021	7.754312314	7.346076324	7.856806863	6.82924101	7.508247536	7.422993172	7.946294514	7.94256302	8.10327795	8.155567481	7.934820834	7.586086608
AMELX	3.2678756	3.264347794	3.12389413	3.157125271	3.479673367	3.494970788	3.640343154	3.2678756	3.488554658	3.076657573	3.420357238	3.29475652	3.12389413	3.295216346	3.37662456	3.454478433	3.393875311	3.367009275	3.258727511	3.416169716	3.732510807	3.459066396	3.375489664	3.453451757	3.542175375	3.240898493	3.498506963	3.193993848	3.366257898	3.427344532	3.560919705	3.3701055	3.139528247	3.297743811	3.520647587	3.263862965	3.589689372	3.323726277	3.938978986	3.365174331	3.352273716	3.402597727	3.384545262	3.598931084	3.438290573	3.293070612	3.207377108	3.326601855	3.610113839
AMELY	4.286515743	4.470361267	4.444592031	4.781813851	4.225973256	4.444263155	4.46455669	4.557914087	4.362687218	4.443938015	4.379114909	4.183867583	4.57220192	4.675537405	4.52722578	4.445225642	4.588940238	4.413106546	4.48238029	4.407209905	4.369554968	4.425158745	4.224644546	4.494164793	4.203159057	4.364187448	4.296295368	4.574994451	4.217559001	4.396739627	4.723371578	4.530293829	4.282114882	4.472486704	4.396739627	4.29193607	4.60146565	4.463946539	4.41579875	4.224990706	4.648485209	4.686051095	4.404081442	4.446114166	4.321110302	4.354473412	4.479331748	4.52722578	4.698483435
AMFR	7.458278393	7.339112009	7.43565547	7.329136735	7.613327558	7.366550606	7.432149441	7.220071979	7.527686163	7.341314543	7.476133259	7.566540471	7.425826235	7.456007614	7.530846288	7.236091417	6.76268559	7.73489951	7.671819836	7.121728453	7.5195988	7.344041507	7.703455008	7.196833565	7.018368924	7.246642063	7.279931825	7.597237152	7.482768779	7.523925399	7.355414458	7.504219415	7.702761794	7.177367342	7.341864775	7.498310428	7.470852403	7.421658466	7.550135112	7.604937163	7.186833985	7.408064298	7.262413182	7.154244601	7.478567659	7.387248274	7.100269398	7.213427978	7.344636978
AMHR2	5.856123321	5.467062004	5.525864771	5.807124552	5.247165243	5.600203563	5.387517193	5.469232361	5.233516832	5.761677061	5.427048148	5.266721652	5.368776315	5.460175559	5.466743077	5.408922388	5.934861176	5.482297543	5.744298182	5.516539162	5.375867512	5.484446721	5.416096199	5.5774437	5.311970037	5.382536318	5.348983691	5.409812054	5.626004139	5.509917734	5.501634443	5.51134812	5.411076143	5.611134428	5.335516217	5.172138105	5.71560291	5.299506456	5.634144528	5.451370351	5.323580876	5.615672472	5.49380862	5.416096199	5.635287643	5.602552247	5.674147656	5.173349592	5.60784871
AMIGO2	4.411912269	4.733203941	5.104032396	4.46499009	4.360992532	4.784944456	5.222608841	4.633397291	4.51043097	4.447104151	4.484954322	4.926771846	4.361296954	4.589180229	4.318618869	4.362215657	4.787024409	4.744209426	4.692576206	4.445621045	5.010274322	4.441108432	4.668913889	4.238869765	4.945922009	4.360071291	4.330376671	4.310343864	4.515080336	4.538136399	4.014830737	4.355356597	4.216624258	4.234244941	4.610477216	3.995502157	4.514132688	5.035379018	4.462628482	4.442799804	4.45407658	4.446213164	4.274663618	4.736834805	4.302959897	4.281457198	4.564996853	4.490039926	4.235184666
AMMECR1	4.715203796	4.821828962	4.672550291	4.569778926	4.910697237	4.823819564	4.842341721	4.551795985	4.800854063	4.867008717	4.938923413	4.708168858	4.72591227	4.883710556	4.75640099	4.806982465	5.237313286	5.374133156	4.969693254	4.837954837	4.931892681	4.77064207	4.828440615	4.945461105	4.439744877	4.937228373	4.890006042	4.753298007	5.134446053	5.087467206	5.009652052	5.211018077	5.034643618	4.702566398	4.83249107	4.505939818	4.457462799	4.967133615	4.706701725	4.870244921	4.949734896	4.541223122	4.532868219	4.948892846	5.155718719	4.593023809	4.74879462	4.783478309	4.770346975
AMN	6.064312464	5.968100358	5.929587526	5.942998831	5.577099066	6.061798514	6.076860095	5.869094795	6.072646386	5.831618713	6.252035345	6.089083595	5.984772771	6.082950256	6.161768729	6.071423581	5.920710473	6.170019512	6.327021996	5.752996741	5.98836483	6.010852882	6.335896548	5.760133689	6.042388117	5.767025254	6.306627639	6.253263295	5.898518814	6.301336841	6.127693728	6.027608994	5.881635808	6.28204759	5.864163074	6.007304947	6.020922265	6.228332782	6.224672607	5.863308856	5.908991546	6.130784306	6.220280581	5.969924464	5.860011525	6.194785501	5.840992838	6.282947146	5.907139983
AMOT	5.158712717	5.525944082	5.024709397	5.25704447	5.144242473	5.391985551	5.938781857	5.400262949	5.323800631	5.414076769	5.125809318	5.666775599	5.768755959	5.293236504	5.36936256	5.795958531	5.161137588	4.825681566	5.270597345	5.97671783	5.18616194	5.536869133	5.796765633	6.040273142	5.513749668	5.197752827	5.107620643	4.848939182	4.695192585	5.121060204	5.200290998	5.280789861	4.957626582	5.648077146	5.19711139	5.258002379	4.868567511	5.450486029	5.024369386	5.18648706	5.589475747	5.656614287	5.175429962	5.328381358	4.69852532	5.088391827	5.560624243	5.307369603	5.63077232
AMOTL2	6.913099159	6.976759857	6.4131803	6.590913972	6.237177343	7.669947707	6.886060497	7.14579348	6.80224025	6.996173928	6.782977775	6.896859902	6.278661504	7.114021396	6.505259655	7.070245578	6.32294652	6.684255603	6.399822386	6.776457587	6.32675525	7.061195554	6.78780437	6.708870627	6.894670067	7.098166518	6.448571593	6.356705817	7.216947835	6.616678116	6.620206536	6.526861107	6.704905899	6.600567168	6.793172879	6.525282746	6.565633214	6.75902049	6.701571148	6.880263269	6.690755894	6.419055144	6.625234698	6.923765691	6.763116855	6.604062	7.19674899	6.559441423	6.283699489
AMPD1	4.032512583	3.89547115	4.226692442	4.063227638	4.00503604	3.789417116	4.538854301	4.096993232	3.890626611	3.838983438	3.929160557	3.989537225	3.811052644	3.733965409	3.894989966	3.865526631	4.032120704	4.084093929	3.853214832	3.946274806	3.90239982	3.957244027	3.834671883	3.801331805	3.813624923	4.058997815	3.747535701	3.906248419	4.02490231	3.884993912	3.93253086	3.885835378	3.879173917	3.921242241	3.825590328	3.754536302	3.842312336	4.015187435	4.305412761	4.181216004	4.042972036	4.079969062	3.839503159	4.455089498	3.858263732	4.102796078	4.072978165	3.882325304	3.761271583
AMPD2	5.392846013	5.470880776	5.528337794	5.559537127	6.068834639	5.233671999	5.794502993	5.76361753	5.760198788	5.533211748	5.857710282	5.656959066	5.391626031	5.783909353	5.807787503	5.804489981	5.956265295	6.168590167	5.541626741	5.530435464	5.415216109	5.592627925	5.604156067	5.724850407	5.476218816	5.586265758	5.691182286	5.782329329	6.521598878	6.343210989	5.652610053	5.942884433	6.464424574	5.249961104	6.02007028	5.897325652	5.892204706	5.451968142	5.627644422	5.681979365	6.652430094	5.267161862	6.379410943	5.354635724	6.703869904	5.824697632	5.366552816	5.697892208	5.566279824
AMPD3	5.340550943	5.399179797	5.718570348	5.434073224	5.831081655	5.332777004	5.756026724	5.256756895	5.813805088	5.45503428	5.827074312	5.447841512	5.656932157	5.640271644	5.953839326	5.553596307	6.172131538	5.72184233	5.380375419	5.251575337	5.633296746	5.604386934	5.7379551	5.998559715	6.19637883	5.457771291	5.645388568	5.686303664	5.754138312	5.886769283	5.642951553	5.709365593	6.023049939	5.435535592	5.838052945	5.841205822	5.044266018	5.709058409	5.155164644	5.707207859	6.454508668	6.363833346	6.184609869	5.851087726	4.983504577	6.327667533	5.838355768	5.485796701	5.718883471
AMPH	5.009212634	5.071426327	4.795980779	5.185893008	4.752012898	5.233773951	4.947403579	5.25681739	4.897809556	5.204714918	4.587486892	4.742081392	5.180450012	5.47371515	4.803134628	5.056615707	5.734245808	5.200079004	5.217104564	4.840670014	5.286483623	4.836445424	5.769584226	4.700612132	4.96921255	5.189618368	4.557518751	4.891231278	5.628747138	5.163278928	4.86259699	4.67814879	4.822878392	5.298256088	4.634418011	5.509402558	5.658558843	5.541764662	5.263874989	4.890003415	4.833386998	4.841266203	5.133279736	5.118174592	5.637062854	4.944315507	5.529261433	4.752640357	4.709406775
AMT	7.363296521	7.008735215	6.979105745	7.410758593	5.982665106	7.445281504	6.849700107	7.379100668	6.898424506	6.687578915	6.81243896	6.91542528	7.639853256	7.330092004	7.404043678	7.722086532	7.434159975	6.426342122	7.650778986	7.549337607	7.699091118	7.606388616	7.315388403	7.651080613	7.485804188	7.479109951	7.62527852	6.568672969	6.371512563	6.602140208	7.028588064	6.83617551	6.392026399	7.80533843	6.589243704	6.771542811	7.210395899	7.100579787	7.928186947	6.83617551	6.849954607	7.676074564	7.420958852	7.613038552	6.424782909	7.299255869	7.042464328	7.216138984	6.699919192
AMZ2	8.416349416	8.604171697	8.560465693	8.551755103	7.985521568	8.312699289	8.387358203	8.446644148	8.512585513	8.443129808	8.171019677	8.581806476	8.444872685	8.203860022	8.672966656	8.648932372	8.105609757	8.205500825	8.816720469	8.697900504	8.748537712	8.761103233	8.585867053	8.82291309	8.133460052	8.451792548	8.586944611	8.838693862	7.841477207	7.730486574	8.452660721	8.119854076	7.993231274	8.658839373	8.411019529	8.315072652	8.41362865	8.577161847	8.958311109	8.483590574	8.035202978	8.403487527	8.68152257	8.530260511	7.965753573	8.242710239	8.669790765	8.254438783	8.36934406
ANAPC10	4.809577076	5.047861681	4.752930155	5.005376892	4.739718437	5.129464173	4.832661249	4.81206863	4.374228068	5.04994093	4.692129857	4.443807068	4.497096235	4.602454494	4.582364068	4.872523428	4.488298085	5.216232334	4.549873759	4.723692021	4.905080637	4.760844167	4.679283602	5.061816968	4.637950633	4.62942945	4.540551083	4.926867882	4.914230609	4.766315997	4.712989302	4.829850149	4.31211072	4.759045155	4.600071851	4.919988919	5.210240492	5.121890928	4.962051862	4.506582749	4.585732434	4.673835055	4.494032137	4.611692763	4.738167054	4.70410877	5.450584124	4.631914994	5.496101183
ANAPC13	6.783634841	6.721715293	6.920970127	7.114526517	6.915681588	6.73570903	6.868378294	6.522373974	6.854577113	7.341673993	6.855282792	6.737501983	6.997875926	7.023130013	6.427620657	6.922119344	6.458859001	7.377572306	6.946877874	6.844832135	7.110184549	7.207106207	6.688029149	7.102830462	7.152259053	6.628564876	7.401215515	7.038490123	6.609866933	6.809331436	6.994810752	7.080120361	7.114923702	6.956354551	6.565868302	7.111370056	7.009763659	6.990857437	7.320537638	6.820449918	6.056578936	6.981822454	7.089289326	6.983381701	6.706371333	7.100187467	7.126132071	7.21030969	7.056460876
ANAPC15	7.378956686	7.350615212	6.854201772	7.168491631	7.506257367	7.434132528	7.407045523	7.540407075	7.353033517	7.353419196	7.427104822	7.131615867	7.490656502	7.558274083	7.39027691	7.406010268	7.283644141	7.180851575	7.535846446	7.50776785	7.411500456	7.603514324	7.511695206	7.315818119	7.892769657	6.98862029	7.418902102	7.779745994	6.993903532	7.586618927	7.817914044	7.536979587	7.472058652	7.83407414	6.856047958	7.121944462	7.482933114	7.6702641	7.718509559	7.565447797	7.243986474	7.495893672	7.714070376	7.507017433	6.940606543	7.078884507	7.218063494	7.648744917	7.584701916
ANAPC2	6.140270375	6.03357824	5.583999603	5.952801309	6.126836654	6.164565285	5.783323811	6.034764439	5.833425401	5.839685935	5.957409415	6.040937366	5.909549954	5.713231969	6.38906521	5.960447112	6.14654369	6.110833436	5.931018885	5.993530251	5.872337569	5.944119935	6.043796529	5.629003866	5.938332116	6.132701913	6.014712245	5.948795259	5.978750354	5.963594371	6.028376818	5.928406853	5.623160858	5.846920403	6.063718223	6.003455274	5.845115723	6.027246814	6.140270375	6.070529379	6.159758718	5.929824904	6.241727112	6.199910024	6.025267095	6.179252796	6.008624146	5.802005134	5.644537681
ANAPC5	8.029720082	7.973342254	8.145444362	8.107205574	7.844200596	7.98235588	8.029129484	8.000298612	7.838640803	8.022197236	7.843676372	7.801476872	7.838123121	7.868202642	7.982956376	7.76588288	7.938526839	8.158093045	7.940890096	8.047088871	7.847932995	7.794995686	8.072813564	7.948939103	8.051976066	7.669308462	7.671129948	7.858565204	7.687453067	7.920921381	7.791689043	7.733088899	7.618527269	7.783229951	8.124056049	8.002159462	7.589703306	7.909193518	7.759601582	7.941508862	7.879839619	7.796561274	8.124056049	7.863544354	7.741371779	7.964656702	7.899492546	7.96035948	7.727471245
ANG	5.672300059	5.639365579	5.858301562	5.974237461	5.170112883	5.801222587	6.582837014	5.881618834	5.792358228	5.749472478	5.870919973	6.436441997	6.198382247	5.799212013	5.645116246	5.533416391	5.293799379	5.68870159	5.243042807	6.029475096	5.850243862	5.965440935	5.874428533	5.940535629	5.956052228	6.134867614	5.453815237	5.713987168	5.593058847	5.793227155	6.066849307	5.864464275	5.037804628	6.193964029	5.664668095	5.650743105	5.900725861	6.24968363	5.88593415	5.553364846	6.188090689	5.825102439	6.010051278	6.134307357	5.058026785	5.764601445	5.548730365	5.874723554	6.690362837
ANGEL1	6.890651975	6.760126021	7.007863233	6.920900921	6.858762878	6.847601976	7.089446251	6.978223363	7.102731236	6.827339562	7.032912892	6.597720605	6.953026578	6.572833316	7.004015147	6.98314049	6.9936062	7.062845437	7.297642504	7.013135579	6.77957321	6.995422398	7.291123553	6.987657637	6.976788397	6.960676798	7.029880987	6.990449989	6.757166208	6.899887701	6.823067538	6.838745303	7.024465113	6.804922833	6.965875052	7.209698332	6.947396085	7.237807938	7.160014213	6.644812714	6.996126083	7.199978563	7.140552743	6.778581804	7.056521471	7.08613727	6.820738866	6.918447463	6.886846971
ANGEL2	6.207451253	5.767668509	5.81469772	5.811905341	5.779233088	6.064696683	5.815321253	5.791273733	5.75963541	5.902203088	5.698763095	5.577275881	5.801502442	5.642107619	5.718018041	5.643253413	5.846441073	5.736285158	5.272860186	5.593465662	5.874450894	5.697601094	5.536757946	5.950308946	5.749648334	6.119450976	5.60277415	5.521815276	5.686685884	5.514973216	5.612055157	5.675996987	5.23558243	5.86634503	5.874145598	5.712739164	5.598974634	5.634851571	5.817755225	5.778282363	5.245288295	5.441190614	5.578505704	5.86819911	5.615046631	5.622071917	5.847066648	5.627287636	5.312066314
ANGPT1	4.280645933	5.002871762	4.430658417	4.871908965	4.391412233	4.093793276	5.897404573	4.275057815	4.832566789	4.789614853	4.559805739	5.346033454	4.854099787	4.862843917	4.445938057	4.586508514	5.251452424	4.465099605	3.868103739	5.151528211	5.044180095	4.315928436	4.602160841	4.644019815	5.41562728	5.066923363	4.384214041	4.664004783	4.577972335	4.349369774	4.581267252	4.323029818	3.942823664	4.864425633	4.825581658	4.362289523	3.954297467	4.614222898	4.577361808	4.818768857	4.681632402	5.062937335	4.510667319	5.380478072	3.482262761	4.416056791	4.409691055	4.419011852	4.236621311
ANGPT2	5.275798049	4.827357056	4.100087494	4.324328474	5.173746908	3.420269134	4.509288592	3.69108329	5.9578067	4.576607546	4.545493805	4.061640083	3.816048403	3.98562224	4.290303002	4.888468182	3.873076424	5.845556316	4.190258666	3.819219858	4.636283737	4.045510017	4.693042282	3.399672192	3.777912035	3.684327852	4.500939528	4.906322422	6.597467012	6.683916575	5.490584814	5.122013695	8.176583822	4.073133996	5.492735217	3.83684674	5.644271771	3.538460864	4.919742586	4.700282339	7.271122132	5.114714293	4.828464036	4.721255567	7.371142473	4.530287782	4.009100002	4.35160474	4.959797525
ANGPT4	4.644391848	4.283085531	4.638111303	4.764334304	4.896255302	4.750610742	5.602034665	4.788979254	4.775415252	4.441493577	4.864820418	4.870131287	4.784111273	4.468965531	5.006537288	5.111917704	4.659105533	4.600996788	4.849621673	5.090170891	5.125095037	4.881632354	4.723964982	5.056583065	4.747484105	4.631725927	4.903769288	4.978194921	4.711685024	5.113107241	4.854395427	4.981665584	4.720007447	4.907178053	5.02564985	5.116715718	5.062364294	5.038515106	5.141071787	4.835635533	5.212895121	4.550570847	5.014862768	5.170478062	4.556063467	4.802025282	4.944186357	4.867258308	4.604658686
ANGPTL2	7.615161041	7.632339668	7.59197564	7.716970155	7.22174431	7.422427463	7.637483917	7.417951683	7.481657334	7.690743366	6.676379337	7.566915117	7.61764052	7.084881404	7.824919173	7.31796753	7.208018174	6.404886163	7.850836269	7.350608746	7.110890626	7.796750455	7.827170693	7.283500176	6.763268514	6.734613154	7.475655515	7.543545891	7.160235008	7.186014609	7.101244383	7.62546489	8.652175279	7.335041866	7.623490167	7.229945175	8.083152977	6.753520683	6.679121371	7.298960351	7.84322868	7.053300378	7.563131509	6.585560508	7.75677084	7.362688233	7.082631648	7.01804342	7.860651042
ANGPTL3	3.123012412	3.450836603	3.107919547	3.103785665	3.250899985	3.025737773	3.03099406	3.267364075	3.069172181	3.029328017	3.114991791	3.08582183	3.244911343	3.175135809	3.015786237	2.921294556	3.002385495	3.169882924	2.988427413	2.949785841	3.00716643	3.103074046	3.059601926	3.223507727	3.096127277	3.297685899	3.002385495	3.181550424	3.201692532	3.160288517	3.233662833	3.145263838	3.338346749	2.942296606	3.113659567	2.931550032	3.075312181	3.251381201	3.299049385	3.203327322	3.177935566	3.100364697	3.160845779	3.107919547	3.164365274	3.220349468	2.960893602	3.414135548	3.581340595
ANGPTL4	6.368326246	6.157300585	5.328208475	7.116188366	5.523849083	6.184706033	6.652416044	7.455232728	6.231698873	7.63284147	7.785488985	7.378872115	5.118994568	5.119316346	5.466475633	7.827211019	5.758404771	7.243250717	5.116854799	6.314082351	6.83600736	5.689778405	7.304101625	5.069212308	6.953354169	6.812758851	5.573233475	6.111122927	7.067169031	6.877851346	5.49269316	5.490223116	7.478947464	5.453093545	8.384739668	7.387397766	7.230648346	7.969554614	5.836076043	7.716297683	8.238286933	7.792473476	7.782902377	6.146693384	7.63893607	5.142655965	5.254916839	7.413497664	5.221427115
ANGPTL7	4.413020771	4.049935176	4.006174001	4.355306649	4.10722521	3.977943214	5.133856217	4.12008809	3.73555796	4.079059975	3.911862385	4.144703996	4.622559763	4.545638384	3.833190518	4.085517704	4.062188241	3.82794581	3.981918832	4.184309334	4.288459903	4.426324581	4.362597362	4.252384706	3.943303361	4.894081838	4.463597785	4.237743734	3.912769036	4.31905034	4.519958003	4.040636677	3.957137773	4.937090361	3.843465796	3.608807345	4.221731312	3.905897906	4.653196109	3.962438883	4.003643372	4.012639184	4.842001297	3.905897906	3.808526909	3.944292687	4.136237486	4.545638384	4.955941384
ANK1	6.752159005	5.982653561	6.031801477	6.269468366	6.405462492	6.152931935	6.226096578	6.414355096	5.756667126	5.831682167	5.75304197	6.537391738	6.046678407	6.486883374	6.389353386	6.441653972	6.349823709	5.798458779	6.243974291	6.337616029	6.167913345	6.492643292	6.21057468	6.807870174	6.40489572	5.4381657	6.487752597	5.951232661	5.743408356	5.987253213	6.003281494	6.133929468	5.747484503	6.393803286	5.574808624	6.130272451	5.675208744	6.015808663	6.281997755	6.748840202	5.856975799	6.798763888	6.240668095	6.074054719	5.216514055	5.858440488	6.419906459	6.284829482	6.060181648
ANK2	8.559875863	8.400426795	8.154646044	8.152187019	7.740813966	8.377416515	7.871721654	8.404759247	8.323443479	8.048383106	8.12831061	7.836975389	8.539776263	8.032738624	8.49006821	8.499273314	8.641959392	7.558910483	8.559875863	8.424029249	8.488421986	8.485249453	8.41617469	8.455880552	8.197466202	8.97128622	8.464982614	8.127047442	7.562145605	7.528397861	8.130814742	8.175944278	7.511134205	8.502608479	7.792069734	8.23961147	8.339341995	8.349295022	8.472823023	8.485249453	7.804282183	8.5511385	8.440375182	8.314966064	7.432771901	8.369974144	8.227459646	8.323443479	8.073183191
ANK3	8.553789972	8.625247329	8.293521382	8.32706601	8.085559584	8.196692892	7.684571113	8.46269249	8.644049322	8.092205375	8.205109993	8.530858674	8.071650864	8.158598399	8.168466905	8.408444705	8.060840713	8.520816721	8.385753662	8.165086754	8.027357144	8.374914275	8.668240076	8.149999683	8.160706567	8.46269249	8.205109993	8.451201649	8.553789972	8.352421306	8.423314882	8.431490412	8.625247329	8.294654803	8.645541841	8.901310931	8.7867354	8.893435388	8.485454672	8.146564034	8.221318123	8.25109129	8.807714318	8.1908839	9.033775159	8.142091204	8.573287107	8.337357659	8.3831903
ANKEF1	4.756086977	4.318580031	4.624662002	4.090304124	4.102049357	3.695934633	4.404314403	4.275284304	3.772355912	4.200401736	4.006770749	4.357336332	3.84028817	3.574307694	3.807851405	4.470858602	3.708764793	4.05233101	3.670229353	3.972490643	4.215104255	4.033817825	3.853884147	3.609565358	4.537107178	3.822429502	3.806929966	4.339853942	4.246434687	3.876033301	4.507874811	4.38354326	4.015523867	4.257782167	4.619802912	4.11447254	4.133699061	4.236298699	4.041950497	4.299143975	4.134659475	4.007068739	4.022498548	3.792050135	4.279526116	4.087283729	4.387231408	4.35219213	4.191508841
ANKFY1	7.143565711	6.630580935	6.905147105	6.661759743	6.955419973	6.538993707	6.885470609	6.887241199	7.147884308	6.796918525	6.862843302	6.953249057	6.948967818	6.776965073	6.849092703	6.811638651	6.930123817	6.82701659	6.596421728	6.787609157	6.714451123	6.756862131	6.996020681	6.664788977	6.842123049	6.854719589	6.695682232	6.778310633	6.90870952	7.030324435	6.811978077	6.990889462	6.644016987	6.892085987	6.718517195	7.08646651	7.229263652	6.834870837	7.040296533	6.849413706	7.1462984	6.748982059	6.768580448	6.741297606	6.7627554	6.728765465	6.981303379	6.829512973	6.517053332
ANKH	5.676760035	5.933242442	5.789825914	5.887128287	6.014223105	6.126653439	5.457317305	6.006837994	6.144840434	5.74504711	5.715010834	5.666251793	5.960642938	5.728555507	5.948715556	5.873212246	5.810865038	5.379311194	5.912797662	5.806983616	5.545289627	5.965505461	5.642107846	5.886769421	5.708668524	5.750934222	5.73599952	5.499399824	5.48154995	5.69818553	5.889020251	5.763740751	6.046766954	5.912797662	5.714651744	5.879648666	5.971351889	5.936856231	5.7751771	5.486803284	5.7202409	6.164420575	5.651977553	5.739794047	5.643574424	5.688584028	5.937266857	5.776626766	5.546266131
ANKLE2	6.082925962	5.988388646	6.058192555	6.118537018	6.384336978	6.353011615	6.016315137	5.762704588	6.307446024	6.109411264	6.403431768	5.706381554	5.950225899	6.124689839	5.789744983	5.935305511	5.944373104	6.255979549	6.012390574	5.810463786	6.060798527	5.885468141	6.021849358	6.034511247	6.069447286	6.048457334	5.922783031	5.923420065	6.322411216	6.044052004	6.002121616	6.002121616	6.215216448	5.894029712	6.279678043	6.046256977	6.128983174	6.184239815	5.986120619	5.92089131	6.351952143	6.149623632	5.941084104	6.27545279	6.231987052	5.926564087	5.952116944	6.02152627	5.593717292
ANKMY1	4.852225187	4.693162217	4.649005856	5.198636494	4.891035325	4.846233812	4.935862156	4.859120343	4.57029513	4.832796212	4.605833718	5.005968776	4.778324415	4.924962492	4.820925292	4.875637502	4.584413454	4.665305584	4.768549781	5.115508358	5.083419341	4.743728941	4.77155597	4.568128927	4.707884581	4.67512027	4.657277606	4.741047511	4.579781127	4.913605185	5.080096253	4.962307279	5.3436973	5.061687647	4.81007048	4.98523662	4.906543277	4.716079321	5.248007651	5.087230321	5.021864627	4.78767516	5.040080659	4.938881609	5.161016779	5.321057935	4.835952407	5.040687897	4.600637845
ANKMY2	7.883177063	7.816654024	7.728668166	7.69710058	7.083379654	7.196134889	7.110845412	7.542080397	6.856680211	7.664637249	7.255789532	7.162980708	8.268419207	7.587889542	7.096985846	7.695668951	7.609749884	7.076606531	7.732275426	7.831937343	7.682550601	7.992816805	7.469388493	8.034580333	7.267560153	8.05346054	7.240370073	7.235385042	6.852842926	7.004115757	7.451127032	7.04426137	5.942626432	7.819248172	7.527355035	7.910012691	6.854099528	7.506828757	7.49215337	7.482136527	7.310570817	7.832299504	7.285125435	7.411347376	6.666470023	7.387479685	7.461840403	7.815855703	7.405556787
ANKRA2	5.061004639	5.338796554	5.277299609	5.509326848	4.99667039	5.606414479	5.3005361	5.349847033	5.259941242	5.395564444	5.408295977	5.362584535	5.659035323	5.211886026	5.441815777	5.223016324	5.343978643	5.22814031	4.946781874	5.343673998	5.764860854	5.495366385	5.550518509	5.632668043	5.288021325	6.1050541	4.975591832	5.117780895	4.841196857	4.524490003	5.17878718	5.274927549	4.205873916	5.587904649	5.640839084	5.624245421	5.398297916	5.133303574	5.790938781	4.97867333	4.871259844	5.364159533	5.319338166	5.575386352	4.630143091	5.406435347	5.682270492	4.726271465	5.558316662
ANKRD1	9.734038307	9.851116662	9.608705719	9.702925619	9.79563774	9.944811372	9.441919896	9.764094649	9.851116662	9.821458589	9.51159582	9.702925619	9.441919896	9.79563774	9.579932186	10.12074035	9.944811372	10.16030347	9.555239569	9.555239569	9.851116662	9.944811372	9.851116662	9.821458589	9.881810483	9.881810483	9.851116662	9.881810483	9.977783106	9.79563774	9.640109212	9.944811372	9.912738061	9.944811372	9.977783106	9.764094649	9.821458589	9.977783106	9.881810483	9.51159582	10.08267972	9.672235203	9.944811372	9.555239569	10.12074035	9.251489138	10.04638674	9.79563774	9.821458589
ANKRD10	7.146373827	7.237234638	7.256029091	7.19824243	7.13878997	7.599437627	6.962412645	6.894562803	7.429365238	7.314414716	7.01848321	7.078183389	7.269063208	7.347711565	7.234548506	6.823855502	7.641504362	7.186631609	7.412440834	7.149624118	7.309709746	7.174182191	7.268705618	7.257123211	7.232056686	7.12965498	7.122656391	7.037057834	7.154552798	7.131843978	7.001065086	7.063905674	7.245511162	6.986253303	7.441191037	7.309709746	7.214812885	7.115498226	6.94242114	7.392594166	6.788090009	7.375276058	7.002069173	7.112914498	6.857309774	7.4935915	7.224847431	7.221860632	6.708110001
ANKRD11	5.558133772	5.401488955	5.441050964	5.869467101	5.936302022	5.756413458	5.641790934	5.643865023	5.897284411	5.638115534	5.82831506	5.633131737	5.659057623	5.573493819	5.753943194	5.701486941	5.943711097	5.577652092	5.538717778	5.407943604	5.670198168	5.722560353	5.367878681	5.781716276	5.540809833	5.763861567	5.778001956	5.657874373	5.580348975	5.555692681	5.665943367	5.755211139	6.058439185	5.598987265	5.495765461	5.418640988	6.038225169	5.949125213	5.990584797	5.677807958	5.532132134	5.53011252	6.026849456	5.659956996	6.255047551	5.818925837	5.765504288	5.831998882	5.074311937
ANKRD12	6.276023582	6.568280907	6.326959923	6.243608831	6.641484446	6.985694853	6.604491293	6.393369341	6.526102765	6.35663138	6.424267063	6.400770664	6.636236926	6.494178181	6.32066713	6.558837399	6.558837399	6.638808771	6.412491575	6.251401309	6.504808441	6.426063929	6.217972013	6.655642531	6.310032566	6.845965837	6.650394791	6.144187377	6.718289097	6.671788338	6.696273533	6.325228031	6.526102765	6.609230473	6.446205541	6.387107057	6.335040428	6.811776525	6.42706377	6.151012197	6.084145609	6.451299197	6.277754325	6.45487604	6.480523039	5.968730094	6.635714753	6.5196935	6.382854356
ANKRD17	8.140336534	7.998301801	7.874954962	7.949564689	8.256315822	8.275427407	7.788843598	7.895315191	8.106592645	7.816064866	8.261185829	7.922634219	8.198338761	8.027048756	7.865369309	8.158811787	8.08874773	7.969306794	7.833060266	7.87309993	7.979329282	7.918972554	7.931602906	7.954358122	7.867835047	8.040430158	7.839354372	7.742955226	7.986849094	7.919967604	7.944936151	7.906002889	7.987920783	8.017132848	7.976543498	8.002792017	8.000975591	7.981196056	7.86032161	7.893522351	7.944936151	8.105421717	7.849125847	7.962706532	8.320194854	8.008464964	8.051528916	8.058671716	7.628307975
ANKRD2	9.703554191	9.853380532	10.08895983	10.91282975	10.54723036	10.23179936	8.953321008	10.54723036	9.723133079	10.40914421	8.454377177	10.84516949	7.779034487	10.63109093	8.947695271	9.956241901	9.842466554	7.873673861	7.662754998	8.317642017	9.76707308	9.96882613	10.04385973	8.69120899	9.445418439	7.046681149	9.041689801	8.867536818	8.757686228	10.12289447	10.19916772	9.640156013	9.97124026	9.620057191	10.15953304	9.208420807	9.655715538	10.5756687	10.82373245	8.716154324	8.974731859	8.725002269	9.167245683	9.40898493	9.31837956	9.572747799	10.63109093	10.2602723	9.690720064
ANKRD26	5.768868275	5.556202741	5.776008306	5.731412034	5.927067923	6.021430437	5.490727236	5.674607316	5.493291466	6.00597905	5.789647314	5.44522558	6.048518998	5.381516856	5.824290896	5.788497444	5.596786414	5.671536215	5.412300433	5.921429883	5.779037561	5.775105348	5.657291976	5.921718412	5.569233656	6.076016426	5.872394844	5.984026923	5.447260112	5.42279753	5.980980893	5.718884732	4.906256763	5.82458474	5.761492487	5.722546852	5.643621219	5.441650686	5.948199496	5.724814256	5.250368475	5.915049251	5.316136085	5.907749229	5.055232542	5.759155596	5.676687499	5.856705513	5.713186264
ANKRD27	6.20575762	6.201269052	6.379026063	6.316737115	6.074836117	6.364109772	5.780727094	6.251084622	6.16906004	6.43049123	6.147103855	6.226834817	6.424994968	6.466495494	6.088919	6.063651156	6.154465716	5.969336155	5.965504107	6.023315474	6.155437501	5.90880182	6.071300739	5.681712182	6.241586028	6.327495006	6.266235183	6.206759238	6.377976405	6.340755817	6.441510194	6.392289813	6.103725589	6.233804645	6.180896863	6.102431102	6.658244438	6.277461395	6.11582384	6.264253215	6.363130998	5.860894624	6.429452333	6.128379609	6.517030838	6.176392513	5.926179902	6.540034495	6.338063674
ANKRD28	7.312086587	7.682072092	7.192087925	7.158018956	7.242940263	7.366413211	6.84232297	7.432728529	6.951244758	7.237521988	7.487676055	6.77717593	7.321586285	6.826461062	6.939955901	6.870901386	6.682893403	7.04504341	7.353754034	6.627276974	6.76182521	7.105916835	7.275423868	7.348410875	6.977340236	7.512909177	7.042873746	7.315056193	7.239271757	6.806392125	7.328829539	7.454738458	7.041482183	7.084505593	7.069854586	7.250315389	6.943247228	7.198974867	6.835509308	6.861408773	6.98104446	6.971429636	7.168334219	7.338060365	6.710604083	7.049873421	7.267394017	7.282933259	7.197552484
ANKRD34C	4.180006689	4.288115433	3.762329373	3.926930424	4.258789721	3.907541684	3.888151769	4.119322135	4.058680552	4.166452141	4.10184099	3.857715154	4.458586256	3.852331414	4.132454985	4.421763189	3.904418596	3.911786358	4.820460709	4.414677303	4.132143897	4.423869102	4.02366815	4.271464329	3.590274767	4.032360197	4.707287453	3.799715599	3.853534024	3.795167418	3.779413001	4.100061938	3.858032865	4.645311428	4.008730733	4.175103749	4.395079544	4.37509329	3.589334835	4.258789721	4.128226067	4.30688799	4.356671428	4.149999713	4.243735026	3.956606483	5.296071273	4.367991923	3.769435877
ANKRD36	5.208206781	4.62243446	5.06486426	4.912855896	4.209577595	4.835059085	4.879327531	4.322006767	4.459849706	4.142823371	5.239814357	4.478850092	5.331230453	4.608135258	4.736976086	4.433402137	5.199646167	4.954317724	4.62589781	4.365206836	4.234171766	4.715735622	4.548373769	4.719644615	5.333843631	4.840316842	3.654129404	4.346383369	4.735209132	4.238699189	3.820704673	4.022249085	3.955919568	4.631487294	4.736668221	3.840893393	4.540503873	4.995560879	4.385783978	4.078967678	4.838244546	5.130956413	5.488402252	5.175385503	3.888854347	4.332681866	4.997612772	4.605845342	4.012591301
ANKRD36B	5.629630659	5.536434802	5.653828748	5.554542909	5.060455392	5.53844029	5.938835928	5.744252917	5.595848635	5.284777439	5.598682736	5.656611459	6.043327118	5.766260155	5.223735757	5.540410712	6.211225022	5.942420388	5.699633299	5.702114813	5.447084102	5.72709386	5.640146306	5.648810582	5.57684356	6.062141019	5.050168365	5.446010073	5.61465191	5.532707311	5.197685998	5.145894252	5.039775646	5.838922139	5.769634772	5.341527866	5.405406911	5.444053082	5.294157654	5.249309262	5.68291809	6.137096948	5.712156646	5.743893495	5.293532476	5.335019418	5.480733077	5.381447265	5.410809076
ANKRD40	7.702403262	7.572306552	7.677374563	7.340729915	7.776736198	7.534970492	7.469591516	7.305718279	7.889464751	7.460499624	7.844727288	7.65998685	7.368638473	7.013371427	7.484345912	7.425437217	7.472576178	7.815370474	7.374614326	7.420309661	7.581924464	7.264998102	7.415602884	7.334849717	7.196979769	7.237808655	7.629379687	7.527050554	7.84865652	7.892818532	7.693121265	7.783588941	7.741815644	7.286296308	7.53934048	7.608382591	7.685981192	7.678764261	7.369738792	7.471935444	7.394793737	7.64678183	7.451244793	7.39648205	7.711710758	7.76798814	7.742501617	7.47760383	7.357187232
ANKRD46	6.554726082	6.623098613	6.536371262	6.581894721	6.495524701	6.570728876	6.243198363	6.333273277	6.22006789	6.388128118	6.247495185	6.533407797	6.747307221	6.62474516	6.480196273	6.731721252	6.23396212	6.559509981	6.497747865	6.61243231	6.627210052	6.863320259	6.538287425	6.60009547	6.389784826	6.642085635	7.091344358	6.214168339	6.223799182	6.224133537	6.799045029	6.586607705	6.37886617	7.058332728	6.014957813	6.470159207	6.38525878	6.934689707	6.649303121	6.309085276	5.827616223	6.542598662	6.675763848	6.595905574	6.625695488	6.533711246	6.897277192	6.605500597	7.023460889
ANKRD49	6.634389324	6.284785851	6.50867962	6.472437903	7.000633071	6.291010001	6.516547793	6.023688037	6.296396923	6.383573676	6.143215839	6.645815388	6.276800096	5.895911804	5.76695655	6.249362257	6.06629199	6.353926235	5.811088375	5.887541448	6.230716602	6.295243917	6.307905752	6.480732346	6.242617893	6.554319148	6.152589092	5.959431795	6.33074076	6.56303096	6.131467366	6.326061429	6.346663812	6.29785206	6.369184379	6.173951158	6.381823498	6.084558297	6.043795037	6.1291309	6.085721864	5.834004877	5.753649263	6.387156739	6.971205225	5.97590157	6.125635011	6.248755992	6.559600131
ANKRD53	4.079531333	3.923065428	4.225904381	4.370686292	4.249825727	3.712563932	4.417865285	4.207636469	4.095834387	4.158212431	4.566718068	4.084101391	4.105814668	3.877578148	4.312849093	4.446229939	3.85774011	4.26370442	3.998737765	4.360203883	4.352036209	3.901198452	4.239751155	4.335618703	4.327145287	4.025913391	4.049172824	4.287192378	4.329451956	4.610739179	4.398861015	4.368994739	4.679805264	4.068782238	4.293440714	4.391710039	4.469710275	4.350790172	4.331606833	4.596942645	4.16744337	4.190923596	4.28289192	3.804767582	4.702961435	4.176984364	4.0057435	4.31312315	4.2513463
ANKRD55	4.034109815	4.214712577	3.934338841	4.010882939	4.097876488	3.951163767	3.663035325	3.848821084	4.241502461	3.868078022	3.998933327	4.119038773	3.921235905	4.036858458	4.247941479	4.125777699	3.841867498	3.97621266	4.022535225	4.126381958	4.003360085	3.964884727	3.921527239	4.018093111	4.056369076	4.003944415	4.364997738	4.097876488	4.015659512	3.957798505	4.015074197	4.059900406	4.037791054	4.123952928	3.800845084	3.821740387	4.136417836	3.857957532	4.190245173	4.05574228	3.895049095	3.923653511	3.975029553	4.14978219	4.296528048	3.968806794	4.087897331	4.244792158	3.840625082
ANKRD6	5.653049614	5.575652363	5.592581525	5.36389833	5.948485252	5.751405857	5.469546927	5.571918489	5.708811961	5.807805867	5.488003671	5.56568863	5.758990296	5.960038561	6.840953733	5.709741229	6.2358999	5.054080413	5.950464345	5.967311049	5.592276498	6.029660516	5.676526896	6.14902797	5.886917231	5.99491674	5.64110764	5.755152984	5.189466324	5.329113022	5.339485444	5.436620656	4.614141202	5.861358688	5.773941765	5.6667082	5.761803246	5.822753366	5.402674343	6.112075727	5.212105355	5.287473811	6.071361624	5.864961643	4.850280437	6.379611297	5.446651575	5.423588554	5.389898601
ANKRD7	3.084579192	3.035138727	3.42179952	3.203046724	3.07992773	3.026882291	3.007032933	3.323970001	3.222873289	3.189766451	3.081520426	2.902573672	3.344057063	2.947124183	3.291009146	3.026882291	3.324500628	2.99145141	2.927954473	3.067765777	2.935786503	3.235447509	3.063088473	3.596804257	3.21490988	3.12339582	3.101776179	3.20142564	3.138153812	2.985828344	3.114629833	3.310779678	3.189766451	2.99675714	3.171040334	2.999314733	3.101776179	3.129150565	3.185203276	3.199444442	2.960321516	3.683610354	3.237747747	3.016256864	3.172010422	2.870573864	3.138153812	3.009320856	3.682900789
ANKS1A	7.960548692	7.644651943	7.417873052	7.216875485	7.72203733	7.767986119	7.233322305	7.336148131	7.794354338	7.659909287	7.488977398	7.580319474	7.638316244	7.568860918	7.517140866	7.433126768	7.268108306	6.963055958	7.285368673	7.575434351	7.31737603	7.612124719	7.561861516	7.254423794	7.388108775	7.678775024	7.589642875	7.401546703	7.086320985	7.772977401	7.688907958	7.547058549	6.806579139	7.570483415	7.100184371	7.541308134	7.827198621	7.438889968	7.580319474	7.28488487	7.638316244	7.511942002	7.515085572	7.559079821	6.874878652	7.794354338	7.733651461	7.400111425	7.27622908
ANKS1B	3.330007665	4.10645437	3.466937646	3.959813958	4.304390856	4.482407164	4.246172812	3.678493999	4.246778052	3.979462032	4.064810903	4.067304791	4.038576291	3.823485499	3.630213162	3.937195966	3.94050918	3.963219719	3.624983608	4.237026292	3.929792392	3.581585218	4.093231569	4.050227325	3.864058983	3.779839118	3.366644845	4.192714224	4.214758074	4.322247204	3.995661012	4.670645692	3.502377013	3.907553238	3.729296665	3.729904944	3.790990025	4.030120332	3.663918363	3.639041332	3.85333247	4.103827319	3.802550617	3.68190753	3.794149947	3.946376847	4.094128572	3.622016589	4.22834703
ANKZF1	6.577178227	6.117282333	6.313150749	6.434177062	6.229376443	6.629190969	6.290575124	6.885331762	6.563567397	6.56943274	6.430376527	6.346627178	6.56525731	6.32334196	6.476910054	6.165037837	6.469220645	6.128477513	6.183393603	6.50078845	6.468344039	6.356822533	6.634107913	6.316970343	6.39881307	6.856995045	6.083107264	6.117282333	6.000026263	6.148368781	6.271117537	6.254580088	6.375816993	6.677429422	6.34424779	6.151565861	6.740330843	6.910783367	6.367238729	6.30832037	6.165629578	5.786990706	6.417903387	6.459484968	6.070364987	6.299624872	6.41676079	6.482805738	6.108726392
ANO1	5.239181188	5.718021902	5.610579663	5.564880114	5.758658058	5.617869306	5.668002503	5.228083609	5.754500979	5.642710907	5.815859074	5.621745814	5.659350627	5.965983179	5.719271425	6.109733125	5.441485034	5.360271123	5.964348664	5.917983946	5.349795731	5.800165966	5.504550868	5.817080262	5.705928263	5.374296624	4.950770375	5.06847091	5.385853765	5.492110985	4.570790759	5.095371345	5.717122445	5.255588787	5.899085682	5.668002503	5.594622599	5.41167365	5.348223568	5.570601438	5.736018423	5.976446068	5.495213494	5.304852943	5.57439956	5.831415633	5.494605391	4.904093953	4.783666143
ANO10	7.155010085	7.24811985	7.574455767	7.431696593	7.192232374	7.146015005	7.588637407	7.288049727	7.373708575	7.454750176	7.295796566	7.417030039	7.324700702	7.290793053	7.422145368	7.24567149	7.480654744	7.826792599	7.298747829	7.386330472	7.486358432	7.156373247	7.28731071	6.926456856	7.555893402	7.158178424	7.241851363	7.758987472	7.63445089	7.574105455	7.305676062	7.062742355	7.255882122	7.115139496	7.790518006	7.400188241	7.365147555	7.630965899	7.25863564	7.370140626	7.948595919	7.543275558	7.233832132	7.142354156	7.80691207	6.838652976	7.266032672	7.411525257	7.477291482
ANO2	6.254184032	5.228907667	6.387807613	5.793179492	6.311648154	6.827470953	6.758633483	6.000178702	6.147940517	6.274292284	6.345359267	6.080283678	6.691433413	6.496553944	6.296650351	6.574915235	5.846985639	6.125624361	5.966560221	5.884367149	6.243011752	6.283445926	5.912503243	6.471929714	6.560437376	7.073963783	6.984870804	6.082252907	6.270930555	6.708163008	6.717390228	6.545567859	6.374751272	6.37071322	6.56277742	6.54844369	6.572827168	6.836006338	6.450598647	5.966225401	6.839761428	6.157054549	6.899457826	5.959073721	6.363795485	6.347018784	5.983608432	6.638357817	6.17643251
ANO3	3.674117536	3.747952932	3.969247772	3.589368422	3.317867935	3.159045278	4.517423368	3.723149734	3.554940069	3.675034604	3.894835052	4.057142182	3.683583581	3.56607021	3.776779029	3.601911423	3.64550619	3.53830686	3.359375403	3.664837981	3.651003159	3.543258804	3.719785307	3.55899213	3.637160817	3.908502939	3.38170012	3.502054438	3.339745907	3.24894515	3.349005096	3.388752901	3.309789	3.527590743	3.550673918	3.587853777	3.428220746	3.584444295	3.798276366	3.708839278	3.814395979	3.796448013	4.020726899	3.527872581	3.41711117	3.376922994	3.141294128	3.39958408	3.180381648
ANP32A	7.56870359	7.724312718	7.537138021	7.765942639	7.714078793	7.380468796	7.394186881	7.897067107	7.329049223	7.669955851	7.500030942	7.557839214	7.825616071	7.507599953	7.376346214	7.731489219	7.737574608	8.148316642	7.760620198	7.798367573	7.730654745	7.986933575	7.467276387	7.541012597	7.491282885	7.62103486	7.447409952	7.686693591	7.979479776	7.429279282	7.640924649	7.477774265	7.145312401	7.894937107	7.501545454	7.430655113	7.674851767	7.837537163	7.612016676	7.50303659	7.828248643	7.606372443	7.541728773	7.701221718	7.452491526	7.577477808	7.629249005	7.630046185	7.518652819
ANP32A-IT1	4.315497721	4.337859562	4.224063805	4.365909914	4.482008759	4.609003318	4.404711844	4.398134322	4.535090635	4.951834372	4.124080973	4.382857363	4.535090635	4.468586256	4.745516728	4.470660248	5.095275199	4.320606352	4.652007987	4.356342708	4.632923821	4.654674464	4.50924081	4.152865143	4.35363115	4.536693771	4.230931433	4.305769192	4.598474453	4.337859562	4.141127072	4.066954457	4.930197463	4.775297993	4.604493175	4.522100051	4.597619524	4.850572255	4.849439264	4.133467037	4.734150312	4.903692883	4.987677153	4.974515486	4.784101463	4.636807585	4.637739318	4.192837473	3.872301983
ANP32B	8.213019611	8.249360697	7.813521002	8.175678512	7.820188531	8.29551289	8.407197099	8.436498398	8.129972434	8.054427306	8.045990025	7.80564346	8.115938312	8.218080295	8.15813478	8.151238193	7.946753796	8.688012124	7.853903854	8.150837626	8.387478071	8.176953594	8.054427306	7.717008412	8.069153438	8.654803073	8.018442052	7.97000984	8.575263348	8.064542773	8.073413584	7.947104843	8.369108933	8.272172869	8.418186499	7.910776334	8.071146062	7.862510747	7.957477239	8.048682395	8.546258217	8.063362219	7.729932019	8.183039308	8.561184312	8.048682395	7.936623041	7.747506359	8.363724962
ANP32C	6.210215365	6.162460837	6.23151341	6.164769327	6.058500396	6.064078433	6.113867003	6.362480894	6.143963773	5.836841255	6.131226897	5.811044163	6.22536122	5.941918698	5.980164211	6.299454054	6.236794228	6.408276973	6.232176459	6.412419778	6.1847617	6.456504944	6.036798566	6.229109762	6.143002637	6.07797007	6.039939026	6.04842875	6.140726736	5.860654257	6.309554923	5.972690448	5.877962778	6.253062366	5.877607427	6.130896918	6.013723204	6.127380652	6.053528492	5.964486195	6.079247261	6.076355821	6.095527492	6.100870013	5.827489933	6.203572767	6.20991594	6.018536941	6.073484004
ANP32D	3.706419551	3.787172742	3.67735873	3.133197668	3.633091287	3.265038053	3.561579229	3.609680679	3.276657726	3.785954671	3.463979027	3.157726633	3.543923077	3.550194558	3.267935843	3.483191451	3.356153983	3.746084008	3.436826367	3.712840141	3.827506569	3.711618521	3.447982039	3.543004746	3.51721057	3.681889629	3.263957557	3.400661525	3.628737688	3.184879966	3.357815042	3.168758592	3.286810239	3.385952756	3.412671104	3.418154893	3.366092362	3.570390577	3.27124078	3.601022	3.374101263	3.603819709	3.128319243	3.871189336	3.49588635	3.384573655	3.631224176	3.815950322	3.259550444
ANP32E	5.60964517	5.931792654	5.632614495	5.869933435	5.659666268	5.868718094	5.57898684	5.810826703	5.167607241	5.760783703	5.301393226	5.239301775	5.844549027	5.73571418	5.204253311	5.80532551	5.560500095	6.041117097	5.786320518	5.755713063	5.767210102	6.460969488	5.468288182	5.596028857	5.641199037	5.883613764	5.868718094	5.531108176	5.671512963	5.411244721	5.405939688	5.854395862	5.062169604	6.137598753	5.689213496	5.648215683	5.162681628	5.360601873	5.401133266	5.402301208	5.326072781	5.80308618	5.24893738	5.879803262	5.498094487	5.220764938	5.883613764	6.062078693	5.505861446
ANPEP	5.298997789	4.347241383	4.789178542	5.64738275	5.669023677	5.6681209	6.987295207	5.652147307	6.22266261	4.859862339	6.132800499	6.416629947	5.045122159	6.018870179	6.541066349	4.838533299	4.961884461	5.264115881	3.836654713	5.08584364	5.874001027	4.289377063	5.223776584	5.243447548	6.260065136	5.608166061	5.686321689	6.180932402	6.612358142	5.919659504	5.10659962	5.734000744	6.20237448	4.716217007	5.919942995	5.588408968	6.570563052	5.549006685	5.235850189	6.183799895	5.96260344	4.985105424	5.61574014	5.78367181	5.909134492	6.14148006	4.813331716	6.039205653	5.982746059
ANTXR1	5.440817792	6.150481255	6.31330833	5.876396599	5.791176134	6.32920412	6.772497847	6.011367227	6.793442976	5.849166642	5.874074354	6.252271473	6.872345825	6.017101074	6.021271763	6.174698607	6.501131741	7.163096313	6.286608206	6.280422113	6.237679635	6.546652307	5.86452135	6.45428325	6.328179829	5.956453444	6.045796325	5.95160612	6.58415862	6.462199211	6.373818154	6.530390245	6.281831173	6.305578907	5.75248034	5.993362271	5.943030477	6.468607252	5.835788916	6.150481255	6.116646488	6.245861013	6.048199252	6.139908902	5.742159297	6.440595372	5.655440865	6.31330833	6.657172364
ANXA1	8.695032278	8.788073869	9.509849822	9.060569775	8.979772203	8.794497024	10.14523449	8.992446873	9.303642401	8.716815046	9.138120482	9.144546089	8.844784783	9.109098922	8.777865666	8.972653306	9.009226364	9.954148486	8.612426467	8.969162536	9.078873216	8.974265578	9.076815867	8.807853041	9.228437177	8.246609965	8.692295181	9.506790494	9.666688461	10.04127933	9.330254071	9.60578892	9.602566884	8.633845889	9.360240199	9.203278094	9.322592637	8.905580309	8.378345171	9.196720463	9.362952193	9.226362575	8.948026965	8.850867796	9.226362575	8.813886122	8.648645598	9.558017036	9.797177048
ANXA10	3.755114542	4.006009172	3.694960334	3.867002524	3.695794668	3.550349861	3.535816384	3.571087778	3.620785167	3.758872382	3.655284273	3.617594923	3.977671033	3.767555126	3.649252351	3.646595616	3.710490502	3.486212204	3.843805533	3.659965548	3.740769901	3.581536045	3.761532152	3.751117132	3.86362189	3.712485336	3.603875568	3.546254233	3.608467546	3.575643636	3.587598161	3.781541022	4.020988409	3.659135358	3.649252351	3.69076425	3.484389455	3.676562566	3.949919476	3.610396624	3.747422152	3.743975644	3.841314217	3.646110787	3.660414868	3.628623377	3.694141126	3.794968538	3.68037886
ANXA11	9.289104685	9.031561841	9.106204533	9.00745591	9.178297197	9.063955671	8.933606691	9.113266303	8.887241374	9.1934793	9.289104685	9.028217132	9.00273089	9.125575882	9.308592515	9.122121161	9.020165315	8.57989994	9.202918733	9.09738202	8.993216754	8.930422827	9.168213587	8.810862225	9.22979917	8.923075927	9.104435001	9.059104892	8.945679413	8.868160769	9.00273089	8.865042579	9.393527734	9.018435824	9.125575882	9.210608281	9.104435001	9.225389845	9.151575322	9.219164825	9.326280874	9.244793366	9.221222174	9.052667941	9.370786135	9.261743632	9.195336881	9.039523059	9.00745591
ANXA13	4.285167841	4.228209588	4.114815213	4.252652105	4.101186078	4.22106537	4.447103142	4.165954186	4.110954287	4.34855336	4.318914486	4.061930212	4.131856504	4.358989327	4.298984323	4.345222293	4.283337477	4.222024159	4.168230032	4.167116175	4.489210256	4.401888665	4.464478778	4.211893157	4.189932884	4.176003388	4.469709778	4.208773727	4.372408871	4.527869578	4.352307546	4.161962152	4.173882685	4.175498867	4.394560519	4.26911143	4.169950761	4.326723652	4.238739274	4.225709217	4.446025987	3.967842594	4.188294349	4.252132384	4.135418367	3.96028659	4.172739717	4.195234923	4.749594026
ANXA2	8.970270125	9.156759976	9.487672151	9.042739146	9.464715162	8.831011868	10.44908378	9.433738931	9.469733064	9.248985917	9.803748022	9.505549316	8.81708365	9.148724581	9.323470105	9.312307218	9.496056425	10.21332442	9.119890474	8.910499411	9.019886522	8.665502023	9.265536452	8.924011143	9.55438745	8.293528017	8.676656279	9.746196809	10.48442565	10.50294178	9.341235292	9.78603234	10.22681032	8.736524273	9.886032083	9.369672682	9.091668401	9.089949513	8.642032348	9.510628148	10.38554801	9.391702467	9.651551616	9.007661326	10.25688793	9.255059671	9.248392546	9.850483512	10.23288626
ANXA2P1	5.228782501	4.945343991	5.281072857	4.749925958	4.682427253	4.343011168	5.381006802	4.927254304	4.873108142	4.691523791	5.241636285	4.451910193	4.543772978	4.908727354	4.819031423	4.662397367	5.108310667	5.417200463	4.916005326	4.810492228	5.025960125	4.602850478	4.819031423	4.747198876	5.022693794	4.435196392	4.739849028	5.31015891	5.568998529	5.589767932	4.903675213	5.484648106	5.596707957	4.61158073	5.086785632	5.184898228	4.158449681	4.73068257	4.648790636	4.829124268	5.125034895	4.966969807	4.450052614	4.696766927	5.015902658	4.787549445	4.903675213	5.102513929	5.737524166
ANXA2P2	7.87635106	8.015972702	8.609995981	7.7785471	8.466535997	7.883824732	8.76199522	8.041511437	8.627291108	8.291448642	8.666984571	8.302180353	7.740384919	8.603998709	8.130895293	8.306719367	8.321754254	9.065550536	8.113583851	7.879026657	8.347946906	7.898538389	8.237139713	8.107288622	8.39010266	7.297801995	7.818177751	8.717286864	9.253686238	9.262263233	8.31806895	8.68168454	9.131456842	7.679511035	8.720779593	8.192882969	7.995383365	8.268677595	7.738671138	8.520475035	8.719609002	8.307511697	8.399896773	8.137017977	9.288233623	8.476845773	7.920979595	8.775122659	9.332379072
ANXA2P3	5.110786318	5.326767175	5.127404824	5.193561077	5.054253225	5.060060912	5.176381255	4.79983425	4.969026824	5.119913781	5.340352792	4.836476363	4.562887192	4.858982756	4.75819549	4.968400111	5.066389279	5.13054561	4.645628133	4.818655393	4.675167896	4.81894279	5.004487114	5.277987318	4.788954318	4.723520234	4.787988776	5.053979366	5.039655089	5.243059549	4.877986183	4.713186162	5.114677631	5.021158536	4.920232465	4.742341627	4.91121609	5.071921354	4.479460009	5.055793231	5.154251361	4.786465267	5.162315808	4.862357005	5.103307081	4.970497718	4.838549833	5.114363493	5.586164719
ANXA3	7.074909646	6.818343167	7.259190875	7.148731553	7.093433852	7.267264573	7.216591978	7.362735538	6.912254107	7.130138693	7.501280689	7.06312287	7.366364844	7.437389907	7.058948537	6.876272731	6.726998142	7.134481234	7.141354006	7.047049953	7.361183187	7.289309722	7.410616996	7.201349004	7.497254699	6.831035025	7.228198898	7.042521623	6.704795142	7.173232174	6.917813606	7.240538102	7.314926163	6.880461176	7.230755459	7.341903879	6.993556499	7.259923387	7.401063743	7.412822514	6.861090987	6.467078825	7.480883065	7.335453621	6.399160551	7.502858283	7.031270699	7.757091489	7.701911962
ANXA4	6.567872738	6.698985307	6.879875843	6.877661351	6.428572112	6.287974498	7.567660974	6.858086323	6.387916933	6.684621842	6.511290715	6.899107751	7.104395905	6.774345998	6.617194489	6.601461909	6.771219664	7.372502534	6.540340071	6.707643979	6.736738221	6.426082671	6.825454766	6.522381899	6.809340455	6.742879608	6.369447526	6.684974453	6.905392522	6.76898703	6.360456519	6.562754282	6.456711498	6.919075863	6.68213605	6.613937673	6.509652581	6.588819091	6.773118396	6.75363343	7.119361097	6.619265195	6.676348061	6.521693222	6.648481771	6.604273057	6.718168779	6.708917249	7.153377912
ANXA5	8.94794278	9.2357331	9.582628586	8.992716364	9.539511034	9.082361439	9.935564551	9.101331673	9.458494456	9.372617762	9.264166716	9.579850894	8.95119942	9.337455551	9.227140575	9.180878	9.94837111	9.965258516	8.909428385	8.952815951	9.19569413	8.882027006	9.248656205	8.891435371	9.484501672	8.813688987	8.76944007	9.647633808	9.749455187	9.617958683	9.107948115	9.184951536	9.944637552	8.76944007	9.978017256	9.4767778	9.004170228	9.163801586	9.029580688	9.708110875	9.796728149	9.32397944	9.106353358	8.935593966	9.565532004	9.180878	9.274962226	9.191172824	9.372617762
ANXA6	9.518974523	9.348205954	9.417131674	9.357876464	9.264529506	9.399392539	9.716869011	9.685547662	9.296976924	9.540283293	9.722434988	9.797833057	9.695239835	9.560904257	9.690606881	9.727770822	9.797833057	9.526952214	9.786008363	9.906284282	9.695239835	9.613425798	9.578287835	9.457324922	9.93465656	9.428268265	9.468874163	9.604743561	9.341656402	9.201037826	9.392373889	9.181099362	8.885958267	9.596388273	9.511509184	9.310071266	9.670892907	9.738670393	9.816985275	9.898816472	9.768566011	9.511509184	9.762737029	9.596388273	9.526952214	9.565529637	9.243279549	9.600476976	9.261455389
ANXA7	8.111791208	8.234435288	8.269470465	8.525243586	7.920332006	8.204529788	8.138744266	8.210586193	8.225391806	8.045128383	8.229423537	8.102471877	8.412542415	8.163898787	7.944771531	8.439108126	8.149740701	7.870641672	8.32299024	8.370934265	8.332161025	8.556117716	8.373915338	8.419399549	8.153500712	8.362719946	8.284854191	8.184529429	7.573762603	7.948479161	8.141820488	8.049330268	7.982584272	8.555408954	8.18177185	8.211636754	8.151929603	8.254213121	8.547940748	8.144493182	7.998123809	8.271143312	8.392516973	8.279762245	7.925145198	8.12975887	8.365058948	8.094032985	8.01831358
ANXA9	4.790540569	4.613553276	4.390856919	4.610455774	5.073297105	4.370170389	4.367842604	4.263366501	4.647364933	4.893435189	4.253804347	4.385381581	4.556161003	4.769866259	4.614806194	4.764269368	4.799680989	4.6195065	4.574118676	4.878655576	4.561264392	4.438578389	4.646132299	3.870665529	4.67262576	4.657863475	4.720205013	4.53354634	4.625189935	4.710147713	4.477185935	4.660177524	4.836535035	4.486310417	4.870697714	4.467779316	4.459449963	4.33987846	4.569229083	4.797282735	4.634484763	4.671705903	4.666740468	4.466345345	4.931863676	4.458307511	4.727782376	4.919651672	4.038264347
AOAH	4.372913746	4.894725447	5.190459125	5.211689384	5.157941389	4.753604653	6.264162062	4.798995053	5.253827354	5.519574722	5.228056121	5.864735983	5.917581709	5.661513523	6.00213017	5.614432648	6.409629731	5.794682285	5.267780915	5.333053794	5.611699566	5.050713291	5.325509774	5.623796867	6.50870265	5.988950594	4.709807012	5.814307103	6.515931069	5.508968041	4.733245764	4.98416565	5.748107611	4.985084699	5.402044816	5.422993894	5.08536706	5.804643181	4.751527764	4.598602716	6.365322657	5.553533991	5.563143022	5.939427969	4.663772741	5.176113914	5.314194655	5.176750702	6.140264637
AOC1	4.541817977	4.674052389	4.51408028	4.323594432	4.412180965	4.430487788	3.957675071	4.318768661	4.468234557	3.974907196	3.948944313	4.224403371	4.411559068	4.68155915	4.33426254	4.222199522	4.432680191	4.321157836	4.554568706	4.353140382	4.165075865	4.331867496	4.570330382	4.520894167	4.076874356	4.440703187	4.242413876	4.154689669	4.016957046	4.12295086	4.444645591	4.12295086	4.11708147	4.321765825	4.172291962	4.472296917	4.192855007	4.085251492	4.229172814	4.343952999	4.258611152	4.118636503	4.511678074	4.152544131	4.221875611	4.224997133	3.847770585	4.555833849	4.447121683
AOC2	4.265702147	4.395617451	4.470099186	4.536765203	4.15066406	4.384738314	4.740268792	4.47098562	4.339136897	4.52202564	4.644644879	4.62917461	4.292544122	4.796653822	4.928016011	4.530619602	4.488234619	4.212722128	4.372122249	4.369164128	3.95761719	4.183330381	4.340339835	4.518205983	4.423885574	4.49467766	4.465208127	4.622352773	4.603580601	4.677616234	4.364298816	4.462147877	4.912219336	4.56241691	4.632547936	4.149768656	4.671842303	4.289235058	4.715690642	4.905112803	4.483668674	4.557323668	4.856741848	4.517864333	4.879275922	4.220119388	4.45276363	4.505603907	4.374317032
AOC3	5.779336202	6.221968975	6.107080816	5.764052332	5.952699057	6.105877418	7.392033097	6.682230013	6.366229496	6.252791283	6.649532527	7.266656392	6.28297654	6.333901625	6.657977329	6.881610687	6.21515154	6.019895468	6.468239284	6.826509904	6.166541321	5.834751963	6.571415435	6.104581345	6.471131024	6.342630936	5.913659503	6.056917764	5.728551321	7.187342038	5.904062098	5.916001287	5.958666925	6.056596409	6.061092489	5.889439976	6.088415101	5.976468445	6.004688467	6.745572229	6.517788645	6.989981478	6.809982718	6.028237681	6.05982851	6.052159083	5.488211244	6.273606746	6.020540826
AOX1	6.254556949	6.377250626	5.883425202	6.885659904	5.410615035	6.252520466	8.461795194	7.132170497	6.952238961	6.099298534	7.186579586	7.60209268	6.03161437	6.654278015	6.244582638	6.030139279	5.101921807	4.525574964	4.43811865	5.955138793	6.595466508	6.006852531	6.141512692	6.098718175	7.00617257	6.621311926	6.087293614	5.82699037	5.219123047	7.116523087	7.077803624	6.418422309	4.706897694	6.309763283	5.437134012	6.228001294	7.092980487	5.733397636	5.613657626	6.908828548	7.179067906	5.327934517	7.645506831	6.383000636	6.863847786	6.655808616	5.700481635	6.431754531	7.597705717
AP1AR	5.336863759	4.850003756	5.035418601	5.096444632	4.819791085	5.078622039	4.878135345	4.697981578	4.591519669	5.229972836	4.97241087	4.337934242	4.627889197	4.413362851	4.593348224	4.704411317	4.74490989	5.271577169	4.789149475	4.617119243	5.19154543	4.965636197	4.715729251	4.959684484	4.796467663	5.265400055	5.154002225	4.940763522	5.1715439	4.904599179	5.137656854	4.859067447	5.492294604	4.845553066	4.987882241	5.063771495	4.698560428	4.595733357	4.997080103	4.632876402	4.578545788	4.919305474	4.841893686	5.0356873	5.599407329	4.39488469	4.57011255	4.893641332	4.972068789
AP1B1	6.888000354	7.08545602	7.15594554	6.986643843	7.322900146	6.920008353	7.415075201	7.168044679	7.299781755	7.342440728	7.416521289	7.409609431	7.077023604	7.439213907	7.235380687	7.080284886	7.157879245	7.412542759	6.849926705	7.038141236	6.913375521	6.767197245	7.349783096	7.039495068	7.288912093	6.838733648	7.032547135	7.395468602	7.396537521	7.271348295	7.087116707	7.182300975	7.162584432	6.860094902	7.418384182	7.3716257	6.860094902	7.331246575	6.684297351	7.470612267	7.724117021	6.895562593	7.02621928	6.996102051	6.817661658	7.337485264	7.158886978	7.068622761	7.119020761
AP1G1	7.758418915	7.923726585	7.784437549	7.874871961	8.321529898	7.98316027	8.023263764	7.655019684	7.873241314	7.910011651	7.867513811	7.588851917	7.533590233	7.837982756	7.595034504	7.967283699	7.919619215	8.164318633	7.583576759	7.904220988	7.833224229	7.620089148	7.776569974	7.785989835	7.790570578	7.833224229	7.839586886	7.783616971	8.172622743	8.307778616	7.792131316	8.083065702	7.880635028	7.655754887	8.010648759	7.789720189	7.795077318	7.826185331	7.820008202	7.83885299	7.64217808	7.772757115	7.466002142	7.89673666	8.123083657	7.813752163	7.970791669	7.923726585	7.731603278
AP1G2	5.87021919	5.489712685	5.78217083	5.827365551	5.573591203	5.305814606	5.724705122	5.465180592	5.771913838	5.583482851	5.675832472	6.153785711	5.949643675	5.528405063	6.030267387	5.66441609	5.479276579	5.603163706	5.495962929	5.48102967	5.444819088	5.45044782	5.772529491	5.252976129	5.820908116	5.867910738	5.664681236	5.572112706	5.805592322	6.342888631	5.63033873	5.736555959	5.6996954	5.415465965	5.984852772	5.623703207	5.979804861	5.838779272	5.451893409	5.736239892	5.759495219	5.457686939	5.956520204	5.607118909	5.795696707	5.526969308	5.380237211	5.90438932	5.557105921
AP1M2	5.4517117	5.275577865	5.468241572	5.451106764	5.296272031	5.187954603	5.326100079	5.487855648	5.148313791	5.450786328	5.474086607	5.270436868	5.479932724	5.422079061	5.225014574	5.081009246	5.531341477	5.320310083	5.512230924	5.386897155	5.369630931	5.333288751	5.198989885	5.405672714	5.245291968	5.386897155	5.560493341	5.293761526	5.024552346	5.088940775	5.249844049	5.223529574	5.252043615	5.333877117	5.339356799	5.600659155	5.088653691	5.322146886	5.652431116	5.356783398	5.243128939	5.610090609	5.194190821	5.206660256	5.747747924	5.371158419	5.292821845	5.560159368	5.471767267
AP1S1	6.641439729	6.727674236	6.422395611	6.438948667	6.731593254	5.987672312	6.212132464	6.500643533	6.055069255	6.095419278	6.721158035	6.742901953	6.387777798	6.106282795	6.223372877	6.194510766	6.533771256	6.717484488	6.46934375	6.445022968	6.280978548	6.209222872	6.546391564	5.903711142	6.113809165	6.227337605	5.95175089	6.328461622	6.44855978	6.314207511	6.440882654	5.910375211	6.060058641	6.173138873	6.309426102	6.258801285	6.435055079	6.862761962	6.442817733	6.777411971	7.061332942	6.380702154	6.367449696	6.149330802	6.423701733	6.560162456	6.460012477	6.218097772	6.458160864
AP1S2	7.284002444	8.0212595	8.023640959	7.910545952	7.806192732	7.380602894	7.304398217	7.571174904	7.548749022	7.194683902	7.330822832	7.201434117	7.481772779	7.480502401	6.904567426	7.408341777	7.798755026	7.332006024	7.764169226	7.144421361	7.687430473	7.527210213	7.743468814	7.866375182	6.88078349	7.345610691	7.519845234	7.72312493	7.215914723	7.414024515	7.686472785	7.859696621	8.027841479	7.439987748	7.579654135	7.465552982	7.905816744	7.622493518	7.430878635	7.414850879	7.520739755	8.015437098	7.338401049	7.754195053	7.64653804	7.543630475	8.144522504	7.706221813	7.788230462
AP2A2	6.814405888	6.863409019	7.05110192	6.888228359	7.070845905	7.017483557	7.232966874	6.877274983	7.037829482	6.898520614	7.217530564	7.367571732	6.990534727	7.163168196	7.023616699	6.787554489	6.911825034	6.92400249	6.72409336	6.9824403	6.846838533	6.809635579	6.824958375	6.67930579	7.012667662	6.877274983	6.963967785	7.19690195	7.130366635	7.334704179	7.001685528	7.137826639	7.034241597	6.839713777	7.038465674	6.888539697	7.297551404	7.108666033	6.876286008	6.962999362	7.352297403	6.864045479	6.939756378	6.67930579	6.795367456	7.245633168	6.985915831	6.80544679	6.904777201
AP2B1	8.186146405	8.275126587	8.394051564	8.552784288	7.789876094	8.182914913	8.128087631	8.516030955	8.127406074	8.033504131	8.355070095	8.441147043	8.576881655	8.298740052	8.257966986	8.190209106	8.266750826	8.296065361	8.274215825	8.607414354	8.307473433	8.187777052	8.411661743	8.298740052	8.548393126	8.25618563	8.29181025	8.450364865	8.189430227	8.235039459	8.050666926	8.346422184	8.304709261	8.298740052	8.379352435	8.104248047	8.23337565	8.39507355	8.400790386	8.495136026	8.479274613	8.412627071	8.351272214	8.025180403	8.205268423	8.468434977	8.218803711	8.389359159	8.171400717
AP2M1	9.440761906	9.343838446	9.321717129	9.214544806	9.288883779	9.015520783	9.181939881	9.119621538	8.986450834	9.26575479	9.225343611	9.286724367	9.114910959	9.282256638	9.086709894	9.030746358	9.178666586	9.198193865	9.423232238	9.025168723	9.01461147	8.814388396	9.47039474	9.274455395	9.264586889	8.784288389	8.527743693	9.082219677	8.364963899	8.670096583	8.462809446	8.646521186	8.359141497	9.01461147	9.103012582	9.349808948	9.20733135	9.20733135	9.318238718	9.397057794	9.258162712	9.31234857	9.314809735	9.178666586	8.638377084	9.308807574	9.232016236	9.169660448	8.628079369
AP2S1	7.496240847	7.442072736	7.599522135	7.402271799	7.782009016	7.664492463	7.596048518	7.620737102	7.611877241	7.74580515	7.559514814	7.803595651	7.284665948	7.871220723	7.563131097	7.550932303	7.647395868	7.836386703	7.432329933	7.524253682	7.267427317	7.197991061	7.615167132	7.535322969	7.880082474	7.082015524	7.305943835	7.792586277	7.534313677	7.636527803	7.667366168	7.444593843	7.462813677	7.423293824	7.728994105	7.623609643	7.679490498	7.553474356	7.61813933	7.868901881	8.094277878	7.274798573	7.343772306	7.183487293	7.381522506	7.585803875	7.647724407	7.513245025	7.904551377
AP3B1	7.081410085	7.336794287	7.663628996	7.555712581	7.34787305	7.290238832	7.341290373	7.288681521	7.492742181	7.424661711	7.430930075	7.396855404	7.269093098	7.376050088	7.448416971	7.219079819	7.373545696	7.726688352	7.163426986	7.296166582	7.581723149	7.263728932	7.303925514	7.509634402	7.367934948	7.565099904	7.067772213	7.451665176	7.339878532	7.183514536	7.084847091	7.29169402	6.867273178	7.088725739	7.904454367	7.395194445	7.067346693	7.083536718	7.051698756	7.274868578	7.581163775	7.268601969	7.189226284	7.277282642	7.005613731	7.271071355	7.334817931	7.371534627	7.366838076
AP3B2	4.088697254	4.438197594	4.120684622	4.485414331	4.110928289	4.526185094	4.171156173	4.711974415	3.871200272	4.188219539	4.422020116	4.374267649	4.218001293	4.409865822	4.35798124	4.203386802	4.331923103	4.355242072	4.137891182	4.267434294	4.523155029	4.156301745	4.355803587	3.968693533	4.501678079	4.242869686	4.17354469	4.174473194	4.156613999	4.505001042	4.194676678	4.513186445	4.628631009	4.427731506	4.557574478	4.178177181	4.084771473	4.239885515	4.503103348	4.620823193	4.359531911	4.360194188	4.261424731	4.350871139	4.52076232	4.115497244	4.27052161	4.247090297	4.408944051
AP3D1	7.83248837	7.59355373	7.857239586	7.547195626	7.805417368	7.648568105	7.706123632	7.69899001	7.546006901	7.797507855	7.683761395	7.875843553	7.60997206	7.520497849	7.837484317	7.865401375	7.36585146	7.953346427	7.658776154	7.543645689	7.838985127	7.47153413	7.85068088	7.385360078	7.644187959	7.499910367	7.743104839	8.049797007	7.884666313	7.857993489	7.866052157	7.691289999	7.762440394	7.432080759	7.954190348	7.801898486	7.958626952	7.816915049	7.739176834	7.959453441	8.126392199	7.406138479	7.762440394	7.291924199	7.899690306	7.731712248	7.688715323	7.542418774	7.774109753
AP3M2	7.325832947	6.493238967	6.443286947	6.753868751	6.673778282	6.670906947	6.252656551	6.957991088	6.259995083	6.597148829	6.789816805	6.354145015	7.098305041	6.30189417	6.539429063	6.807237133	6.291411805	6.738677071	6.614652489	6.826948446	6.913647228	7.028288094	6.320994769	6.522674011	6.240486756	6.799352634	6.619926608	6.345738849	6.628634486	6.299854201	6.594341568	6.295509802	6.836450134	6.961179308	6.345417066	6.435350914	6.696382118	6.24399162	6.687936122	6.320119395	6.553935213	6.724310686	6.092085283	6.599576989	6.556689152	6.255906326	6.509679059	6.686995801	6.85018931
AP3S1	8.054641912	8.23249262	8.38772832	8.163694668	8.054171201	8.159041333	8.277107256	8.147451852	8.342764932	8.384612115	8.274313794	8.281076548	8.361858883	7.995007346	7.862378123	8.108627595	7.974544708	8.684404793	8.273037993	8.175796258	8.188859393	8.311650826	8.010071227	8.363630656	7.865443353	8.423967923	8.294729658	8.219273545	8.451978448	8.567691158	8.316483876	8.519065209	8.047347288	8.377976594	8.045890396	8.425768734	8.70295312	7.819463941	8.35785095	7.896934245	8.254398944	8.342163549	8.112185791	8.141097707	7.922940377	8.247596199	8.375694378	8.237545506	8.581207732
AP4E1	5.131803485	5.224190588	5.018012833	4.848314157	5.388646657	5.312833361	5.03799486	5.109512922	4.860763088	5.715559408	5.341131974	4.945981859	5.053709759	4.436212424	5.11770881	5.004740211	4.853525236	5.691157684	4.927873446	5.109192643	5.156006143	5.099871991	5.255111466	5.279967199	5.635662163	5.364687382	4.979202036	5.270238129	5.512584666	4.997188613	5.024443934	5.269973581	4.981514666	4.835023094	5.516319848	5.120870604	4.989252314	5.308604107	5.311286901	5.191335156	4.906744803	5.103975107	4.801187511	5.265531485	4.887495874	5.694289027	5.433853481	5.078607663	4.9635464
AP4M1	6.252179023	5.957791749	5.981821727	6.157354617	6.046735892	5.918055542	5.620710279	5.789432544	6.021131574	5.825234195	5.967114905	5.688118838	5.945021001	5.84424311	5.675475438	5.8468191	5.783116232	5.944137813	5.938106275	5.907458032	5.964144206	5.797617763	6.121240964	5.780719553	5.93225026	6.106117252	5.826684431	6.125045335	6.213586285	5.706580283	5.984403174	5.921274867	5.627365445	5.850568272	5.855235615	5.880032944	5.84424311	5.920699859	6.127910013	6.065748625	5.810482643	5.86418907	6.006015021	5.760790256	6.186401672	6.113869302	5.732457284	5.629780539	5.766891325
AP4S1	4.992248803	5.004806231	5.013734263	5.052906872	5.235168138	5.253088024	5.08773242	5.189053843	4.999387721	4.801205391	4.683568369	5.079078526	5.150384565	5.040880058	5.242781877	5.237917476	5.110707746	4.640478415	5.108612	5.161052881	5.441315228	5.198415476	4.795898433	5.28692539	5.069663592	5.008756379	4.784881438	5.04981153	5.087451972	5.071213311	4.874387457	5.120852502	4.867686527	5.301322007	5.266263455	5.366791401	5.186282671	5.320029528	5.418456288	4.596342197	4.85167545	4.718277588	5.529407135	5.213366075	4.821686061	4.63460762	5.220359338	5.072153833	5.236059156
AP5M1	7.230550041	7.187734746	7.418664176	7.330096133	7.528243907	7.27718812	7.314420098	7.331411299	6.848558508	7.553983162	7.290081986	6.99329875	7.27408832	7.136459243	7.188187239	7.121209683	6.873397539	7.058117068	7.154330099	7.404238999	7.477440678	7.436610994	7.476951127	7.405660558	7.05851715	7.109774332	7.137703266	7.269532053	7.209346478	6.902822712	7.028248571	7.275432765	7.084631332	7.112775596	7.318204462	7.331411299	6.950148498	7.092301956	7.447851773	7.496911232	6.779750038	6.941913224	7.166360588	7.318676478	7.408149046	7.277652689	7.484315229	7.099017651	7.490125428
AP5S1	6.120000843	6.303489053	6.439644691	6.438500293	6.366507237	6.188679835	6.436207218	6.294988965	6.058247016	5.99685751	6.323630341	6.103762911	6.390095295	6.668400988	6.487470488	6.150032525	6.143750457	6.087326339	5.907361155	6.637922696	6.406728897	6.49390033	6.301930287	6.493067279	6.524446068	6.021759935	6.618669615	6.500941167	6.129986718	6.424721237	6.580475172	6.797610066	6.043779652	6.563525226	6.33951628	6.412254005	5.680432338	6.411356849	6.373931769	6.41517199	6.312857001	6.40229773	6.218723195	6.326152038	6.400573369	6.189613125	6.385963202	6.625933412	6.727301334
APAF1	4.975706159	5.041548698	5.395066583	5.155155467	4.950995993	5.131842397	5.418756463	5.136793366	5.155788658	5.5220268	5.346693324	5.25552236	5.526717638	5.033284043	5.174160464	5.342359432	5.368363142	5.472141209	4.973072669	5.355389261	5.172956135	4.95629518	5.298892446	5.161782739	5.316443322	5.40795998	5.226276067	5.327195249	5.672858239	5.526977965	5.229777116	5.354549607	5.47245338	4.940008428	5.571577053	5.34263367	5.446574684	5.351290669	5.38184554	4.832436841	5.610835229	5.156714828	5.06694768	5.183972405	5.59717477	5.106170155	5.151529138	5.354549607	5.440002677
APBA1	6.118282328	6.040237329	6.017663274	5.82595271	6.166041455	6.188706927	6.069733807	6.194820945	6.148376712	6.008910242	6.140606765	6.504201373	6.514306009	6.534644692	5.965326387	6.448838239	6.037547355	6.053328204	6.353797461	6.487060543	6.281972502	6.16367082	6.207312746	6.281972502	6.362973269	6.111118626	6.115461187	6.307472313	6.178675178	6.151591647	6.23648981	5.800682139	6.238065497	6.350756589	6.246917828	6.333271404	6.064520125	6.07178082	5.967390304	5.86130668	6.135725709	6.630062748	5.923044959	6.25868821	5.82183919	5.957437677	6.138103622	6.418972732	6.525935218
APBA2	5.039274634	4.914120169	4.573298771	4.859224223	4.867201959	4.899759438	5.142530531	4.897105038	5.128991935	4.882337685	4.821562598	4.764679585	4.997385406	4.709157567	5.231349762	4.682582864	4.782419988	4.775234283	4.592974388	4.901014747	4.719548997	4.798016217	5.014206233	4.897979425	4.70074273	5.193529017	5.011493793	4.894119109	4.489908611	4.931091903	4.882337685	4.934084829	5.015126966	4.856176038	4.877979865	4.666125601	4.944270798	4.908118193	5.012142666	5.160820314	4.810135487	4.663045684	4.827718282	4.915051271	4.620089031	4.646455175	4.855560104	4.75571479	4.962492099
APBA3	5.62354311	5.058401571	5.841516652	5.075697014	5.615970379	4.935538258	4.911290152	4.972394085	5.053649684	4.915498004	5.375029387	5.567386307	5.286535812	5.112007053	5.275123441	5.263222856	5.505738822	5.459736357	5.419344305	5.164550119	5.500590388	5.134132501	5.53883555	5.289056142	5.215070995	5.046600371	5.521707328	5.552898704	5.54462725	4.9979676	5.523246708	5.482674311	5.48448729	5.05684111	5.366368542	5.268990038	5.342354857	5.550163966	5.052724516	5.012734454	5.504238286	5.163203686	5.211381092	5.195225248	5.213543775	5.123343341	5.175820579	5.419344305	5.15175953
APBB1	7.094801241	6.827822931	7.010571999	6.893104704	7.157867075	6.939575662	6.53809591	6.736716676	6.861359499	6.973520512	6.589320129	7.27778574	7.134170722	6.937791667	7.189446752	6.656525367	7.119033068	6.53100484	6.741965419	6.923812231	6.719444883	6.661214125	7.17265509	6.993290451	6.680125341	6.483596466	6.527437903	7.103315956	6.677471356	6.604086583	6.846846557	6.696317494	6.714743448	6.488957655	6.875999438	6.946636235	6.963648078	7.424373432	6.596997168	7.406550279	6.811145427	6.584439997	6.908272261	6.816275345	6.336625922	6.947210804	7.185611643	6.766298654	6.708841567
APBB1IP	4.605471388	4.940548401	4.941141603	4.748539158	4.826667934	4.484114012	6.427788983	4.845604349	4.97643209	4.82240632	4.722901114	5.124728522	4.908774668	5.079867924	4.915602587	4.645099059	4.946459843	4.932760522	4.490111663	4.34046662	4.9582719	4.27204657	4.837059253	4.636796502	5.110530131	4.952557648	4.575728111	5.385234203	5.769043388	5.817545603	4.748244392	5.283352928	5.441035253	4.601554785	5.083296895	4.555977136	4.738952778	4.745419661	4.291150512	5.357101289	5.995674889	5.239754275	4.92790078	4.826064439	4.679795791	5.543156901	4.74206534	4.701099377	5.264549359
APBB2	7.171337224	6.939047709	7.252756112	6.95812629	7.165072848	7.379392648	7.748137667	7.188924527	7.186047235	7.478141096	7.255987466	7.448934743	7.389274764	7.293532763	7.327498017	7.120230038	7.474312295	7.514437495	7.300067631	7.178329508	7.147002948	7.429594839	7.156774253	7.265039731	7.310642493	7.293532763	6.992937887	7.182203882	7.286823828	7.300867644	6.967468062	7.109910816	7.247807402	7.109910816	7.407078929	7.169744424	7.177519499	7.547712522	7.120915054	7.114253542	7.43239457	7.346544741	7.313730065	7.139618131	6.892845237	7.17601157	7.117184764	7.002287573	7.000998839
APC	5.938157994	5.628386058	5.80191936	5.617222213	5.600409296	5.640296376	5.617518502	5.547044134	5.461944633	5.760598245	5.670456885	5.225636361	6.134815401	5.615360442	5.525900915	5.487041751	5.214842385	5.889696528	5.734128545	5.615054586	5.423619523	5.810231336	5.772679713	6.10379895	5.613862266	6.033723688	5.99782576	5.598333596	5.819849733	5.379862408	5.667468867	5.733851621	4.644415163	5.853567727	5.610515518	5.759990983	5.635444803	5.599535845	5.608986193	5.76249994	5.401613199	5.445640786	5.329079173	5.666540506	5.453169372	5.602770204	5.611745571	5.970618635	5.958878215
APC2	4.765628764	4.777769399	4.687908541	4.628299655	4.700625073	4.387244384	4.366697855	4.868405426	5.007228234	4.898668243	4.761676698	4.547207672	4.673488473	4.870821553	4.769845938	4.694418731	4.96105292	4.701313706	4.732094757	4.873559696	4.781466197	4.873559696	4.746587483	4.85724449	4.942777959	4.749527422	4.898371693	4.944559832	4.79808107	4.732400148	4.803698399	4.840040509	4.874121445	4.875006088	4.537785912	4.752273698	4.783927992	4.79808107	4.909044599	4.879767045	4.657997824	4.931403638	4.876851899	4.623371576	4.685164739	4.700958451	4.875006088	4.742435139	4.782660917
APCS	4.188906597	4.038916777	3.929212943	4.184257779	3.909463856	3.974954384	3.809040081	3.971417529	4.126228534	3.875794226	3.922869249	3.902168023	4.310937585	4.251603631	4.051270068	3.84513499	4.212735702	4.068592692	3.938426059	3.799890906	4.294946723	4.243550254	3.756967187	4.136837958	4.262130597	4.077334111	3.910172118	3.764119555	3.804571047	3.935514211	3.782934044	3.725018302	4.004622514	3.885962778	3.889052034	4.025789975	3.974621017	3.932939273	4.251603631	4.106482912	4.017201531	3.760834806	3.963416229	4.061046458	4.03763646	3.984030014	4.029566808	3.855945512	3.978229059
APEH	7.183717815	7.354106716	7.182439595	7.522211094	6.992754908	7.118236642	6.931529007	7.432100338	7.127370992	7.480371414	7.265528553	7.618469035	7.262773737	7.306612735	7.597613504	7.299482403	7.378273439	7.121468908	7.362384841	7.563764517	7.504401764	7.227299802	7.454689708	7.342164894	7.706339249	7.189605569	7.413677904	7.605739948	6.990781081	6.822500249	7.305931406	7.252194773	7.096611696	7.372962302	7.223555523	7.054963981	7.350718389	7.602008059	7.707891963	7.724457962	7.276417239	7.13168175	7.687209209	7.272600752	7.180136397	7.417832701	7.101397495	7.137078943	7.224950141
APEX1	8.55172588	8.853364323	8.825500144	8.811730252	8.692505563	8.747135402	8.886040663	8.75381021	8.78529488	9.240896352	8.997565322	8.451008142	8.585812105	8.599422551	8.690178834	8.726983722	8.583778068	8.849258441	8.932626941	8.722243891	8.592755686	8.589158726	8.952933734	9.056762152	8.707182701	8.917944843	8.556263119	8.777177312	9.064768265	8.533361302	8.599422551	8.585812105	9.743329646	8.605389551	8.722243891	8.916456058	8.54508012	8.455202847	8.882813628	9.017604505	8.77849909	8.629927668	9.008262425	9.026972525	8.958643039	8.93712211	8.788112172	8.690178834	8.585812105
APEX2	5.991847159	6.076147528	6.344417672	5.74836366	5.691320501	5.835804796	5.911067149	5.842061579	5.870932994	5.901223239	6.124930192	5.892194874	5.790155606	5.735634369	6.043267647	5.720625936	5.79827746	6.096396121	6.063434271	6.147147501	5.803070533	5.800675206	6.16603185	6.127858929	5.864250264	5.802464149	5.631034868	5.763769381	6.062538107	6.009750705	5.743663477	5.716072447	5.806946212	5.625998166	5.966529302	5.87064908	6.054241585	6.265450593	6.309496982	5.948227418	6.032523656	5.997727029	6.300911161	5.933686574	6.261013641	5.923879918	5.999217098	5.801598861	5.89130648
APH1A	6.822842779	7.031991836	7.111361006	6.983048124	6.984315893	7.219164241	7.091232711	7.164845154	7.172191479	6.95313119	7.297861028	6.87434329	7.038581577	7.178513478	6.924120051	6.710208465	7.081596735	6.991959383	7.171839626	7.12535614	6.879206067	7.044514832	7.166567676	7.579878168	7.147758273	6.858231183	6.62237556	6.351197868	6.832583932	6.790201485	6.533990399	6.54706115	6.518052126	6.717942289	6.866184863	7.10114335	6.624798662	6.805773252	6.999172172	7.341787729	7.013376621	6.917786617	6.983048124	7.182106659	6.527693805	6.983998455	6.833281055	6.981671433	7.208552463
APH1B	6.053171427	5.850696278	5.809276884	6.032389609	5.950394268	5.90606653	6.304785321	6.182800786	5.918398922	6.088737841	6.121885316	6.133888011	6.59178401	5.840504322	5.781307166	5.909920616	5.328657581	5.862139778	6.197895961	5.598884848	5.587170046	6.296849336	6.202355854	6.249156886	6.069874901	6.360293626	5.734223135	6.041094685	6.042494203	6.089592829	5.729160783	6.150621362	5.507235297	6.262451963	6.062240752	5.725276357	5.814606728	5.650291101	6.13035388	5.871947502	6.290100235	6.234010426	6.399841549	6.095913508	5.328067586	6.376253498	6.368021995	5.790559865	6.241897067
API5	7.174553041	7.197564828	7.234620863	7.178189674	7.30544185	7.215428746	7.297578887	7.184916251	7.004798081	6.933134135	7.066198071	6.88206579	7.064768269	7.023879128	7.0366282	7.030605392	7.216924241	7.60435123	7.112571916	7.151516851	7.387541009	7.312709633	6.826153558	7.060707604	6.898537908	7.344993744	7.019969621	7.112571916	7.27495202	7.214647474	7.117513534	7.161803335	7.113260708	7.021984077	7.066940604	7.255385435	7.172391511	7.135534954	7.346760776	7.177452283	7.100330427	7.104587098	7.022636689	7.257724159	7.249242252	6.763379031	7.280470399	7.45889162	7.334179844
APIP	6.193844635	5.760131846	5.552501982	5.112748726	5.405761314	5.518044301	6.228402348	5.872794571	5.43063629	5.456831827	5.342017457	5.47348191	5.53587598	5.590511858	5.701042664	5.472830044	5.687437804	5.268861966	5.559910663	5.199125545	5.316064702	5.903614704	5.373560133	5.902111574	5.453818542	6.249274155	5.588101271	5.450125271	5.822089301	5.595058069	5.620238908	5.575235031	5.391791101	5.711274286	5.927772515	5.93049991	5.807536833	5.691692346	5.991665114	5.32813439	5.659981838	5.582704551	6.180996284	5.754352566	5.595377586	5.379367868	6.165610297	5.985522524	5.504293029
APLNR	6.371717206	6.823227833	6.303477347	6.105746769	6.35367313	6.391429267	6.356302314	6.708314185	6.80420474	6.221028236	6.842541361	6.643125699	6.430581234	6.135080136	6.328549821	6.768263027	6.51658586	7.531646374	8.299698327	6.902779923	6.047687514	6.764131913	6.781316712	6.772201432	6.728762634	5.796944637	6.579152289	6.841366842	6.796410924	6.67641503	6.604151394	5.860039611	6.64465393	6.628053759	6.821499729	6.34882713	6.032588607	6.197870253	6.086964475	6.791130919	7.143808789	8.254202754	6.91957777	6.017917558	6.671647186	6.247599339	6.402152036	6.236815053	6.098058633
APLP1	6.290683736	6.241579342	5.817051532	6.058089383	5.618505957	6.311292865	5.873602595	6.428083711	5.491132501	5.973335289	6.368503199	6.322695679	6.518002873	6.547879364	6.160007452	6.645410496	5.772390042	5.79685751	6.243857255	6.369702383	6.520893608	6.698738824	6.171211169	6.240471494	6.27286577	6.555250905	6.683792	6.079286551	5.510970079	5.914037221	6.288004191	6.151004821	6.231303342	6.797688297	6.068590751	6.02656861	6.616609608	5.939363871	6.987018554	5.878685188	5.553794357	6.459188558	6.706869392	5.602827601	6.014599667	5.85058522	5.47576279	6.171774697	6.645989937
APLP2	9.37670686	9.396837281	9.24658622	9.329843112	9.200398551	9.399717128	9.09933156	9.332201573	9.20250253	9.275603776	9.312099297	9.087463819	9.625874298	9.564952056	9.270862913	9.285010231	9.24658622	9.116507464	9.539130249	9.299837642	9.30454376	9.332201573	9.142634593	9.193454133	9.268418204	9.464698215	9.206856396	9.232236654	9.239147509	9.101571063	9.209237928	9.036402088	9.319905208	9.548507806	9.467612809	9.343117361	9.373946755	9.485031956	9.373946755	9.275603776	9.332201573	9.590844637	9.450717291	9.129527425	8.89024592	9.360920783	9.473229912	9.371313495	9.089472457
APMAP	7.041265086	7.211916452	7.465484544	7.065062489	7.27837659	6.916971377	7.262223805	7.586384791	7.305146988	7.315350713	7.404609467	7.59510708	7.056105002	6.951708104	7.324794838	7.309720335	6.823550739	7.493700873	6.734539774	7.172666223	7.09879549	6.988921928	7.236534949	7.031414283	7.048696594	6.828672646	6.921504521	7.361047247	7.171383262	7.46775733	7.245870862	7.161895576	7.223027234	6.932758219	7.229297066	7.102248019	7.365937924	7.170756471	7.379433071	7.139431024	7.361354782	7.345288581	7.267424549	7.009201068	7.619095375	7.025947321	7.011289692	7.067483678	7.408751209
APOA1	6.511844462	6.842055877	7.09448221	7.327174948	6.895309437	6.689469308	6.581136483	6.964850652	6.544866805	6.199881817	7.432732439	6.468915176	7.002861775	7.448544444	6.223656497	6.795740052	7.594414754	6.490675722	6.845322269	7.010310506	6.922540275	6.597366751	6.227919711	6.521140307	6.335938211	6.629476453	6.401580875	6.39095997	6.280092584	6.074243841	6.548701593	6.284973629	6.959457026	7.835718097	6.036074228	6.605583567	7.243144342	6.547247557	6.441905032	7.386749492	7.230103708	7.38053493	6.749195866	6.463864505	6.566067115	6.448513911	6.94648468	6.480068722	6.036384914
APOA2	3.872894012	4.234113421	4.158167835	3.949424928	3.820398363	3.95483455	3.807592669	3.912747129	3.968857628	4.061481444	3.973008192	3.721471366	3.882248327	4.184504514	4.073979817	4.104397915	3.988878322	4.054874442	4.215636804	4.098637558	3.962601547	4.163802425	4.043055696	4.134605157	4.091868419	3.502064419	4.300777066	4.104985753	4.340364889	4.171854714	4.210179472	4.300145499	4.286655784	4.292351477	4.186311092	4.144512249	3.841143855	3.923591398	3.993905284	4.15429655	3.96108125	3.974152966	3.994784405	3.878326939	4.182657759	3.628735747	3.921701533	3.928769819	4.283892368
APOA4	5.657336729	5.472834521	5.526953524	5.458481612	5.668811153	5.423778802	5.378844238	5.440595917	5.522727321	5.549873436	5.647542602	5.459696543	5.547780208	5.412243561	5.542689046	5.542424695	5.370445777	5.571385553	5.41347974	5.604533714	5.78312284	5.557577282	5.545982305	5.581264284	5.562103026	5.343990386	5.795947122	5.603947252	5.627768727	5.887796606	5.643119158	5.645835391	5.597871542	5.319766554	5.509848898	5.522143024	5.587992949	5.494993844	5.548676485	5.308268848	5.693931064	5.67909044	5.421932853	5.623386759	5.595387194	5.542424695	5.44089832	5.564908636	5.569865981
APOB	5.953650822	6.0309412	7.131748282	7.286795448	6.545935284	6.90682552	6.428590558	7.109829932	6.266537918	7.093681754	7.467488621	7.294379873	6.868816634	6.821977217	7.399945302	8.013451102	4.616987447	5.837219693	6.560475987	6.953069993	6.364589342	6.937534556	6.726315621	7.351355484	6.540004927	7.150947516	6.941178758	7.178537064	6.220158726	7.583466776	7.795506918	7.386878108	5.810189043	5.859756154	8.199073594	8.106804299	6.635932295	5.628558733	5.734320968	8.236129629	6.732963655	6.952306998	7.487002911	6.786428809	5.482531683	7.634693491	6.824463667	8.235326686	6.395879974
APOBEC1	3.863591603	3.701799363	3.781464087	3.980611369	3.94198122	3.876628819	3.730716243	4.004509725	3.492866479	4.170997431	3.773801045	3.861921457	3.920279101	3.931736413	3.851200142	3.962013744	3.986517972	3.694996977	3.66971319	3.735104364	3.630637676	3.612467836	3.829387863	4.010031414	3.589931217	3.77965084	3.748676353	3.738728981	3.941698635	3.969177821	3.793362258	3.995885278	3.82442033	3.845057736	3.838357961	3.922830918	3.736550045	3.601215933	3.900488652	3.582833211	3.859063778	3.899250226	3.675340565	3.762974771	3.900792457	4.107936319	3.701375948	3.845415524	3.711790968
APOBEC2	9.334148276	10.21599759	9.549323529	9.441624735	9.603162791	8.77593509	9.075704365	9.632307742	9.399983823	8.903654605	8.703083013	9.060989889	9.307571985	9.395579565	9.162379407	9.460374475	9.401712537	7.44376602	10.08640837	9.172559342	9.063429919	9.512363651	9.167253939	9.323540904	9.256453575	9.204524338	9.130813088	9.082928488	8.617349059	8.805065723	9.173827036	9.25211914	9.087919251	9.162379407	8.217464201	9.765802039	9.478372091	8.664050943	9.14960605	9.352733382	9.119483809	9.69553284	9.351354523	9.135552919	8.601468146	9.697786039	9.752605613	9.094093878	9.087919251
APOBEC3B	4.100714304	3.749871788	4.133229673	4.081103421	4.071335742	3.850628134	3.94844669	4.24339172	3.530243673	3.914514821	3.94169754	3.700208252	4.59568107	4.695050713	4.214615311	4.168943451	4.692611507	3.822774387	3.703197492	3.743145215	3.703197492	4.515194239	4.589528728	4.048985971	4.660090179	3.644123826	3.228812747	4.614977731	3.771985921	3.71048214	3.389224893	3.674517869	3.2945706	3.855499568	4.466347315	3.992947959	4.146013594	4.788004609	4.420271576	4.081729272	4.129211822	3.95599471	4.246487607	3.69449698	4.077448799	3.989132399	3.913007911	4.099473204	4.150161137
APOBEC3C	7.371340896	7.271121549	7.231302095	7.203120217	6.816557695	6.643492191	7.155603748	7.372873415	6.910527642	7.321079847	7.359817741	7.428583877	7.598146987	7.016771803	7.79104281	7.497626306	7.328759786	6.584809475	7.56856417	7.878842732	7.440282435	7.500505455	7.522747678	7.606207081	7.566434222	7.527606609	7.170626546	7.316564377	6.83118095	7.057576402	7.232867728	7.047379545	6.663316618	7.538167376	6.930587213	6.98540382	6.921675046	7.433298771	7.442163589	7.695968399	6.862597103	7.519815814	7.206795543	7.227964977	6.749235914	7.474424054	7.444559432	7.326390953	7.500909072
APOBEC3F	4.685061545	4.491308701	4.795318776	5.134090499	4.835119896	4.725966175	4.916879626	4.913332326	4.800269458	5.0096026	4.885779375	5.239859705	5.225436997	5.006910489	5.074413631	4.62665059	5.021935435	4.974155296	5.010228644	5.223667262	4.699639414	5.097970146	5.052722076	5.012698206	5.011439611	5.068384563	4.707078088	4.792539019	4.723601825	5.033439972	4.715488737	4.925272648	4.535673902	5.187451011	5.113041859	4.990219937	4.639227087	5.142011818	4.569459037	5.010228644	5.049321928	5.033998454	4.893440876	4.665625447	5.000832101	5.313210779	5.053054411	4.729356414	5.11581317
APOBEC3G	4.790313277	4.877039802	4.982943447	5.235810943	5.106775412	4.434203268	4.917055889	5.035991457	4.643365269	4.898841927	5.04014048	5.583442272	5.408382811	4.905133327	5.498952725	5.357365133	4.852997719	5.083781044	5.328849439	4.955767759	4.861006342	5.111186972	5.100747339	5.376091985	5.028851337	5.193037	4.77492711	4.986387241	5.072680656	4.936668061	4.923111959	4.916755883	4.973232998	5.168240946	5.269728772	5.314307373	4.881921135	5.214605424	5.297840067	5.184067662	5.421266797	4.844110891	5.070647013	5.56867954	4.542784361	5.419369941	5.210420718	5.084682432	5.289615195
APOBR	3.804152182	4.079286892	4.16183018	4.120263241	3.757124983	4.268545506	3.910574698	4.205531792	4.639651466	3.82917997	4.020488721	4.328452713	4.078036377	4.11006634	3.810254197	4.07065416	4.185668187	4.154796863	4.449912805	3.868943558	3.896167115	3.891644182	3.87348923	3.73538728	4.107686122	4.300341228	3.973283402	4.20031663	4.015983522	4.279740316	4.213175161	4.048179801	4.296314164	4.049358042	4.223945705	4.356253581	4.046668262	3.931330241	3.722534684	3.87135657	3.964133211	3.934638298	4.125075695	4.039245772	3.842238628	3.947353925	4.390178076	4.511495483	3.486205517
APOC1	5.218723495	5.668093403	5.255711311	6.003660648	6.231143134	5.784118365	5.88086791	6.296429434	5.795485228	5.564280422	5.165715187	5.982469113	5.441357674	5.677502285	5.762591936	5.478974657	5.897180263	5.977219504	5.462651496	5.638926046	5.937420462	5.969014904	5.6975383	6.151313813	6.014698575	5.841835907	5.468981309	6.039980239	5.656528148	5.749320554	5.559981114	5.704134274	5.374806091	5.570758825	5.56770185	5.111515142	5.606013951	5.595856845	5.427357127	6.24776652	5.903657964	5.014774137	6.485700917	5.476563103	5.986076616	6.030957655	5.472285984	5.656217992	5.838603339
APOC3	4.05746065	3.816425599	3.994082398	4.431733878	4.174084741	4.211288962	3.890356561	4.023787566	3.979332728	3.973561377	4.296286915	4.109804823	4.01338254	3.901884062	3.749215068	4.155888286	4.206000906	3.984727781	4.148882795	4.06860638	4.101240678	3.945875178	4.087767337	3.822938025	4.117831937	3.9996267	4.150395876	4.041445778	3.929138754	4.085628573	4.302460711	3.975122699	3.970624544	4.095513623	3.961889551	3.930633025	3.840662122	3.922871149	4.196127743	3.847773214	4.200252947	3.878681953	4.037299491	4.081733005	4.020805782	4.105937797	4.018721668	3.876637967	4.260084108
APOD	10.846832	11.08499877	10.95835017	11.54142323	10.33628085	11.09596283	11.44085928	11.37413248	10.77543158	10.90859964	10.87038745	11.17134133	11.22564827	11.25385973	11.25385973	11.04412988	9.663156573	10.04929186	10.52717443	10.64495862	11.00436372	11.10905981	11.06382429	10.99486664	11.40792359	11.42311166	11.22564827	10.93235735	9.148713926	11.28148445	11.3131067	10.7067502	9.48645305	11.06382429	11.12010469	11.28148445	10.92418409	10.35220976	10.94883589	10.846832	10.94069935	10.88482789	11.18454178	11.14610443	10.25291085	10.7625721	10.60091091	10.88482789	11.28148445
APOE	5.528599639	6.256101214	5.469166997	6.44737247	5.926648655	5.900917637	6.226068219	5.931692795	6.911530475	5.95400076	5.890687186	6.894823889	5.906472909	6.058114168	6.492338878	6.01048063	6.283544437	5.78700804	5.840370533	6.039846014	6.353103472	5.599542819	6.053060143	5.645736605	6.235966195	6.186292529	6.30989566	5.996392473	6.195345505	6.272422928	6.329587067	6.165108126	6.507920633	6.461596027	6.167115532	6.012573554	6.095952148	6.079877643	6.338851544	5.930438795	6.303015382	5.62172799	6.693433997	6.071003081	5.62529825	5.70951149	5.985786734	5.946134981	5.794605988
APOF	3.609283721	3.623737631	3.382942474	3.350715135	3.210612018	3.375866983	3.170602761	3.513231168	3.016196622	3.621371307	3.309481865	3.39780484	3.676343075	3.226120829	3.238233814	3.355836063	3.252874174	3.1301608	3.266649202	3.34983427	3.393474375	3.307836087	3.305019206	3.391641723	2.998335253	3.455272691	3.450670842	3.287356725	3.243213988	3.327906504	3.508082158	3.399633984	3.33823045	3.099339009	3.01693327	3.5455188	3.104715996	3.458690798	3.479465244	3.352168724	3.391355829	3.304395311	3.320622267	3.656283868	3.595948087	3.331726335	3.317504731	3.550329199	3.771652349
APOH	4.187649953	4.25566177	4.250091955	4.185493763	4.291027587	4.471168681	4.204813489	4.230166746	3.923246646	4.216422919	4.213428458	4.176239746	4.188589212	4.212581497	4.271368077	4.213428458	4.253028168	4.234783868	4.14212158	4.197845719	4.106236042	4.29410619	4.077570058	4.266933095	4.161690867	4.096816121	4.224548482	4.157475772	4.13704711	4.106236042	4.184146573	4.418106573	4.466639214	4.188589212	4.173552629	4.152593666	4.304292538	4.381822059	4.501323177	4.277415274	4.229718276	4.306546512	4.185493763	4.36395546	4.216005744	4.435049073	4.420111411	4.169467051	4.200823385
APOL1	6.298518953	6.825069411	6.866467247	6.587059994	6.517194061	6.762072277	7.054486788	6.768255925	6.928222214	7.048884153	6.917234966	6.949277913	6.516312363	6.724796148	7.231540899	6.804786095	6.40779267	7.249883792	6.786053765	6.569123834	6.863812018	6.404834834	6.708683228	6.835090636	6.794387823	6.458215628	6.785785578	6.674559466	7.093651982	7.100139572	6.675445871	6.760032911	7.026261506	6.140136461	7.532633091	7.332189296	6.518397933	6.795889662	6.176007392	6.632258212	7.168281979	6.984613215	6.816925351	6.150146927	7.63579727	7.432661692	6.503336983	6.656760336	6.852670217
APOL2	5.866756035	5.863862574	5.550702639	5.55895788	5.731636961	5.092066223	5.636102649	6.140741198	5.47174636	6.09238084	5.559932272	5.797367058	6.075301705	5.84969317	6.222706797	5.663694943	5.778773099	5.700865086	5.881723802	5.458038853	6.122759565	5.96307426	5.600429102	5.773647774	5.823692234	6.120334694	5.649155775	6.250990512	5.928637739	5.333548578	5.74908795	5.778773099	5.960393945	6.006280837	5.635474531	5.898691984	6.055171261	5.615804191	5.970561882	5.751205091	5.7589977	5.492758795	5.628340323	5.662848824	5.930460087	6.052151376	5.320184243	5.758685085	6.160947369
APOL3	6.641404675	6.641109851	6.915247406	6.353107904	7.00280659	7.049133302	6.392964137	6.772065112	6.984365852	6.925824819	6.896465607	6.834411265	6.641988327	7.184286439	7.042437218	6.792279164	6.553886254	6.635228304	6.79705928	6.534427876	6.37196106	6.703948863	6.626643891	6.791396253	6.7479692	6.874077226	7.081054008	6.465279819	7.011198454	7.134326554	6.822781674	6.991136792	6.461126091	6.646377091	6.671089488	7.063793918	6.496646416	7.117141962	6.3579658	6.702089969	6.721983755	6.737981055	6.958131532	6.937809064	6.597174291	7.026212215	6.699178648	6.825412644	6.806878959
APOL5	5.06874834	4.995806628	4.875740665	4.842639568	5.134697451	5.141639929	4.808594104	4.94500533	4.923335639	4.901747334	4.757603284	4.716300775	4.923051519	4.92424274	5.003612388	4.814220076	4.830710174	4.854767372	5.129531273	4.888767517	4.962769045	5.275243758	4.897156007	4.919086568	5.04304263	4.915915444	4.923642876	4.749226325	4.838243692	4.972136413	4.967597667	4.914985851	4.889947628	5.031725095	5.297967984	4.975056726	4.943722329	4.824864722	4.942505499	5.184208361	4.883494952	4.922739173	5.04116963	4.995180781	5.10709674	4.790304264	4.993654509	4.911971877	5.086817286
APOL6	5.766784684	6.293971099	5.895893845	6.206898888	5.620692346	5.956000178	6.966163961	6.599256055	5.976556949	6.041842907	5.626164276	6.594025074	5.944813549	5.901894324	6.656447003	6.092664352	6.055802939	5.807102379	6.214458883	5.923437372	5.762503625	5.857179584	5.902459735	6.170808458	5.778361427	5.523716673	5.892047145	5.747574959	5.472975601	6.255848578	5.441305305	6.014601554	6.738921258	6.058978893	6.164348597	5.607038677	5.550096978	6.094099625	5.164706384	6.415757647	5.324813354	6.37732011	5.64508477	5.676120981	5.813917982	6.670327366	5.74103554	5.897049173	5.959226552
APOLD1	7.355189421	7.221404805	7.507515727	7.010176481	6.394410465	7.471696166	7.205940048	7.281875374	7.044104234	7.221404805	6.936150411	7.026233694	6.930393664	7.141643115	6.99484483	6.649934528	6.233804346	7.355189421	7.073410853	7.046143798	7.001839004	7.051436745	7.986316482	7.655342424	7.016728075	7.092303861	7.270195725	7.008241309	6.206865353	6.984445156	7.280576816	7.005369739	8.057197493	7.047333428	7.267373531	6.883435518	7.857627959	7.060103866	7.38501727	6.670034962	7.415783795	6.609155469	7.262410437	6.913389065	6.730659686	7.094401452	6.688118441	7.183090967	7.391122847
APOM	4.762690099	4.90719122	4.782333808	5.020335191	4.975810378	4.723394843	4.758513571	4.769225299	5.065375704	4.842497496	4.884118283	4.747124811	4.973022638	4.798779917	4.513383269	4.505743257	5.135211932	4.557717819	5.001988248	5.024079635	4.511926107	5.030040461	4.960810576	5.091527345	4.944753997	4.72188351	4.612057767	4.71096398	4.703097025	4.931855127	4.966954077	5.171037587	4.957057853	4.985171106	4.91997264	4.944163542	4.963904492	5.207594256	5.190292948	4.564931642	4.523988248	4.833415856	4.697029582	4.779357127	4.557445856	4.824899586	4.87837198	5.078492718	5.127300239
APOO	9.213948302	9.266669616	9.563303763	9.136301687	8.887792737	8.759448248	9.108537734	9.162983658	8.812523781	9.01574777	8.749451875	9.243127229	9.390333593	9.098846394	9.328444756	9.442993734	8.696252048	8.448861023	9.386047109	9.622211718	9.524927338	9.505346223	9.405766478	9.529622916	9.256586007	8.840550734	9.477043947	9.38383532	8.72788369	8.678461303	9.303161479	9.346223822	8.974112714	9.18395475	8.361700759	8.837987372	8.77319522	9.173474671	9.823712059	9.532039941	8.618754845	9.289429988	9.072396103	9.375267467	8.836645807	9.39934583	9.565737292	9.23467459	9.649774092
APOOL	7.221758005	7.483233189	7.02543487	7.515703505	7.384607435	7.106378776	7.129886818	7.476215928	6.9611154	7.649494126	6.99003649	7.289463217	7.578225245	7.514046973	7.360793333	7.506742146	7.284074048	7.38915269	7.14965995	7.528784305	7.599108892	7.73916361	7.471501933	7.648651267	7.497219469	7.763431681	7.744985872	7.873898139	7.455127954	7.432691817	7.373624178	7.823744325	7.271661164	7.185280058	7.140655134	7.439750716	6.825640716	7.466760152	7.25141255	7.314464314	7.036408833	7.420466859	7.217135091	7.680444663	7.176465795	7.315849899	7.338925279	7.747866137	7.644063339
APP	9.241070786	9.002234844	8.82331591	8.845859646	8.815151704	8.993090066	9.032524317	8.754005299	8.865757518	8.771453804	8.804401947	8.693284309	9.061970335	8.84152739	8.970643044	9.012384137	8.958019683	8.743419972	8.901914702	8.901914702	8.853986846	8.888583624	9.012384137	8.782844064	8.975057207	9.130197421	8.786472832	8.837767438	8.892841701	8.750804479	8.804401947	8.571807787	8.935294407	8.993090066	8.876912789	8.917955125	8.815151704	9.032524317	8.901914702	8.876912789	8.884540604	8.927161047	8.935294407	8.771453804	8.880605933	8.804401947	8.997699301	8.687446761	8.754005299
APPBP2	6.284931096	5.905329457	6.053795108	5.97152656	6.061326329	6.075213776	6.188965364	5.791251117	6.036633893	5.930738445	5.949654841	5.97996335	6.17183744	5.892779041	5.715673512	6.029456427	6.05691726	6.138284792	5.971853393	6.030898286	6.281341068	6.122112215	5.978333226	6.03701176	5.944703199	6.276686233	5.984011238	5.973149689	6.224884396	6.012595173	6.109070016	6.322909992	5.96213556	5.939185994	5.892412665	6.297898388	5.760345134	5.822537673	6.185076551	5.957858277	5.685202975	6.193053507	5.726403799	6.083956043	6.239663841	5.743022425	6.146519807	6.077923515	6.068164797
APPL1	7.555555203	7.472995666	7.449851989	7.483646215	7.368484379	7.521802871	7.234754836	7.49562162	7.336071375	7.351293788	7.38109207	7.230951033	7.654931034	7.614163729	7.38109207	7.215348104	7.342371478	7.397802499	7.541227367	7.418934413	7.617177114	7.512805839	7.292070832	7.589821613	7.461106403	7.600584352	7.432210957	7.357168919	7.289608362	6.98466286	7.334515069	7.283874562	7.103158528	7.427847629	7.317206405	7.277285627	7.472066411	7.477772263	7.455565994	7.292070832	7.317206405	7.423402515	7.38448257	7.699151605	7.376089933	7.324859876	7.570756255	7.386267064	7.342371478
APPL2	6.576920269	6.248338257	6.185329609	6.17665095	6.218899262	6.175577798	6.298895617	6.129385225	7.024824471	6.089179933	6.053905257	6.415725781	6.303848007	6.276128532	6.118008477	6.222901731	6.106479534	6.420909984	5.731875212	6.313781612	6.243167319	6.179884448	6.644331762	6.448982605	6.157882958	6.617759045	6.416531215	6.237944499	6.889448266	6.387269975	6.699090917	6.2633162	6.635151831	6.464678896	6.114034752	5.918024775	6.707552785	6.58410245	6.679353919	6.178780653	6.542774775	5.959313518	6.118008477	6.315291084	6.4675857	6.37084318	6.295183664	6.226593979	6.619833074
APRT	6.267507767	6.330703431	6.290660048	6.368476343	6.369642548	6.184569689	6.384965759	6.507820296	6.482668134	6.669810856	6.653169895	6.758876926	6.088914893	6.527773989	6.547582527	6.411780035	6.526263108	6.811996273	6.348651444	6.05584825	6.448352924	6.124932436	6.605436678	6.355515198	6.895561768	5.96564995	6.230119933	6.897690302	6.545522359	6.414637166	6.418179601	6.450117989	6.582962899	6.460705994	6.601275112	6.499677288	6.470911008	6.338227786	6.455156924	6.64113423	7.103916861	6.362902865	6.609455824	6.433365312	7.0799571	6.445375959	6.347552548	6.408890146	6.51872941
APTX	6.142473253	5.996326242	5.840719786	5.833610698	5.880563905	5.837650624	5.74721811	5.774246109	5.682190687	5.683306672	5.944734472	5.712048167	5.798332575	5.980146659	5.795569963	5.92886164	5.570398041	6.128659892	5.692771205	5.804184881	6.047629222	6.076468548	5.619224972	6.003612896	5.67483317	5.980721966	5.768768349	5.991660454	5.955312122	5.648179699	5.821401843	6.002198392	5.87600314	5.67298302	5.701796338	6.031224754	6.021275724	5.680173321	5.907364256	6.005012392	5.796635982	5.821106672	5.785258074	5.967449328	6.164998888	5.916190881	5.940176668	6.062949064	6.153279233
AQP1	8.019547969	9.529823445	9.213706805	9.320798401	9.048352895	9.464234764	9.445548172	9.604617049	9.200656311	9.040293897	9.368492357	9.581308693	9.122280488	9.576590577	9.582928885	9.001003894	9.272715829	8.776253324	9.631547514	9.040293897	9.137429986	9.87194674	9.178566266	9.820994803	9.764599764	8.872488579	9.064491165	9.333585991	9.025660638	9.036320983	8.926324491	8.943402466	8.104492958	9.229164434	9.490827985	9.159872971	8.972590389	9.368492357	8.59703689	8.841813436	9.016276569	9.184584975	9.356440323	9.428740666	8.55367847	9.604617049	9.084337243	8.856825396	8.968655539
AQP2	5.90038758	5.863329522	5.80119179	5.614378043	5.727839045	5.877653768	5.398355773	5.582995786	5.803620859	5.668302446	5.724550572	5.876748653	6.004591599	5.818137579	5.630573835	5.72986973	5.797291054	5.874324788	5.755729459	5.622734359	5.70178718	5.74617419	5.849804581	5.770658366	5.727839045	5.731032493	5.76501518	5.915773848	5.652468457	5.762867139	6.013203447	5.612581527	5.957508452	5.896733153	5.798790339	5.915480304	6.086581564	5.511832948	5.618507444	5.861925535	5.760461117	5.660050516	5.942444719	5.65975872	5.997724901	5.789514066	5.621797621	5.843757911	5.487120028
AQP3	6.27693077	7.351684785	6.470210177	7.589876382	6.124715863	7.798664617	6.700491338	7.769520463	7.371792204	7.099194906	7.524086821	6.690694222	6.461551016	6.437297221	5.895395496	6.59127309	5.888421076	5.171635904	5.730907135	6.266170375	6.687758465	5.991607469	6.32929109	6.510767195	5.812711142	6.393305901	6.857280228	6.874669869	6.757793088	6.9494959	7.048894653	7.206931683	6.24399922	6.715475727	7.412347946	7.251597514	7.661860813	5.266816676	6.78549494	6.286396821	6.441974973	6.999389051	6.017545451	7.340181883	8.057487549	7.283461204	7.482307288	7.004385349	6.789973737
AQP4	4.501180987	5.325099186	5.841562894	4.823783099	3.480741651	4.939233728	6.501796965	5.775495651	4.856680366	4.502637251	3.338077556	5.73028669	4.774123528	5.26435947	4.259845682	4.313933536	3.154318565	3.364078281	3.803858687	6.707612361	3.86376924	4.777033442	5.340657843	6.371277582	5.294019686	4.861272898	5.924041409	4.74373082	3.265571638	5.141358173	4.868014569	6.353551713	3.528248545	4.375396093	5.340350186	6.253347488	4.631717516	2.360836333	4.287567255	5.808408962	3.649936916	4.976082057	6.154384175	4.975192739	2.705740623	6.271327739	3.557975658	6.371962783	6.421316884
AQP5	5.298257232	5.453444513	5.363564525	5.531958334	5.714221195	5.416010416	5.329546264	5.258167733	5.745607167	5.222603904	5.55584757	5.795777314	5.650795291	5.677129621	5.619894026	5.587300996	5.461524147	5.188886282	5.711803696	5.494343196	5.191365002	5.624248287	5.404001156	5.431365332	5.287041513	5.483611524	5.592639637	5.459111286	5.202182222	5.915815876	5.474917157	5.761230349	5.398742412	5.660479409	5.322782093	5.536489065	5.739956551	5.48087701	5.253454165	5.195056347	5.859060513	5.617410202	5.494938156	5.172063274	5.415386234	5.490222111	5.455164839	5.478198132	5.264482299
AQP6	5.425399417	5.182767997	5.288941477	5.264108482	5.23094074	5.312178556	5.144169471	4.961609553	5.220288268	5.176469872	5.131531551	5.051202851	5.302247049	5.431735024	5.566109959	5.022339476	5.243698658	5.052805237	5.059136053	5.380665522	5.262909402	5.277728913	5.051202851	5.4269519	5.238027043	4.992250049	5.321783512	5.301128403	5.031757965	5.178994166	5.308610688	5.185877969	5.299928805	5.343314059	5.240112266	5.263500502	4.955171374	5.242197988	5.334382358	5.292248476	5.4627202	5.219439672	5.206195748	5.008712211	4.942698096	5.457672341	5.110032893	5.185560771	4.878081724
AQP8	4.611711933	4.782982658	4.616823253	4.64847163	4.79310859	4.864479319	4.586801125	4.615563275	4.990572892	4.535232147	4.703179616	4.646632292	4.511907469	4.652152418	4.71510195	4.677855988	4.791265063	4.635559565	4.904125011	4.745373166	4.672489358	4.64847163	4.669789	4.624981574	4.564315827	4.541470691	4.828628357	4.798218091	4.818285729	4.837447638	4.871042623	4.642579221	4.755717153	4.810077599	4.721048751	4.682770965	5.136344337	4.712962653	4.79310859	4.769030456	4.623449381	4.78545618	4.51765532	4.667385112	4.704962503	4.63524666	4.66861027	4.850850526	4.575381563
AQP9	6.063171548	5.881108887	3.946904637	4.654390531	4.65129077	3.646588649	6.137064952	4.392979363	4.870997117	4.530090936	5.856240043	5.288586743	4.774115	5.602943134	4.950128899	5.150375402	4.671509067	6.162150653	5.827646842	4.630775191	5.051013984	4.505171266	4.760110717	4.827367143	5.642981567	5.364224961	4.676664472	6.157131887	6.753058637	6.22653026	5.391976558	5.33568344	7.918674872	4.357233811	4.582904969	4.254315203	5.648736241	4.426219872	4.137990361	4.379777478	7.54411365	6.262745272	5.093502544	4.04789001	6.006421032	4.071513254	5.695580838	6.272392072	5.377259741
AQR	7.142674759	7.249743451	6.98962993	6.966721297	7.339569118	7.240180065	7.23255632	6.974807914	6.957013518	7.094942072	7.139466712	6.899675299	6.85673144	7.057476703	6.982768228	7.056560138	7.062742666	7.201869923	6.764879412	6.894317863	7.060944715	6.907469273	6.969276061	7.046767389	7.264087798	7.200034158	7.016695472	6.871886854	7.183136399	7.142674759	6.923628135	7.092753542	7.464945407	6.97183357	7.023175701	7.252688918	7.004592594	6.900889606	6.866672758	6.982370761	6.909136426	6.821442165	6.576428329	7.022324446	7.564663842	6.827664664	7.178063419	6.91162155	7.107185873
AR	6.08798877	5.872576199	6.102693288	5.704463403	5.599133191	5.507786053	5.460397979	6.190412673	5.505997873	5.453588118	6.072053901	5.714260055	6.044200366	6.102693288	6.047066572	6.156752341	5.311308986	5.397285012	6.182016148	6.288573325	5.070535938	6.337640783	5.840518495	6.008995041	5.928794276	5.604368917	6.005389809	5.964237726	5.433768197	6.039890021	6.287884043	6.098860295	5.283809005	6.109100252	5.945692872	6.269880626	5.650709162	5.406007612	5.320614761	6.3403141	5.041657072	6.629550129	6.041124956	5.944128989	5.66192004	6.377481977	5.540513507	5.884362224	6.249629301
ARAF	7.846398528	7.773057071	7.977992611	8.231276528	8.046307364	7.702585427	7.676383962	8.223546338	8.041903221	8.129087828	8.142819839	8.200348311	7.735464045	7.878880572	8.071478864	7.908750883	8.083136243	7.776228549	7.991067475	8.044988104	7.901712576	7.888308583	8.176066747	7.80807378	8.08437879	7.687788378	7.838477919	8.127809806	7.727034005	8.003811372	7.751069032	7.80405892	7.660289875	7.668204754	8.071050634	7.936946186	7.724689374	8.11940105	8.248974941	8.248545326	7.938587471	7.912040032	7.88496807	7.822363915	7.918615269	7.986926708	7.893101082	7.811959424	7.70411375
ARAP1	6.546678695	6.485875411	6.815838276	6.596449203	6.853420862	6.485532208	6.883046852	6.882114239	6.798133719	6.847628877	6.970924945	7.122677419	6.964884562	6.755776789	7.303826488	6.711820819	6.792598157	6.548491847	6.652931156	6.799127635	6.789680242	6.68525304	6.767898716	6.747021217	6.941781317	7.080658569	6.563068875	6.811989799	6.75020189	6.697332315	6.757358601	6.543597425	6.890972526	6.679738699	7.003657238	6.857731602	7.564467782	7.163539165	6.431473543	7.045004911	7.222297102	6.855328219	6.924618438	6.566869587	6.933363374	7.220282326	6.592718022	6.541752979	6.297147122
ARAP3	6.522671863	6.589533283	6.443471376	6.490674743	7.154269631	6.990823185	6.403730063	6.754743278	6.877757979	6.550022857	7.036915534	6.982568616	6.95532266	6.894283379	6.935811564	6.807910758	6.855819004	6.816677927	7.098022151	6.852458734	6.702244185	6.846172705	6.581476366	7.065454629	6.880057001	6.925059374	6.782616783	6.67063423	7.13988225	7.08012248	6.550905154	7.003744617	7.33819197	6.717150879	7.050133382	6.786541809	6.566087143	7.227226633	6.703497332	6.675463226	7.078817556	6.823527533	6.750423612	6.465362419	7.286696729	6.760065737	6.801572104	6.792463353	6.076133068
ARC	5.268351013	4.804182047	4.850130665	5.52247852	5.500275847	5.201861338	5.205200162	5.063010092	5.481673326	5.224736479	5.284635991	5.32255661	4.947983631	5.356053725	5.344185038	5.15315819	5.414118241	5.345744897	5.138644917	5.265581752	4.961540214	5.147522207	5.347220706	5.077004891	5.30527137	5.369634575	5.527835901	5.338085578	5.735870569	5.592773566	5.286412464	5.212853605	5.907965568	5.347220706	5.279358162	5.099665541	5.425846348	4.972938127	5.241275551	5.356990582	5.66072098	5.12269782	5.502359193	4.896073315	5.441580149	5.027131478	5.291486486	5.180040041	5.37566245
ARCN1	8.401014435	8.545120432	8.449416137	8.358280778	8.26337043	8.384338298	8.176394915	7.992423654	8.101462049	8.111984446	8.712000111	8.108820219	8.154299752	8.264090443	8.187821843	8.395216762	8.390200535	8.727274546	8.482307997	8.38844819	8.258833788	8.315246118	8.17497813	8.323808318	8.3037344	8.38844819	8.292957331	8.407820696	8.796550423	8.64331453	8.50420526	8.569262995	8.581596948	8.157140256	8.43618973	8.49704444	8.242395044	7.898493257	8.407820696	8.231309588	8.382685123	8.402781467	8.141584773	8.187821843	8.701879982	8.184222388	8.264090443	8.398478767	8.421014741
AREG	5.111939704	7.034299144	5.738364267	5.56107189	4.429055349	4.59457229	5.509402693	4.220934232	6.792401535	4.118994349	4.141646506	4.841268478	2.989818507	4.166439139	4.707557388	4.774615377	5.458373028	4.335673743	3.050355403	4.827509133	5.416054697	4.153749719	4.454631786	4.948835446	6.321738	6.586121981	5.744925901	7.09377307	5.684214608	7.093133931	6.769428507	6.263582235	8.291774357	3.863488843	5.756584325	5.655522786	6.277931767	5.747567116	4.415587118	3.750104504	5.257334927	5.416370442	5.673094429	4.677874312	6.190295548	3.875756939	3.200619834	6.264416662	4.82993071
AREL1	7.339117172	6.902500694	6.979524271	7.097782015	7.075038378	7.123274331	6.909409309	7.182132027	6.960095301	7.020661807	7.209572241	7.264666066	7.113955512	7.071513385	7.144679932	6.841108282	7.166149208	6.886229345	7.065391741	6.999825218	6.996028484	6.92831682	7.160673599	7.034295923	7.096866977	6.829406846	6.875934536	6.855519533	6.857824269	6.980365945	6.73134051	6.750475825	6.699711139	6.816036953	7.149138367	7.285727288	6.882887814	7.192610222	7.015915783	6.934879884	6.915957352	7.117860899	7.049095286	6.910246985	7.219276499	6.832241032	6.892712853	6.828167516	6.606403049
ARF3	8.411711019	8.611639951	8.551037468	8.60436517	8.586330119	8.583590137	8.712969492	8.379310978	8.630792851	8.563371377	8.809371866	8.369986495	8.253531077	8.582742155	8.318014274	8.314880171	8.556615102	8.892728966	8.60436517	8.276607079	8.294316057	8.410913838	8.630792851	8.245196746	8.482035606	8.246775222	8.0425055	8.541389527	8.720679206	8.699504515	8.202350851	8.333335116	8.537838833	8.46035849	8.78073494	8.478466422	8.381729554	8.665444828	8.468358425	8.641727069	8.996263484	8.531577981	8.553877102	8.295786089	8.514912762	8.605367968	8.339504047	8.554722772	8.481075544
ARF4	8.284846205	8.965689425	8.97495116	8.717570053	8.844202774	8.643594256	9.131304129	8.459732023	8.753838669	8.712363314	8.831000872	8.56371221	8.545022143	8.512742901	8.401040753	8.854362762	8.818503944	9.527373691	8.713662036	8.697021809	8.692125545	8.638970051	8.60714216	8.756307385	8.490842293	8.552686529	8.87054257	8.85761151	9.522235843	9.295125108	8.926157386	9.123896505	9.127664815	8.634089283	8.82692567	8.892504404	8.837129356	8.29241444	8.801789701	8.654315155	9.151486344	9.098905027	8.51920748	8.569602357	9.844977571	8.745702902	8.748384627	8.888210803	9.113048638
ARF5	7.709687326	7.478428329	7.829785017	7.567376443	7.721131938	7.616597735	7.758459562	8.097059746	7.818150229	7.663810048	7.814399093	7.948590116	7.529120505	8.018336232	7.8638842	7.596992557	8.077225819	7.655720456	7.935812368	8.243562084	7.785160915	7.413959408	7.938509736	7.849597083	7.969705804	7.486261095	7.516538909	7.64430967	7.411019097	7.777436441	7.325454557	7.490047474	7.570758508	7.58993012	7.838299111	7.578660772	7.641789787	8.078895816	7.808548726	7.607118746	8.118948953	7.682160951	8.259537023	7.466343635	7.286514644	7.601210164	7.753411819	7.963100884	7.86642614
ARF6	7.499050798	7.278116034	7.395008127	7.3141848	7.934191843	7.045934964	7.584876722	7.687172052	7.468070287	7.650135114	7.465951872	7.805949929	7.316717232	7.440585984	7.583451984	7.716158297	7.733546314	7.841315274	7.432672679	7.325519157	7.604162964	7.396267965	7.443164732	7.155857593	7.606950569	7.395008127	7.73717785	7.725051305	8.084939539	7.930772283	7.724046661	7.707723426	7.981330804	7.401007534	7.660577948	7.554534475	7.430895313	6.977848129	7.73920917	7.55747093	7.860320368	7.490502801	7.532262517	7.351740644	7.687172052	7.363961881	7.403116138	7.905236676	7.564077339
ARFGAP1	6.449471099	6.350025757	6.485826049	6.281696177	6.506200486	6.641944204	6.310433167	6.51019136	6.56820202	6.270331512	6.486438098	6.383586079	6.281696177	6.451859911	6.475202999	6.42254272	6.662200106	6.679775974	6.45301533	6.318952671	6.24817691	6.232859706	6.518515371	6.142662763	6.365877025	6.318952671	6.356859736	6.597494583	6.704410357	6.34915585	6.45361097	6.681287765	6.756530881	6.43018408	6.551185138	6.324296764	6.34315559	6.377384471	6.258886836	6.426160756	6.747725036	6.151813163	6.512057899	6.60033458	6.59483751	6.327303997	6.256264616	6.595992362	6.262759743
ARFGAP2	7.46463391	7.498929019	7.398793164	7.515573307	7.35130564	7.631193595	7.504371267	7.904891887	7.543592666	7.601633784	7.463958129	7.706087532	7.427338977	7.546019464	7.722922962	7.757524826	7.578145684	7.294196237	7.518713848	7.59173051	7.391328301	7.57517828	7.659242548	7.495872935	7.538806675	7.725764028	7.27664029	7.490935983	7.385170556	7.131847312	7.4847565	7.453524415	7.486068345	7.626396742	7.355576718	7.408473148	7.585428869	7.47631276	7.90070819	7.789558866	7.409723284	7.261598832	7.767001014	7.755399755	7.146836965	7.381426547	7.811841747	7.604747606	7.212365835
ARFGAP3	6.160891061	6.494853661	6.710748701	6.256327199	6.401850938	6.482830018	6.415178173	6.265885248	6.438509269	6.113816472	6.249194563	5.932207881	6.015087566	6.084379401	5.648890246	6.37014994	5.993335686	6.663114863	6.15020751	5.876637546	6.40708558	6.223245295	5.836353323	6.248537857	6.054578611	5.903055644	6.453865403	6.27800546	6.811291826	6.775705201	6.363113165	6.69232154	7.426439556	5.915905336	6.138116406	6.355682938	6.138443505	5.959846777	6.366483799	5.761179344	6.539844734	6.335910356	5.95099284	6.339244072	7.524936873	6.036126409	6.229853723	6.344876777	6.4285088
ARFGEF1	7.30690801	7.092540654	6.988277278	6.965246593	7.304602381	7.370475581	6.942819201	6.986618112	7.076618308	7.241330332	7.100156652	7.077023948	7.073382895	7.142279754	7.232769148	7.044376226	7.126869505	7.211840761	7.138870674	6.995679951	7.062241611	7.174216393	7.118685984	7.371397473	7.072931411	7.557048793	7.200043625	7.262827617	7.263275125	7.127731159	7.251833892	7.14977345	7.056576522	7.025935379	7.094597267	7.13413077	7.401089304	7.189242679	7.147628063	7.111522761	6.837150025	7.170735368	7.035296412	7.194187448	6.897826367	6.960125055	7.262388927	7.101430998	6.989491394
ARFGEF2	7.41394969	6.947449999	7.256786075	7.160746891	7.200408247	7.496636702	7.041117913	7.206320788	7.092293744	7.205116263	7.136259511	7.071266589	7.201557028	6.920452164	7.17723177	6.981968401	6.700937497	6.832911623	7.114600312	7.16378832	7.272976142	7.209421873	7.252430141	7.239808105	7.089508916	7.27110201	7.096377323	6.90682838	6.733317057	6.677308608	7.167956089	7.070217147	6.613276201	7.105203554	6.927438794	7.3043607	7.459140744	7.209421873	7.392522906	7.180707204	6.999327851	7.014972843	7.356781243	7.375844953	7.031343981	7.451412484	6.936511655	7.166193368	6.804257914
ARFIP1	6.056782051	5.859751535	5.768519782	5.779568009	6.174196273	5.693498818	5.756011546	5.665308832	5.878672654	6.055829829	5.890066849	5.354870864	5.964988939	5.788335786	5.530858942	5.774494753	5.765691421	6.042248157	5.806438579	5.889144861	5.93738281	5.721842214	5.88403312	5.839150289	5.901370428	6.050011449	5.651460155	5.822398863	5.939667133	5.999571383	5.88435962	5.984881779	5.905412072	5.895745518	5.639419794	5.979798839	5.631651334	5.594528952	6.114563683	5.895437265	6.015127375	5.841408716	5.914098483	5.800665921	6.200272519	5.833727135	6.028336837	5.683491321	5.894815856
ARFIP2	7.275043575	7.264127869	7.1588314	7.212522772	7.47804517	7.209038633	7.445677766	7.249011338	6.917881244	7.174076758	7.236969121	7.073319082	7.039461715	7.282457729	7.100863688	7.021701025	7.085447717	7.574924962	6.928248322	7.027888298	6.79551819	7.167646905	7.199609853	7.386932017	7.20594336	7.086703263	7.205303691	6.952619035	7.280862008	7.418636746	6.895266192	7.200917195	7.302471036	7.114991417	7.210649662	7.359678623	7.340121894	7.196497846	7.166034722	7.313702672	7.069542571	6.872526273	7.394720734	7.006458188	7.570198668	6.927619319	7.243254898	7.093894559	7.248064008
ARFRP1	6.266223046	6.210684041	6.040759494	6.099929756	6.082606483	6.340121603	5.836724574	6.109344453	6.15851138	6.273966888	6.32169768	6.282102671	6.331438943	6.052771157	6.370367442	6.423825753	6.176366812	6.056474059	6.154324263	6.202185885	6.156064571	6.067519062	6.394140806	6.393880663	5.973528741	6.262110535	6.339241921	6.487102162	6.338420212	6.200116263	6.172483048	6.051522454	6.637229535	6.293509771	6.279698711	6.29161649	6.550254417	6.034161747	6.332558665	6.413742748	6.556633638	6.203369264	6.292248402	6.48173354	6.302416735	6.286851438	6.021289351	6.019419236	6.256880218
ARG1	3.466123718	3.500902824	3.136766359	3.231148444	3.221426661	3.263359087	3.491366856	3.405180185	3.225381758	3.405180185	3.344604047	3.284094673	3.675149457	3.525118465	3.280043866	3.332999437	3.366918164	3.327656537	3.26780836	3.524543675	3.213170225	3.314340549	3.221426661	3.274010574	3.440634618	3.126251861	3.29593104	3.618496002	3.197972087	3.425635141	3.358298356	3.164211158	4.157970548	3.263359087	3.410733853	3.227332448	3.468921173	3.323394655	3.447980061	3.263359087	3.65396415	3.623385842	3.297207434	3.183045074	3.516138346	3.195608791	3.545503046	3.269391169	3.164211158
ARG2	4.769899652	6.185253496	6.590422576	5.739971776	5.180944116	5.356021112	4.549222441	4.80662627	4.955518624	4.514786517	6.466354871	5.534229295	4.849521619	4.393958493	5.077075988	5.460876267	7.6531686	5.978232781	4.419636722	4.525059053	5.026832496	4.342995774	5.714801473	4.253012732	4.71305326	5.192174	4.991027455	6.571249602	6.665697328	5.790391392	6.067467039	8.192161482	7.336777522	4.179589997	6.494569359	5.134106701	5.768920989	6.345016424	4.935316114	5.694346397	6.776062205	5.538658654	5.381104764	4.095494616	7.575580904	4.627533818	4.826276313	6.226019872	6.56966471
ARGLU1	7.82743454	7.819139816	7.448168794	7.658851633	7.529708226	7.96278468	8.012712762	7.644210313	8.019696029	7.446781392	7.57299084	7.739375916	7.928279778	7.967642893	7.58843162	7.590928256	7.922619449	7.586898814	7.753475832	7.832509382	7.706696472	7.721638316	7.672014295	7.887606375	8.028441874	7.893202139	7.467933542	7.443202936	7.47552115	7.688384257	7.392743977	7.658360066	7.775542656	7.798874313	7.574964411	7.473678467	7.765742972	7.653069122	7.681727472	7.313956368	7.512637108	7.771641078	7.772781246	7.748882304	7.40589092	7.679558787	7.456942663	7.895024091	7.026319338
ARHGAP1	8.064925516	8.162335714	8.043478344	8.125030773	7.965530819	8.075625648	8.522882416	8.576979702	8.154385712	8.317049758	8.073602371	8.433304538	8.634815723	8.20184739	8.09640496	8.608797304	8.32921187	8.545682086	8.455325925	8.667762845	8.204290024	8.667762845	8.278203336	8.053001427	7.58614547	7.814532325	8.34109074	8.415784227	8.011833654	8.311749665	8.410354971	7.926610606	7.819958968	8.745802537	8.26177066	8.110602389	8.264026361	8.284377693	8.742111823	8.141261599	8.389236371	8.142503547	8.309105619	7.976693049	7.924696775	7.776186025	8.278203336	8.361372192	8.109440697
ARHGAP10	6.168133886	6.3443534	6.286080176	6.276191465	6.253434806	6.382082877	6.407395664	6.436123231	6.669211849	6.336808438	6.367342552	6.269273476	6.224337476	6.398359126	6.3157915	6.327332128	6.271987448	6.463757373	6.362057636	6.459914154	6.14224154	6.303404162	6.368478453	6.375198383	6.299612818	6.376053076	6.305157317	6.533573166	6.22708061	6.337955441	6.110368165	6.263946662	6.35091557	6.188363084	6.423117792	6.163966397	6.320975021	6.27729293	6.540130539	6.315507375	6.337668424	6.078613626	6.325325978	6.262178656	6.207874009	6.181815961	6.564905212	6.414497236	6.366750398
ARHGAP11A	3.202297389	3.20018033	3.266863477	3.518157851	3.24899328	3.265945202	3.594578982	3.684218999	2.847261118	3.902912423	3.503899134	2.740152468	3.419917905	3.179753428	3.315384451	3.130016354	3.924513661	4.013834665	3.188367338	3.510926362	3.631108569	3.059084784	3.396492107	3.42194949	3.513549096	3.814845687	3.083441084	4.077790472	3.464717584	3.293535048	3.426576202	3.361822517	3.104898843	3.259829502	4.278876685	3.452533862	3.45882917	3.353238431	3.790392817	3.724729857	3.449787188	3.065709659	5.103241081	3.293209521	3.18426233	3.293832157	3.337050966	3.204178216	3.254995073
ARHGAP12	6.676200536	6.198218631	6.479881879	6.347708641	6.463362149	6.207410241	6.193318437	6.399823494	6.181248133	6.400875932	5.988467271	6.048048679	6.585249279	6.363054186	6.486148426	6.231328141	6.496729475	6.455306371	6.417026367	6.505350911	6.355906726	6.496308674	6.467582261	6.192575528	6.368672231	6.884936703	6.688083722	6.29976252	6.20703775	6.102142296	6.470283502	6.418867607	5.487930839	6.663789629	6.368238446	6.318036692	6.225292444	6.519558972	6.656262909	5.912056887	5.958807195	6.393447725	5.909178231	6.574545182	5.887807082	6.369404952	6.600711802	6.581273582	6.583183644
ARHGAP17	7.85547276	7.69522544	7.937809723	7.874477628	7.92422811	8.250514941	7.741683743	8.184023961	8.230970646	7.768501945	7.957330422	7.497052725	7.97892878	7.905861924	8.00068698	8.234958316	7.662577213	7.96116924	7.986650785	8.100982864	7.710514292	8.044506015	7.697474303	7.885796094	7.742477359	8.010310086	8.133985214	7.968876939	7.885345991	8.445151261	8.233920528	8.106012714	7.732594184	8.007332816	7.879859003	8.283235903	7.956430241	7.519709583	7.797294343	7.552558437	7.808119383	8.027841348	8.122163271	7.936940021	7.604489985	7.795711653	7.831869422	7.988467847	7.843643833
ARHGAP19	5.616097705	5.432068714	5.576413918	5.502194111	5.291963328	5.702724608	5.404144942	5.727929893	5.427365972	5.583795075	5.647137958	5.659804571	5.789120973	5.57063388	5.600119082	5.508979151	5.569437416	5.584384951	5.449879595	5.462257279	5.628434175	5.570312191	5.444486476	5.422632115	5.35720544	5.834249111	5.329188597	5.38762578	5.424980622	5.376315243	5.629632731	5.358078029	5.134883664	5.629004278	5.846961225	5.478095424	5.81125222	5.661592929	5.423482162	5.265101639	5.61849324	5.748882289	5.492157835	5.516339909	5.129014376	5.780101347	5.436814077	5.365130118	5.649755807
ARHGAP22	4.209871196	4.063945131	4.681393245	4.390429399	4.366477533	4.294106289	4.257035665	4.463205737	4.248520354	4.62729414	4.676549926	4.726187168	4.581693883	4.373161637	4.681393245	4.675366053	4.650346916	4.839130045	4.650346916	4.395049841	4.294974738	4.360051083	4.216253283	4.504663347	4.241654268	4.250077462	4.582000631	4.776521935	4.961805964	4.874853704	4.4053543	4.583145795	4.747104667	4.292300754	4.782641901	4.865295546	4.0915973	4.511821333	4.464111864	4.594833034	4.865873393	4.157442812	4.236130757	4.506213335	4.531891862	4.274992345	4.511821333	4.338147018	4.635126659
ARHGAP24	6.990297805	6.680983239	6.250455312	6.921608516	6.618090791	6.463657124	6.401275238	6.921608516	7.213334943	5.868437223	5.743376845	5.812554917	6.299617901	6.60972162	6.270721021	6.11157514	6.647609061	6.615923826	5.767801355	6.595800648	6.701496174	6.793911673	6.559339321	6.674632208	7.015113864	7.298365653	5.750158981	6.067469855	6.210251965	6.706032517	6.507524027	6.035200508	5.673747368	6.958715379	6.272739108	6.414916953	7.005224595	6.567773302	6.441960811	6.03553036	6.497617462	6.612642057	6.485640297	6.15969669	6.161700327	6.048020319	6.90140222	6.476153696	6.791592103
ARHGAP25	5.753609391	5.57519921	5.469276854	5.649298534	5.805812447	5.752696559	6.207497845	5.962853806	6.157296227	5.665562784	6.078875573	5.76164624	5.835795457	5.884042047	5.814054575	6.08230186	5.845199505	5.749392389	5.928201468	5.925368218	5.649298534	5.934214523	5.747222431	5.787457015	6.006929768	5.857315654	5.857315654	5.997248	6.079479336	6.007563514	5.826950288	6.017832864	6.146600379	5.561481221	5.817590484	5.74234535	5.401360257	5.720677557	5.582916169	5.834262658	6.171159981	5.742614049	5.772381512	6.050785596	5.95589465	6.08555358	6.034504118	5.800668733	5.88825503
ARHGAP26	7.213437909	7.051863602	6.640390445	6.964371803	6.888089624	7.169937962	6.573316291	7.075118753	7.65079905	6.689086421	6.744157994	6.648458744	6.730180052	7.104756695	6.866596363	6.69275004	6.745659706	6.531611297	6.544344948	7.033744488	6.669757498	6.90856235	7.07737378	7.229968355	7.000333163	7.237734799	6.721023162	6.740193606	7.068472558	7.027347446	6.988099755	6.838803187	7.231107658	7.258814188	6.927236351	6.637383366	7.262454989	7.054727139	7.17195174	6.687513108	6.88571515	6.557940463	7.015941967	6.80149114	6.543003887	7.003014682	7.297517774	6.928084088	6.754903618
ARHGAP28	4.263886171	4.467520097	4.412059766	4.349985829	4.809599001	4.173218366	4.443790617	4.12849784	4.45337462	4.476753356	4.207093978	4.209307192	4.703494597	4.595096711	4.522279392	4.446123805	4.418143183	4.922566909	4.706899915	4.622950074	4.093800134	5.049970886	4.218659388	4.543855474	4.518095247	4.48885259	4.347326437	4.198716972	4.325806387	4.445838397	4.039898236	4.232134502	4.051475366	4.14619956	4.432681611	4.702584205	4.199284556	4.781459242	4.374134534	4.593387713	4.297877708	4.659034671	4.076898421	4.283086378	4.545034705	4.387939702	4.167108255	4.284565935	4.624127208
ARHGAP29	7.613798275	7.263376756	7.649539638	7.66099423	7.639397004	7.869788634	7.897526647	7.562419359	7.699478992	8.21150579	8.150845649	7.61569856	7.928810911	8.134224457	7.725166165	7.629525024	7.711351074	8.184319463	8.238402014	7.807982173	7.554349547	8.191684219	7.809594982	8.498216651	7.743397452	7.821229383	7.498073654	7.60526289	7.879644801	7.979771015	7.599404008	7.807229985	7.655488916	7.653317872	8.209559498	7.966894409	7.527381603	8.026545234	7.897526647	7.494118509	7.710963591	7.595418574	7.931365109	8.10255506	7.297776021	7.7880246	7.984051967	7.816052539	8.012007634
ARHGAP32	5.619126972	5.560063528	5.640747831	5.932413837	6.095904313	5.995374457	6.211692465	6.102574524	6.329153759	5.500755101	5.784891856	5.922607999	6.076713948	6.104460896	5.937876114	5.769383722	5.883746066	5.907120093	5.330525393	5.605616726	5.736546939	5.827776709	5.56563273	5.859228054	5.945876126	5.747449449	5.787548603	5.9371879	6.145482929	6.563434973	5.753365785	6.038957653	5.806872555	5.840890015	5.79540305	5.970222545	5.656436391	5.866892012	5.386243248	5.706489495	5.896509402	5.719282093	5.547508684	5.725041784	5.814780086	5.648158488	5.664762803	6.042346715	5.979547145
ARHGAP33	6.075776466	5.871349944	5.769406652	5.813030755	5.816987807	5.918565955	5.790983266	5.595915724	5.975287227	5.771860344	5.789467662	5.978961896	6.110374735	5.920951963	5.773021981	5.88144938	6.183002753	5.894601864	5.719244438	5.843309521	5.87164402	5.852996318	5.976813939	5.51722789	5.556539981	5.871349944	5.928193613	6.047753632	5.910985951	5.789467662	5.904460946	5.823022682	5.698656636	6.160212843	5.814563896	6.120523465	6.006860323	5.945967387	6.136092443	5.860052585	5.98614684	5.933748496	5.945644695	5.785037473	5.996813683	6.028109134	5.973875156	5.836351541	5.890379322
ARHGAP35	7.794948509	7.523175615	7.572997319	7.25540856	7.778264846	7.449099424	7.260261666	7.597285814	7.40556129	7.570122253	7.417674909	7.58588857	7.785111542	7.340249976	7.753342352	7.347739168	7.418363222	7.34520003	7.762893073	7.518580089	7.504869019	7.558238945	7.644721278	7.587321903	7.327651813	7.420214634	7.417674909	7.395535491	7.323362967	7.257752489	7.40157165	7.227411798	7.328286069	7.513602223	7.292373085	7.543175556	7.76559905	7.547646628	7.56555889	7.523826397	7.512136157	7.635286114	7.632038506	7.54916713	7.459672726	7.726055	7.632785541	7.14822692	7.045967425
ARHGAP4	5.461068953	6.162712505	5.718064423	5.916028493	6.337367119	5.876598056	6.439447369	6.177854126	6.201986959	5.802661904	6.267330797	6.304614956	5.788420824	6.199962588	5.745744559	6.092723557	6.368736844	6.228934188	6.206117484	5.690507446	5.696794826	5.78142746	6.075450209	5.461068953	5.899885367	6.019771469	5.945873038	6.39525338	6.513393201	6.185698502	6.078751621	6.359198638	6.547446593	5.84591028	6.378504302	6.090173459	6.069905297	6.086572144	5.646682821	6.172554569	6.51894429	5.742426951	6.347067886	5.897564248	5.894637328	5.985463518	5.899028551	6.65782883	6.069635221
ARHGAP44	6.109508245	5.811698141	6.024809858	6.03278178	6.027232709	5.887646393	5.433466145	6.114283488	5.573787233	6.071184414	6.118721489	5.750114244	5.939693733	5.591332827	5.953894039	5.675395097	6.116700186	5.687386971	5.727832763	5.997167984	5.92221271	6.049797776	5.712346154	5.602811614	5.554938706	5.877773356	5.909705881	6.088813855	5.63397285	5.297508506	5.692661895	5.839583552	5.160948168	5.679396337	6.106298101	5.709514387	5.671510584	6.068038956	6.011836427	6.219869409	5.706575493	5.73331388	6.037164548	5.756083227	5.971875612	5.80457317	6.02693491	5.38748339	5.721996824
ARHGAP5	7.688910104	7.481767587	7.718130459	7.288496566	7.562934245	7.401258402	7.241898752	7.089740041	7.25248192	7.514161628	7.399042166	7.257688422	7.545753183	7.47523993	7.481151309	7.562934245	7.61278278	7.719531278	7.57965891	7.486540681	7.65498203	7.55333504	7.48048296	7.748132208	7.235249916	7.718802248	7.879661803	7.587110644	7.903851767	7.626892678	7.65225192	7.577802001	7.860308297	7.550056015	7.485968707	7.606284907	7.459207542	7.436500807	7.516105208	7.580332003	7.333322582	7.778285047	7.424858394	7.730311151	8.126079764	7.644225484	7.745253138	7.603661474	7.438301844
ARHGAP6	4.992045897	5.492162262	4.902051253	5.194450943	4.993499241	5.190251677	5.496194254	5.167154239	5.744408701	5.140690832	5.105873473	5.394667241	5.297396036	5.557508983	5.511909698	5.289573614	5.518742252	4.763609156	4.885066907	5.357912964	5.301327908	5.514393885	5.257225317	5.31475906	5.648320204	5.464968791	4.816806709	4.969965627	5.149273408	5.347406173	4.580119462	4.856328077	5.388014501	4.923931435	5.363897707	5.02676378	5.314148275	4.86852622	5.308304214	5.150729835	5.533480527	4.895621357	5.68078985	5.600038205	4.744967313	5.144762518	4.969085577	5.33284891	5.382792975
ARHGDIA	6.735999664	7.40819242	7.000964578	7.138926278	7.403957029	7.327892109	7.606275477	6.973640919	7.5190226	6.843362076	7.4318291	6.926713012	6.635129327	7.4309752	6.899338579	7.064354868	7.14971965	7.706042031	6.76730449	6.742446437	7.148853017	6.805271854	6.903980366	6.606075923	7.044111546	6.50947771	7.02196026	7.707186006	7.837909392	7.474037791	7.240416342	7.414801702	7.554188388	6.798776402	7.429626522	7.073623248	7.012576627	6.629885626	6.631905938	7.146426534	7.74808732	6.842716809	7.32746363	7.115262262	7.847345052	6.963632541	6.842716809	7.205735043	7.438107367
ARHGDIB	8.070884525	8.399663497	8.815672917	8.417093232	8.749813029	7.952056826	9.310837114	8.374044065	8.303712704	8.495473872	8.680313308	8.565233168	7.972433375	8.700714736	8.859877075	8.226500638	8.956961516	8.666824153	8.304677075	8.464326558	8.694069838	8.430770828	8.591388432	8.629221264	8.676109375	8.564598321	8.170875616	9.001792251	9.265188123	9.414544413	8.116532542	8.373472761	8.700714736	8.747084645	9.15356061	8.444102151	8.051373107	8.470755049	8.043393595	8.550461622	9.063256577	8.769540387	8.610970664	8.933953266	8.757884402	8.225188935	8.494364574	8.493254022	8.903230227
ARHGDIG	4.923000089	5.58066194	4.89018117	4.960146363	4.80016614	5.076323206	5.125432442	5.731918361	5.47273168	4.773246702	5.460193557	5.334813047	4.800504973	5.412004651	5.181406391	5.347391145	4.46016379	4.880813843	5.064368985	5.221419244	5.213537305	4.959823604	5.10507052	5.761026065	4.867007027	5.325442182	5.280463886	5.156206295	4.720674959	5.037698995	4.743905422	5.515316789	4.996976907	5.212007016	4.616634816	5.277909449	4.977055463	4.857911269	5.326622784	4.75913319	4.678034678	5.111954492	5.373363991	5.024273336	4.791980863	5.002898649	5.556895071	4.870633555	5.652949125
ARHGEF10	5.695114753	5.416549551	5.722601288	5.662775554	5.750353806	6.060523531	5.668448047	5.728490084	6.227747887	5.819844913	5.995303821	6.131255428	5.854747231	6.20653435	6.233132771	6.122715749	6.381102011	5.815108676	6.025632489	5.855045778	5.801327765	5.882578114	5.805742075	5.663364239	6.165401284	5.808596207	5.737066909	5.51877994	5.956990497	5.869590975	5.858278484	5.766267917	6.167286959	5.989140912	6.128729229	5.945971641	5.712115015	5.983672311	5.586713532	5.901112575	5.886205334	5.983091756	5.925470902	6.016213457	6.031835944	6.105567181	6.014982404	5.941358343	5.451993895
ARHGEF10L	7.145890459	6.938394346	6.99113108	6.792794805	7.112867729	7.028105471	6.885125271	6.943528552	6.960637202	7.206019744	7.095810398	7.055944732	6.932739378	7.19855849	7.093589344	7.019338273	7.016499894	6.856521841	6.957846885	7.039219448	7.136313624	6.968426461	7.221291041	6.963055437	6.97725742	6.807893974	7.153187108	7.160128053	7.011498696	6.910095013	7.218081482	6.954747937	6.808207567	7.16755731	7.019048471	6.755022482	7.152195728	7.30506245	7.006569297	7.203813588	7.1822369	6.741352427	6.909179624	7.04765411	6.691776703	7.179984057	7.162125246	6.999682346	6.939074826
ARHGEF11	6.838602706	6.322004611	6.362505227	6.483608191	6.670961429	6.568148651	6.416381564	6.459221802	6.605696725	6.675847838	6.72018885	6.728002784	6.58066443	6.816051245	6.708251201	6.402055436	6.592924324	6.718842525	6.432027262	6.651945426	6.769012762	6.607962709	6.710159528	6.661847397	6.438684018	6.827235628	6.40810561	6.405218475	6.567536807	6.874669753	6.439271628	6.441178	6.034866255	6.513783892	6.858348838	6.466210426	6.757897787	6.661525866	6.552656107	6.683322205	6.801265926	6.898299095	6.875698537	6.737061054	6.632793808	6.703025917	6.573039328	6.452972265	6.128605924
ARHGEF12	7.906785622	7.852982873	7.629929978	7.53635781	8.195090282	8.05004071	7.292230418	7.574155981	7.955901769	7.876879123	7.719780392	7.510218385	7.688881731	7.67683751	7.812459077	7.803723174	7.897199518	8.05004071	7.751082475	7.37703859	7.628370663	8.021751336	7.681414879	7.602225716	7.300581431	7.798327372	7.897199518	7.587296077	8.041239166	8.132846463	7.840624201	8.043620062	8.176314172	7.6153077	7.984094531	8.178638011	8.002365794	7.880785019	7.473985578	7.585921949	7.33692126	7.754432296	7.53635781	7.619888025	7.775442911	7.68284865	7.746455791	7.702617906	7.635593194
ARHGEF15	6.242331282	6.360517918	6.728522262	6.396756298	6.746358332	6.842637428	6.658901577	6.716202456	6.751678542	7.100060892	6.891966623	6.819974352	6.631049698	6.616032366	6.736457237	6.710022163	6.831165874	6.840995659	6.753288745	6.808529485	6.504293139	6.600428586	6.61016735	6.809871256	6.491824016	6.295380288	6.73065785	6.511191135	6.949936936	7.117748003	6.519260411	6.57720517	7.132627231	6.525479249	6.874548265	6.727573373	6.624859408	6.678198845	6.455794419	6.756211137	7.219024884	7.047075166	6.804417665	6.520710252	7.544846649	6.597963036	6.580044704	6.847413332	6.203448055
ARHGEF16	5.560917379	5.403312485	5.487572433	5.387843858	5.583336886	5.522044551	5.352496013	5.453438001	5.75495647	5.680912218	5.576034586	5.632067353	5.375967101	5.622800431	5.642292719	5.569048436	5.636393133	5.319100497	5.54218841	5.776730116	5.539462147	5.580535237	5.326409261	5.318832211	5.794059364	5.664647914	5.703077323	5.801542175	5.577853324	5.942423156	5.626454465	5.525780506	5.6942904	5.575698032	5.639338159	5.486976941	5.457822596	5.34423855	5.294566718	5.486342347	5.316971962	5.558986031	5.183361229	5.657824418	5.475086532	5.757684084	5.415776066	5.770824235	5.481178507
ARHGEF17	7.536018222	7.855074832	7.327183777	7.535639309	8.273262671	8.028815187	7.531630577	7.918896577	8.237262146	7.683041388	7.946036802	7.829068561	7.452347894	7.791493624	7.598123632	7.61746505	7.744369299	7.912560474	7.912560474	7.848799228	7.466161249	7.802628473	7.886511961	7.388854254	7.842234273	7.419400875	7.608502047	7.847739134	8.078658995	8.034706611	7.443015308	7.701430906	7.653013713	7.800829474	8.129537087	7.55248387	8.059068232	8.095187678	7.777861728	7.911004821	7.805779587	7.837083663	7.961322215	7.426893763	8.296611904	7.935679184	8.078658995	7.781611112	7.204706095
ARHGEF18	6.397764808	6.215195385	6.336664531	6.20473009	6.316412019	6.378256983	6.282742031	5.98519075	6.15156269	6.319881979	6.145479605	6.02431879	6.161804391	6.073406991	6.092406372	6.213725771	6.24456777	6.316090911	5.845618596	5.995851058	6.145201213	6.118221635	6.35472752	5.923099299	5.840572322	6.162921602	6.177146582	5.89804189	6.590108718	6.46981057	6.129974453	6.102187282	6.118221635	6.282184829	6.225140058	6.239074957	6.174584095	6.041697254	5.770865901	6.2812633	6.268055671	5.924927096	6.131471561	5.891595433	6.437794172	6.263061637	6.204183482	6.320176918	6.005510667
ARHGEF2	7.000896338	6.659143217	7.079742915	7.276937841	7.001188572	7.165565301	7.540593292	7.000603785	6.84901953	7.212569165	7.293836436	7.203065194	7.269454775	7.406202931	7.159839764	7.267510727	7.878907136	7.110532219	7.304163365	7.101554072	7.501353283	7.17433487	6.999717056	7.011628469	7.2079148	6.871605521	7.273768386	6.943615621	7.06088314	7.589005462	7.115194835	7.232172608	7.774393349	7.357773328	7.103501048	7.533023642	6.843936225	7.282660067	7.098491784	7.169333002	7.473915769	7.53789544	7.397725751	7.163684366	7.154860747	7.271339653	6.946053393	7.06393566	6.955333149
ARHGEF26	3.785898317	4.425816909	4.015834082	4.189847905	4.176519646	4.430500722	4.930271209	4.245242756	5.172968625	4.220897454	4.097363377	4.461151225	3.88592584	3.97306452	4.101952172	4.303879631	4.424859656	4.54863199	3.83451116	3.75773613	4.184548354	4.190172563	4.106883232	4.720195832	4.446001176	3.737597836	3.284751193	3.761677415	4.552237031	3.995007479	3.57806234	4.206701586	4.487873446	4.090839838	4.102237633	4.037991206	3.925592352	4.307727102	4.418983228	4.848673091	4.24430336	4.161157497	4.540495884	3.610981946	4.175296532	3.82416345	4.184548354	3.731724401	3.778934091
ARHGEF28	5.61664591	5.390034513	5.492933446	5.840362967	5.542420602	5.863374682	6.507367441	5.618157948	5.345776996	6.011413034	5.515087576	5.536955948	5.874940748	5.73681805	5.96763768	5.348188383	5.372746868	6.055293091	5.666408454	5.619665848	5.59938421	5.922452488	5.674187896	5.95772729	5.985542115	5.96763768	5.55387698	5.657286377	5.298078262	5.227963257	5.347868828	5.468323643	5.207980319	5.832101786	5.989457661	5.821110534	5.688874485	5.331277415	5.851981488	5.441965433	5.96444357	5.711870216	5.85015832	5.742291842	4.993670467	5.385456545	5.666113715	5.372746868	5.461574516
ARHGEF3	6.248479129	6.168223154	6.363719032	6.000968434	6.413262524	6.51206911	6.235740371	5.840069921	5.469913057	5.925697458	5.810139566	5.980513136	6.202260722	5.968016393	5.87383945	6.121839038	6.765109188	5.913252066	6.333250312	5.936675934	5.680786774	6.288478363	6.334423134	5.979044398	6.076648275	6.360292456	6.519021822	6.124233977	5.878080806	6.0798874	6.052252597	6.048671831	5.654001406	6.388132414	5.752553224	6.130745043	6.501327666	6.345227888	5.684867146	5.885150755	5.790595441	6.192175998	6.056486513	5.847281437	5.920006316	5.997217524	5.955599906	5.972150897	6.450004622
ARHGEF38	4.93310119	4.855332146	4.614257644	4.748033003	4.73410992	4.741890897	4.757037644	4.684920211	4.721631159	4.92572257	4.771857847	4.749300751	4.827568733	4.971789405	4.766493715	4.821106546	4.763844021	4.549847763	5.007607151	4.699627107	4.82682629	4.898230763	4.752666471	4.891601014	4.640499977	4.916843926	4.944580641	4.782745557	5.007917547	4.715074624	4.687400072	4.700548326	4.553605039	4.780045264	4.798434036	4.913351958	4.734967683	5.122871445	4.956220211	5.083832085	4.807780618	4.645645142	4.766900555	4.69917085	4.916512625	4.802477189	4.88014083	4.759601347	4.847648603
ARHGEF4	5.021308936	4.610331215	4.656389228	4.364694521	4.74298364	5.190755582	4.845713371	5.125912985	4.590727423	4.540960834	4.771034907	4.924924251	4.644957631	4.863326355	4.472201565	4.722627317	4.588254757	4.815257467	4.695677101	5.153252436	4.996548348	4.769136553	4.882833184	4.551235629	5.028637468	4.840862246	5.245238975	4.763851583	4.491526917	4.805078112	4.955368284	5.218813692	5.109039376	4.860323889	4.659335156	4.875565268	4.567998787	4.356079302	4.758476073	4.583231376	4.760845464	4.618417604	4.951937988	4.864235449	4.92912392	4.628239697	4.716431853	4.766241654	4.398097423
ARHGEF40	5.814217067	5.742689609	5.93740691	5.664712593	6.675737194	6.081553416	6.411878833	5.666787581	5.950181659	6.098250887	6.012412084	6.20974661	5.980681321	5.934760328	6.529663823	6.132083622	6.517790006	6.015239511	6.167041923	6.048439958	5.930542265	6.127265871	5.910248945	5.907870369	6.105958191	5.791360203	6.118137788	6.237723895	6.346617993	6.575629093	5.578271504	6.190514242	6.168736964	5.703707378	6.494790764	6.154607322	6.338283815	6.63442043	5.752210325	5.929312807	6.361361792	6.212040656	6.274456929	5.4276498	6.096263298	5.856756989	6.121299759	6.289272405	5.771036672
ARHGEF5	5.642953427	5.514710377	5.293159412	5.68209994	5.251122675	5.457720681	6.115363942	5.685650492	6.104987352	5.464615488	5.757633546	5.935621847	5.680917222	5.547359337	5.437739477	5.346331004	5.610196255	5.623398904	5.54257604	5.762961565	5.623398904	5.909267096	5.690375977	5.266355263	5.257474504	5.809354352	5.55171425	5.713536642	5.552954384	6.081083403	5.468412728	5.963586696	5.855363517	5.820482475	5.725481593	5.7221453	5.347210125	5.581645515	5.57533886	5.87419714	5.86829729	5.747114339	6.347654733	5.571398745	5.304796937	5.691564777	5.644777197	5.330525133	5.700138322
ARHGEF6	8.207658993	8.099499257	8.38778723	7.936158502	8.194406867	7.762256709	8.158812519	8.375010418	7.746035907	8.010156434	7.76692223	8.301003725	8.105767621	7.86227182	8.000257774	8.267566639	8.246560884	7.862784148	7.93525043	8.419756056	8.410234258	8.523838538	8.037177162	7.919296839	7.898879865	8.250613262	8.118349224	8.16145582	7.537876294	7.836520577	8.005243227	7.674944885	7.293792602	8.225462824	7.91207025	8.093746349	7.929251103	8.337258569	8.316567918	7.786998876	7.720975792	8.077975229	7.667045965	7.732055926	7.243882722	7.761810007	8.701481117	7.911102973	7.965076377
ARHGEF7	7.418048521	7.279347331	7.262000717	7.350135195	7.144800966	7.286801502	7.102796401	7.36296795	7.605992304	7.310716488	7.572614324	7.287536848	7.340111049	7.526785721	7.271820861	7.122186437	7.052364334	7.335822954	7.02461712	7.483934372	7.085878065	7.34973366	7.528910444	7.450008906	7.383798714	7.394726629	7.23727808	7.203671142	7.170428877	7.554545884	7.136260087	7.283072881	7.21464086	7.062176403	7.469563618	7.239147413	7.613621721	7.120440699	7.075837994	7.397880745	7.545562591	7.644231035	7.498110827	7.239147413	7.315644737	7.44735261	7.067453255	7.088717952	7.142236909
ARHGEF9	7.330346295	7.432231459	7.290778277	7.593708774	7.293753662	7.460114794	6.898503948	7.480383526	7.29873858	7.602206475	7.043003373	6.612058902	7.666567943	7.755626155	6.918482059	7.337420419	7.26530457	6.875105127	7.276758837	7.68320332	7.417787734	7.83839626	7.203351445	7.466598221	7.458004956	7.336206577	7.388534896	6.972772665	6.641326466	6.774449679	7.506097012	7.107018972	6.422898539	7.850462956	6.986922418	6.963155173	7.536612345	7.349681633	7.789885067	7.121022039	6.951498056	7.379691905	6.970684679	7.519416207	6.55531414	7.158191207	7.387161013	7.512865021	7.102949552
ARID1A	7.788099154	7.44414154	7.215000963	7.429559695	7.869586426	7.88892862	7.426122821	7.526271522	7.850493019	7.649887389	7.657205541	7.879059093	7.60297737	7.548253375	7.596370962	7.871260882	7.905440457	7.558806263	7.682589307	7.669730787	7.609171592	7.688594167	7.693963366	7.399570874	7.394935102	7.527201864	7.759813639	7.60869045	7.859417563	8.112739844	7.641537423	7.696544703	7.698020763	7.534334031	7.79197111	7.837821126	7.802268695	8.080794636	7.576654461	7.611582636	7.776546563	7.804453684	7.615249264	7.574352553	7.832209656	7.790880849	7.988673695	7.692991523	6.955800073
ARID3A	5.104368988	4.885248856	4.680233952	5.196856139	5.183917931	5.080332151	4.984803885	4.975121693	5.129788661	4.801580219	5.213266697	5.134883372	4.654865093	4.977547039	4.805521197	5.15727913	5.193597947	5.01088043	4.870179521	5.056576942	4.852004433	4.963406331	5.055004156	4.544818089	4.975721589	5.251849523	5.202226333	5.082477841	5.137902333	5.516209205	5.306420446	5.077182832	5.430828582	5.055958529	5.32789041	5.029445595	5.158449335	4.953333516	5.041687103	4.862606122	5.320106682	4.754563846	5.140019309	5.139731275	5.59409398	5.128554065	5.049565244	5.035600738	4.880927201
ARID3B	6.289353825	6.183488993	6.578073086	5.999677984	5.953788894	6.211399819	5.841027685	5.984680397	6.290283128	5.902754457	6.022115306	6.135040908	6.261144338	6.022706954	5.973171346	5.888634283	6.323729408	5.975941602	6.059031296	5.986117977	6.066266465	6.085232187	5.957053953	6.212350701	6.272255779	6.140177701	5.76345439	5.85432646	5.959375308	6.008205638	6.172619707	5.989317571	5.919704136	5.975941602	6.004245988	6.005749923	6.274656618	6.478010805	5.854028147	6.160869172	6.371198112	6.1911546	5.991432286	5.964225967	6.381229211	6.110398869	6.07452238	5.970083988	6.056035329
ARID4A	5.573440188	5.501086897	5.441158205	5.475858523	5.506983387	5.961512471	5.214896064	5.666798319	5.284572252	5.863439367	5.72684245	5.02625801	5.7927602	5.652800045	5.409971021	5.69426729	5.457817295	5.57508256	5.485154951	5.372020488	5.416250163	5.591982062	5.645496234	5.778677317	5.401589715	6.124329372	5.542235555	5.191132802	5.689209101	5.673760343	5.517127185	5.389281413	5.389886838	5.472159676	5.686982583	5.701611713	5.808882828	5.700627229	5.703921909	5.287570986	5.039040462	5.274488843	5.077947788	5.578883609	4.809430657	5.546839632	5.616872695	5.553822038	5.615195949
ARID4B	6.041267634	5.921620821	5.848882802	5.926068828	5.852874183	6.081221853	6.279819109	5.87354881	6.09888528	5.911374172	6.066927321	5.525850509	5.860214942	6.209776442	5.640009381	5.913513523	5.759008235	6.000540753	5.972388212	5.786431854	5.919570852	6.174397492	6.061967096	5.893704044	5.565645784	6.395210518	5.838723357	5.727032821	5.793590757	5.903411996	5.890197372	5.675311545	5.775345244	5.842474645	5.724665222	5.991968271	6.240092923	5.78531252	6.068376248	5.977649123	5.704140762	6.068075285	5.858449334	5.98870893	6.149909088	6.284577506	6.171115813	5.6317532	5.728466182
ARID5A	6.236980788	6.843203092	6.152384563	6.509268452	6.542917332	7.187803256	6.190329156	6.204244736	7.074982376	6.452072256	6.099454342	6.137135153	6.051817801	6.252550848	5.931329001	6.415556927	6.295159125	6.665068656	6.467706335	5.972118169	6.46253961	6.186742452	6.092273547	5.790343995	5.922929275	6.256252593	6.577001997	5.986575957	6.101207433	6.740535261	6.669166135	6.592808565	6.986833483	6.408406783	6.085358354	6.521248578	7.015314692	6.444331886	6.400639156	5.771397419	6.574056574	7.769427795	6.16233811	5.843178226	6.633354173	5.692318302	7.08145785	6.336937136	5.870002773
ARID5B	8.006561799	8.988084235	8.584126214	8.391908757	7.867865534	8.624499867	8.260279065	8.123238205	9.48724482	8.2800233	7.887958704	8.453751135	7.914847748	8.042831129	7.881066079	8.301708149	7.923364587	8.339221865	8.381849852	7.999277745	8.078589311	7.781514532	8.624499867	7.916844644	8.287632692	8.816952972	7.462169648	7.539436459	7.847181611	8.022068388	8.393211505	8.194932533	9.319601624	8.245402704	8.198904477	8.619688722	9.308809621	8.614231605	8.378555951	7.616039244	8.382506486	9.557320842	8.772761758	7.943809334	8.127845829	7.663980666	8.277587301	8.221063512	7.607051568
ARIH1	8.188507314	8.056014194	8.15039995	8.107461766	8.142690844	8.178726006	7.91640654	8.053078339	7.962561931	8.104481041	8.084787125	7.997671419	8.169283817	7.975233538	7.901629109	8.203086442	7.87671597	7.982194281	8.080504806	8.083366109	8.263027303	8.180455497	7.755117227	7.958205247	8.010832838	8.220923686	8.11801672	8.031220461	7.983762885	7.823677861	8.142690844	8.06608479	7.911102312	8.026974216	8.151962164	8.188507314	8.070405879	7.924404179	8.038396241	7.939165594	8.064615583	8.148948332	7.80597608	7.990993195	7.979436659	7.948667926	8.009529511	8.060364251	7.855193634
ARIH2	7.819328279	7.903900326	7.769916559	8.360938705	8.08589192	8.495906672	7.503714017	7.96389038	8.097145213	8.146038685	7.794198342	7.555064294	7.991065936	8.096074218	8.250186214	8.08589192	7.848967171	7.401299075	7.891584911	8.131214824	8.109350256	8.195006817	8.123246048	7.929631469	7.905637649	8.659074425	8.163896547	7.310436529	7.343415365	7.442472951	7.598616912	7.608474677	7.350785982	7.996578965	8.214773196	8.323671193	8.19298354	8.227667624	7.816906984	7.976415214	7.418964908	8.035925836	7.864852836	7.826633105	7.267179644	8.341925029	7.897242845	7.769916559	7.256550765
ARL1	7.105627275	7.081156998	7.331863503	7.46300952	7.211287206	7.161376678	7.248273543	7.307219972	7.09967273	7.117156328	6.932435996	7.157805187	7.288224941	7.120214574	7.181009721	7.474768291	7.242813798	7.365814925	7.258787565	7.591310107	7.374700585	7.266478953	7.003257734	7.355360184	7.317786707	7.217318023	7.17692913	7.365814925	7.118349844	6.938730068	7.419481458	7.246388698	6.661392056	7.141619182	7.117156328	7.087235738	6.944512744	7.142204641	7.560887275	6.953567364	6.969349598	7.360406741	7.150032485	7.319800797	6.863241527	6.891416559	7.184561623	7.318453803	7.292701235
ARL14	3.073349542	2.953029322	3.225280448	2.972307194	2.968014138	3.058768068	3.125096457	2.942555128	3.001535523	3.135030897	3.25155113	3.232414906	3.152630391	3.202973022	3.289762808	3.015830235	2.999174376	3.079601487	2.944098133	3.108823503	3.004273138	2.935844047	3.233743506	3.179196192	3.12312737	3.115625012	3.085571116	2.989232081	3.15411569	3.061668633	3.080392996	3.146694878	2.848702416	3.08520875	3.211316103	2.945952068	2.985509419	2.960855129	3.021027516	3.324766734	3.028907993	2.976562548	2.996395333	2.890728597	3.022342207	3.021847968	3.129929755	3.141055558	3.041418698
ARL15	4.908969151	5.907071063	5.461737967	6.435616361	5.873375598	5.446524255	5.556260017	5.444585532	6.007209916	5.678109107	5.450049964	4.921721192	5.587776139	5.754283975	5.554964833	5.248080495	5.427681752	5.652040901	5.469086107	5.903443149	5.592548366	5.857046721	5.521582762	5.740669073	5.592842879	5.753228599	5.70428303	5.428675784	5.617521634	5.581740175	5.667688386	5.665646878	4.116648963	5.798883274	5.151414888	5.714846468	5.47490783	5.800619827	5.464723861	5.747903874	5.02840283	6.322417179	5.131888547	5.532671561	4.854254997	5.311441364	5.484705594	5.685635853	5.600067595
ARL2	8.94458053	8.643544722	8.972570693	9.036657694	8.924800563	8.761210199	8.91480419	9.140966109	9.130342009	8.996383331	9.084427747	9.317680405	8.991063263	9.1233038	9.250174848	9.112888739	9.366991038	8.73207202	9.096699579	9.145085176	9.031296469	8.907584563	9.258056351	8.957507047	9.028594092	8.947215398	8.907584563	8.997790255	8.515282206	9.061770329	8.718604165	8.911218691	8.77232361	9.111318442	9.454782303	8.979143791	8.913670769	9.25173085	9.306392676	9.202492963	9.163840432	8.868746673	9.165352191	8.932362746	9.137776194	9.366991038	9.060197754	9.029919582	9.162319988
ARL2BP	8.984784021	8.596320877	8.980820726	8.786155563	9.138603849	8.738524452	8.724542899	8.491566067	8.478667056	8.873170402	9.127291922	8.841345681	8.779328538	8.712488162	9.210833012	8.472407899	8.719223281	8.849790042	8.707299191	8.470553566	8.721400867	8.69086228	8.879229072	8.516619247	8.778263661	8.443898173	8.52302566	8.575338226	8.903693733	9.071517926	8.700769717	8.846223279	8.586666338	8.61293091	9.014366395	8.956651172	8.924912047	8.578994539	8.700769717	9.022341876	8.710602931	8.697776108	8.57448949	8.923499258	9.174199454	9.16201268	8.461072631	8.828490654	8.804048727
ARL3	7.069099833	6.974679475	7.150607453	7.234676818	6.99133341	7.122127596	6.807927914	6.96239775	6.892448258	7.045358341	6.958220735	6.82461308	7.215168537	7.058289212	7.010281826	6.803514066	7.180167656	6.776027147	7.174906237	7.002855777	7.038804493	7.017415829	6.723042089	7.143828704	6.912756143	7.14913901	6.889169695	6.622075315	6.564692686	6.640113612	6.693641621	6.766633404	6.644731634	6.904721061	6.873009932	6.88187536	6.674308712	7.155502223	7.132524802	6.842759061	6.83339759	6.747980914	7.000382541	7.11627723	6.957085569	7.047559307	7.062922089	6.74700039	6.650194901
ARL4A	5.321695788	5.465840728	5.432027249	5.304970594	5.666334897	6.144686572	5.669796464	5.032644131	6.014079059	5.180124286	5.620088689	5.143078988	5.619833946	5.732320964	5.219481891	5.529072849	5.556972114	5.717148745	5.812956541	5.215332532	5.646600871	5.289901918	5.596719386	5.483406422	6.046673003	5.268487125	5.404409285	5.560674102	5.666973256	5.653960985	5.223777757	5.70730964	5.673912141	5.466160471	5.468556308	5.551034107	5.459495167	5.748495042	5.320134301	6.111476612	5.561588218	5.254094226	5.320134301	5.585612182	5.528773169	5.424342072	5.299781675	5.76940099	5.439633436
ARL4C	5.535249765	5.409919969	5.639291597	5.723561043	5.438065058	5.570420038	5.727253771	5.212099319	5.339584078	5.232065755	4.764249498	5.39063523	5.618719357	5.57829614	5.164124986	5.173282067	5.343284297	5.438065058	4.963021342	4.933248112	5.695604714	5.373747838	5.468398579	4.907460329	5.403856962	5.902006234	5.411758581	5.382818711	5.114215753	5.097298188	4.833363023	5.123691542	5.132693181	4.914639986	5.146060747	5.604732545	5.364272373	6.096731643	5.596421538	4.939837929	5.609552613	5.039430771	5.063331275	5.465068783	5.65510202	5.294348423	5.192307327	5.494738466	4.856677259
ARL4D	5.330756094	6.011914669	5.760150855	5.527093809	5.585493209	5.825271786	6.180470738	5.466601919	5.652896554	5.33141826	5.678621556	6.16839211	5.951467038	5.728162749	5.223147368	5.675696937	5.617226436	5.184216721	5.29625412	5.174587489	5.432195766	5.679458757	5.812948265	6.085587711	5.552933013	5.163922472	5.873111537	5.448944457	5.20740017	6.081414013	5.607598109	6.050479141	5.181222449	5.831284387	5.444959369	5.651064984	5.91699985	5.923140007	5.715940268	5.765471322	5.041007826	5.213839299	5.247057879	5.882997703	5.881279954	5.536304677	5.35065616	5.965818221	6.017152781
ARL6IP1	8.243885023	7.536305385	7.619327493	7.624483562	7.840881534	8.05446664	8.221498014	7.657485245	8.025305202	7.979059856	7.522557413	8.159411128	7.74245487	8.159411128	7.624483562	7.677117594	7.761008104	7.975549718	7.31046012	7.817597689	7.734828589	8.239475742	7.474994942	7.488584758	8.001515666	8.281853952	7.393293248	7.828355253	8.005021068	8.15717467	7.533851507	7.73183077	7.39564962	8.019766362	7.703103767	7.425612826	7.79781852	7.893243128	8.046883644	7.693984249	8.142108543	7.391204336	7.674359972	7.634088908	7.761008104	8.232457475	7.703103767	8.050550376	8.198644071
ARL6IP4	7.635903189	7.883607121	7.81677306	7.7754213	7.857678873	7.834857635	7.598393766	7.803541933	7.773384671	7.577778767	7.741956189	7.511520922	7.852621446	8.035704526	7.832781316	7.711826182	7.698206877	7.438050516	7.822020041	7.488785905	7.814286024	7.803541933	7.829488742	7.735059602	7.952930342	7.702533182	7.824143676	7.79684102	7.559091029	7.437365402	7.7899101	7.442738018	7.718502851	7.8883443	7.530575205	7.637103248	7.780803404	7.858545714	7.910073541	7.724168944	7.840355969	7.831140422	7.969166431	7.815535714	7.383232409	7.785400544	7.484810004	8.011078842	7.548190596
ARL6IP5	9.937947877	9.902574721	9.910666929	10.05296167	9.733322074	9.430675553	9.836261087	9.843570366	9.657942896	10.17116875	10.06250658	9.77153962	9.953390906	9.739957295	9.697489366	9.914803744	9.651761527	9.755164046	9.808227255	10.00893648	10.01353709	9.902574721	9.982762407	10.15420951	9.957648984	9.788093333	9.991968329	10.46013669	9.891861072	9.561595467	9.949347886	10.03118225	9.572645909	9.829327833	9.758091592	10.0184753	9.982762407	9.865619153	10.13261365	10.09193011	9.669718241	10.01353709	9.808227255	9.945413215	9.59893545	9.974529334	9.962159807	10.10226467	10.09193011
ARL8B	8.590424726	8.281929804	8.638313076	8.436751275	8.511394393	8.270436608	8.325073055	8.479362572	8.110954849	8.429523113	8.417393617	8.494107882	8.246358899	8.295480029	8.344462503	8.406869166	8.129983148	8.313800329	8.202226351	8.327169806	8.64224941	8.36774012	8.54582845	8.47705122	8.41463735	8.463308955	8.313800329	8.516177812	8.773626734	8.216221332	8.505535058	8.544068351	8.97949011	8.283491727	8.324164286	8.510731335	8.137255861	8.159660996	8.251581886	8.28599798	8.34139629	8.230386508	7.919235241	8.36989646	8.659244234	8.230386508	8.521487465	8.168148414	8.63395821
ARMC1	6.669026368	6.735220208	6.569246699	6.474754349	6.637308455	6.290454613	6.261785434	6.485228484	6.103978252	6.441407945	6.512867609	6.380349181	6.453334172	6.368033888	6.220775797	6.173500196	6.192263338	6.711626121	6.216311782	6.524529035	6.673579577	6.494306809	6.440443569	6.479031963	6.341799192	6.51450767	6.550198812	6.557993089	6.501513514	6.062687546	6.613347671	6.500873481	6.063894883	6.419099068	6.390936739	6.549872465	5.904837578	6.356442865	6.437629001	6.542757911	5.944300263	6.348838295	6.067637926	6.381607286	6.13979233	6.132879695	6.494936098	6.189765305	6.947798165
ARMC6	6.099121386	6.358847157	6.309229461	5.979654721	5.922570786	6.300400807	6.030884887	6.276659357	6.36345261	6.02462978	5.971577626	6.383254489	6.180416628	5.91673891	6.137277948	6.170868883	6.149752181	6.524833313	6.35297348	6.027917749	6.019062704	6.124063617	6.269053268	6.410076588	6.38441214	5.72771494	6.414373976	6.492227827	6.745155812	6.053636137	6.133076866	6.372849395	6.182144791	6.188918699	5.999122388	6.373450294	5.844206613	6.22162666	6.558810679	6.358016275	6.321274188	5.603579514	6.12874689	6.273088211	6.35297348	6.020219883	6.289687849	6.473384524	6.126368117
[truncated: 10,954 more rows]
[truncated: 306 more columns]
