# Supplementary material for: Integrative Analysis of N6-methyladenosine RNA modifications related genes and their Influences on Immunoreaction or fibrosis in myocardial infarction
Source: Int J Med Sci. 2024 Jan 1;21(2):219–33. doi: 10.7150/ijms.86210 (PMC10758152; doi:10.7150/ijms.86210)
Supplement: Supplementary file 1 — Supplementary: Additional file 1 - supplementary tables and figures; Additional file 2 - the complete gene expression matrix of the clinical samples; Additional file 3 - m6A clusters of the clinical MI samples; Additional file 4 - gene expression matrix of the mouse hearts with MI model; Additional file 5 - list of gene sets of 23 immunocytes; Additional file 6 - ssgsea score of 23 immunocytes in the clinical samples; Additional file 7 - list of DEGs between cluster A and B; Additional file 8 - the enriched GO terms of DEGs between cluster A and B. [file ijmsv21p0219s1.zip › Additional file 3, m6A clusters.txt]

ID	WTAP	ZC3H13	RBM15B	YTHDC1	YTHDF1	YTHDF3	HNRNPC	FMR1	LRPPRC	IGFBP1	ELAVL1	FTO	m6Acluster
GSM1379813_treat	7.556391	6.657223	6.783356	6.907297	7.973411	8.088733	8.405568	6.555845	8.560321	3.848072	7.30233	8.172398	A
GSM1379814_treat	7.463426	6.90118	6.924384	6.992434	8.102048	8.059416	8.493877	6.577666	8.233485	4.491814	7.423503	8.49852	A
GSM1379815_treat	8.344822	6.632496	6.816758	6.763267	8.132668	7.835348	8.707861	6.642777	7.380082	3.728408	6.904676	7.613184	B
GSM1379819_treat	7.477995	6.482863	6.869371	6.758181	8.040573	8.26369	8.720534	6.687483	8.355822	3.902257	7.427317	8.271236	A
GSM1379821_treat	7.470875	6.849286	6.908946	6.843682	7.96534	8.088733	8.469323	6.684005	8.26257	3.730258	7.561573	8.368639	A
GSM1379822_treat	7.601828	6.592575	7.027082	6.88715	7.907366	8.192964	8.680263	6.787288	8.334548	4.534836	7.590101	8.159798	A
GSM1379823_treat	7.464127	6.897194	6.833204	6.9846	7.972393	8.182086	8.39384	6.662322	8.431606	3.951389	7.548988	8.270075	A
GSM1379824_treat	7.627258	6.75529	6.64622	6.846504	8.029022	8.11469	8.634783	6.630849	8.576575	3.842307	7.523895	8.095711	A
GSM1379825_treat	7.592057	6.723846	6.706069	6.781545	7.916363	8.247564	8.58248	6.603643	8.529115	4.128179	7.465921	8.351832	A
GSM1379826_treat	7.675448	6.78716	6.552225	6.854433	7.962001	7.94649	8.286172	6.64245	8.340595	3.950731	7.494645	8.331772	A
GSM1379828_treat	7.446053	6.850052	6.743557	6.776853	8.009167	8.192964	8.581366	6.741861	8.566623	4.379676	7.240542	8.039181	A
GSM1379829_treat	7.558619	6.515563	6.875756	6.894528	7.999265	8.124309	8.818837	7.021498	8.460601	3.890008	7.361569	8.239939	A
GSM1379928_treat	7.605645	7.014593	6.932617	7.098735	7.804346	8.022802	8.43177	6.647437	8.243048	4.086421	7.250029	8.383513	A
GSM1379930_treat	7.504334	6.686447	6.934014	6.790089	8.018601	7.89589	8.607482	6.62038	8.594116	4.176188	7.015029	7.983014	A
GSM1379933_treat	7.658323	6.556829	6.929911	6.751415	8.067521	8.076148	8.670658	6.700818	8.15283	3.971995	7.430062	8.146148	A
GSM1379938_treat	7.886498	6.534394	6.838297	6.885459	8.154411	7.991323	8.384925	6.655097	7.957197	4.098339	7.410068	8.152461	B
GSM1379943_treat	7.59646	6.619357	6.83065	7.014222	7.897793	8.144123	8.730505	6.643445	8.322621	3.943433	7.349595	8.174625	A
GSM1379945_treat	7.470196	6.943559	6.828367	6.818042	8.082695	8.244766	8.534759	6.658854	8.505827	4.235392	7.291869	8.309205	A
GSM1379946_treat	8.045207	6.72699	6.743858	6.926995	8.045542	8.189253	8.602586	6.666516	8.365667	3.88907	7.348237	8.396914	A
GSM1379948_treat	7.624086	6.812132	6.756708	6.84149	8.117371	7.891928	8.386078	6.44536	8.12838	4.099622	7.366614	8.196349	B
GSM1379949_treat	7.497261	6.776347	6.74948	6.563567	8.100547	8.297114	8.557735	6.615626	8.552017	4.047974	7.411064	8.374392	A
GSM1379951_treat	7.729334	6.844603	6.90804	6.972192	8.163805	7.981674	8.649661	6.517354	7.880571	3.794782	7.312773	8.307305	A
GSM1379952_treat	7.659851	6.584143	6.931445	6.841034	8.010725	8.071352	8.658845	6.469056	7.93681	4.1403	7.034953	7.98922	B
GSM1379953_treat	7.601065	6.741026	6.68911	6.810514	7.948974	8.07964	8.413275	6.609162	8.419432	3.851989	7.158497	8.407563	A
GSM1379958_treat	7.650361	6.95398	6.74416	6.719539	7.662857	8.203306	8.737386	6.638533	8.644136	4.101508	7.311758	8.122564	A
GSM1379959_treat	7.627258	6.739568	6.68223	6.789687	7.767416	8.091028	8.518904	6.65646	8.323447	3.961429	7.300016	8.331106	A
GSM1379960_treat	7.547393	6.897573	6.569502	6.852208	8.048046	8.165496	8.629386	6.983969	8.560321	4.218434	7.32465	8.487842	A
GSM1379964_treat	7.807012	7.017458	6.718841	6.848601	7.958122	8.000959	8.524973	6.746666	8.545211	3.935157	7.38794	8.039181	A
GSM1379992_treat	7.572128	6.560319	6.893437	6.879561	8.041138	8.044801	8.423203	6.467727	8.443495	3.840468	7.288065	8.233303	A
GSM1379997_treat	7.569739	6.859248	6.795555	6.733598	7.805254	8.040188	8.724861	6.555003	8.492303	3.818719	7.450463	8.088355	A
GSM1379998_treat	7.384102	6.829384	6.669455	6.742524	7.889466	8.118323	8.580026	6.521838	8.404556	4.033472	7.374993	8.271236	A
GSM1379999_treat	7.656719	6.523571	6.730228	6.767849	8.120678	8.051428	8.592244	6.414037	8.069921	4.360312	7.423182	7.980971	B
GSM1380000_treat	7.627995	6.849672	6.82867	6.895022	7.990148	8.163187	8.475428	6.694681	8.36996	3.84168	7.382634	8.334302	A
GSM1380001_treat	7.616391	6.952771	6.775169	6.813275	7.884061	8.163187	8.531163	6.627147	8.309029	3.844971	7.394185	8.060042	A
GSM1380002_treat	7.565969	6.498254	6.650439	6.757366	7.953836	7.980455	8.472922	6.492782	8.418493	4.006744	7.279118	8.182996	A
GSM1380004_treat	7.542149	6.739892	6.626609	6.962444	7.905602	8.106382	8.594878	6.552007	8.531245	3.979183	7.203098	8.42054	A
GSM1380005_treat	7.648118	6.620435	6.840946	6.847795	8.184788	8.018532	8.41669	6.571262	8.479432	3.909306	7.341618	8.460625	A
GSM1380007_treat	7.520326	6.453889	7.105489	6.752241	8.014656	7.985645	7.96929	6.380202	8.329301	3.868621	7.43959	8.29651	B
GSM1380018_treat	7.732699	6.7076	7.260312	6.923758	8.045542	7.613723	8.427579	6.426234	8.198237	3.850229	7.148449	8.263736	B
GSM1380019_treat	7.627258	6.721948	6.818465	6.783641	8.006793	8.07964	8.243236	6.525106	8.566623	4.054141	7.391405	8.476406	A
GSM1380024_treat	7.28045	6.906657	7.003591	6.556372	8.015158	7.910218	8.013769	6.15258	8.338093	4.411882	7.360188	8.070311	B
GSM1380030_treat	7.486481	6.867387	6.441882	6.759803	8.301367	8.089851	8.45194	6.507237	8.483305	4.148856	7.335018	8.513798	A
GSM1380040_treat	7.610936	6.875967	7.025328	6.712632	8.097944	8.236774	8.581366	6.614954	8.758653	3.977609	7.364024	8.258987	A
GSM1380041_treat	7.785652	6.921548	6.810716	7.002645	7.670228	7.960738	8.378678	6.447366	7.947848	4.037113	6.767465	8.268132	B
GSM1380042_treat	7.60342	6.918818	6.451783	6.592803	7.845452	8.061692	8.490308	6.705631	8.659499	3.992475	7.403512	8.485638	A
GSM1380043_treat	7.627258	6.913897	6.769477	6.627627	7.999265	8.295705	8.408873	6.584151	8.601482	3.876176	7.285105	8.278648	A
GSM1380044_treat	7.57126	6.695164	6.459867	6.805302	8.047296	8.071352	8.555248	6.690494	8.374431	4.124456	7.151985	8.410904	A
GSM1380045_treat	7.495834	6.740657	6.801046	6.795033	8.120146	8.10059	8.42434	6.806003	8.564391	4.112548	7.255613	8.491354	A
GSM1380047_treat	7.572875	6.99232	6.561929	6.710255	7.958122	8.230106	8.338548	6.681993	8.648328	3.788448	7.277787	8.322556	A
GSM1380049_treat	7.624937	6.999771	6.790418	6.849076	8.021583	8.218534	8.598982	6.555003	8.673039	3.886328	7.167423	8.212625	A
GSM1380051_treat	7.662101	6.967586	6.958016	6.554036	7.914938	7.960738	8.364206	6.515719	8.252774	3.675017	7.093069	8.248471	A
GSM1380052_treat	7.435373	6.863107	7.047596	6.657019	7.840628	8.065225	8.547074	6.536278	8.488432	4.047974	7.449801	8.362846	A
GSM1380054_treat	7.572128	6.872081	6.786529	6.882337	7.828217	8.165496	8.632219	6.643779	8.437001	4.087617	7.516588	8.25166	A
GSM1380055_treat	7.367387	6.635747	6.648647	7.060544	8.115826	8.227527	8.577498	6.481366	8.627578	4.464815	7.361881	8.236322	A
GSM1380057_treat	7.760332	7.205818	6.855593	6.888537	8.074274	8.106382	8.407745	6.741504	8.502729	4.053502	7.245078	8.502871	A
GSM1380060_treat	7.699442	6.96337	6.482902	7.014222	8.046066	8.291847	8.625539	6.605743	8.629832	3.903156	7.310395	8.417018	A
GSM1380061_treat	7.780256	6.959675	6.893157	7.038027	7.989714	8.02506	8.764823	6.8994	8.368302	3.952254	7.30569	8.297716	A
GSM1380063_treat	7.485752	6.892209	6.534293	6.765345	7.991144	7.988989	8.449643	6.85634	8.395617	4.043643	7.088408	8.185369	A
GSM1380064_treat	7.476544	7.084124	7.126264	6.688648	8.042152	7.948554	8.46565	6.722236	8.493292	3.863837	7.204005	8.305997	A
GSM1380065_treat	7.622574	6.594019	7.041404	6.69436	7.905602	8.089851	8.684321	6.555003	8.637626	3.909026	7.535887	8.195124	A
GSM1380066_treat	7.474354	6.834347	6.702953	6.771302	8.116372	8.088733	8.540899	6.663742	8.735461	3.825991	7.299695	8.355614	A
GSM1380067_treat	7.56749	6.760213	6.609865	6.912811	8.138045	8.134241	8.656163	6.858131	8.6662	4.011921	7.506821	8.31492	A
GSM1380069_treat	7.774336	7.10294	6.846265	6.778189	7.889466	8.092197	8.629386	6.889868	8.349009	4.123188	7.331453	8.247886	A
GSM1380070_treat	7.615608	6.98994	6.865289	6.813275	8.114699	8.186931	8.673279	6.769542	8.524131	3.980378	7.322601	8.412953	A
GSM1380071_treat	7.618804	6.946669	6.738355	6.748016	8.084807	8.094597	8.62803	6.758694	8.597511	3.754727	7.276768	8.291029	A
GSM1380074_treat	7.545235	6.599116	6.865832	7.145426	8.110937	7.774514	8.757456	6.759748	8.327669	3.993369	7.335704	8.034386	A
GSM1380076_treat	7.428683	7.089306	6.985371	6.79932	7.671964	7.896987	8.327599	6.405983	8.578799	3.983237	7.219222	8.598645	A
GSM1380079_treat	7.47879	7.076563	6.906005	7.044037	8.108912	8.120843	8.685746	6.795059	8.796583	4.097435	7.494313	8.34165	A
GSM1380081_treat	7.577345	6.737022	6.835971	6.408644	8.025102	7.84104	8.419987	6.370185	8.312117	3.877386	7.142977	8.166977	B
GSM1380086_treat	7.640298	6.887751	6.779842	6.717516	8.196161	8.088733	8.580026	6.695331	8.45022	3.924425	7.434828	8.284856	A
GSM1380087_treat	7.687217	7.09519	6.66263	6.900473	8.116372	8.286466	8.709433	6.864038	8.563313	3.855674	7.34227	8.165774	A
GSM1380089_treat	7.844141	6.666586	6.841831	6.89907	8.145744	7.786873	8.356634	6.930165	8.077989	3.872752	7.082231	8.069781	B
GSM1380090_treat	7.53991	7.076994	6.812156	6.878219	7.975945	8.158455	8.481288	6.785183	8.542159	4.085484	7.481255	8.334302	A
GSM1380091_treat	7.552711	6.925538	6.812704	6.948403	8.187052	8.140356	8.54455	6.832503	8.562327	3.757346	7.264296	8.293496	A
GSM1380092_treat	7.659022	6.975991	6.801046	7.126402	8.028066	8.082008	8.558882	6.941208	8.37693	3.88724	7.34035	8.181233	A
GSM1380093_treat	7.604211	7.001803	6.756981	6.689054	8.190319	8.174362	8.534759	6.700818	8.670862	3.922623	7.317792	8.154633	A
GSM1380097_treat	7.558619	7.081236	6.940893	6.933223	7.981368	8.049268	8.607482	6.82467	8.501766	4.04705	7.486536	8.481479	A
GSM1380100_treat	7.66759	6.978114	6.713938	6.758181	8.049011	8.210775	8.60517	6.797888	8.541256	3.587186	7.307357	8.198092	A
GSM1380101_treat	7.819288	7.142423	6.932919	6.915502	8.072796	8.002023	8.497462	6.815389	8.662945	3.935443	7.304009	8.516816	A
GSM1380104_treat	7.691315	7.027063	7.010041	7.072783	8.23308	8.077354	8.470632	6.918788	8.662945	4.115304	7.271128	8.517479	A
GSM1380105_treat	7.546641	6.882267	6.927534	7.104386	8.211941	8.120843	8.63347	6.766344	8.522074	3.936664	7.342932	8.337347	A
GSM1380106_treat	7.637959	6.975636	6.796667	6.829894	8.121195	8.317051	8.60517	6.964325	8.681063	3.86022	7.133602	8.157447	A
GSM1380107_treat	7.644904	6.930896	6.690025	7.14094	8.008685	8.071352	8.7263	6.725785	8.635598	4.223817	7.440242	8.405519	A
GSM1380108_treat	7.81497	6.902385	6.81474	6.988397	8.062951	8.271378	8.778005	6.65545	8.433428	4.031333	7.413126	8.364106	A
GSM1380109_treat	7.536221	7.079962	7.041404	6.706966	8.044112	8.072507	8.637427	6.61049	8.601482	3.923791	7.32534	8.318787	A
GSM1380110_treat	7.550375	6.959255	6.95826	6.598875	7.964853	8.039118	8.608684	6.793584	8.430781	3.859617	7.344228	8.292899	A
GSM1380111_treat	7.666086	6.976825	6.900142	6.63989	8.087871	8.099454	8.58248	6.880776	8.437001	3.953195	7.163751	8.35245	A
GSM1380112_treat	7.745122	6.948268	6.764167	6.787135	8.071716	8.166657	8.63347	6.73629	8.390351	3.911169	7.222555	8.52183	A
GSM1380113_treat	7.448772	6.899187	6.892585	6.814572	8.197235	8.082008	8.682875	6.37081	8.359371	4.388645	7.321156	8.417707	A
GSM1380114_treat	7.496571	6.82173	6.713068	7.074237	8.012626	8.071352	8.656163	6.810631	8.559184	3.921382	7.351359	8.201313	A
GSM1380115_treat	8.135012	7.113168	6.804301	7.072289	8.117371	8.394896	8.707861	6.903111	8.420352	3.938115	7.277467	8.440148	A
GSM1380116_treat	7.72341	7.090146	6.992119	6.699823	8.049011	7.90212	8.51641	6.965112	8.386744	3.573406	7.213519	8.22921	A
GSM1380117_treat	7.729334	6.757482	6.939139	7.120656	8.125475	7.979398	8.657504	6.799741	8.199944	4.024311	7.077579	8.429655	A
GSM1380119_treat	7.71583	6.865419	6.927534	6.932246	8.130494	7.914406	8.672031	6.6115	8.083791	3.762801	7.355098	8.151837	A
GSM1380120_treat	7.586948	6.690031	6.854431	6.744581	8.002147	8.089851	8.673279	6.664066	8.540257	3.80807	7.501583	8.292281	A
GSM123518_treat	7.857091	6.685902	6.932225	6.915946	8.082407	8.514602	8.500117	6.5826	8.290528	3.97286	7.416746	8.414285	A
GSM123519_treat	7.43478	6.983787	7.093692	6.582661	7.607776	8.256562	8.205529	6.260197	8.341121	3.962477	7.315651	8.118011	A
GSM123520_treat	7.863868	6.854724	6.617197	6.735171	7.884823	8.482061	8.513231	6.887082	8.366089	3.995932	7.425735	8.281434	A
GSM123521_treat	7.860854	6.842029	6.992396	6.7959	8.306763	8.188499	8.647668	6.83487	8.273108	3.994816	7.548921	8.022154	A
GSM123525_treat	7.861169	6.717596	6.958112	6.816284	8.069846	8.006009	8.464923	6.432794	8.423709	4.057104	7.431782	8.277985	A
GSM123526_treat	7.72667	6.615232	6.836121	6.647095	8.090852	7.68175	8.390686	6.367499	8.03651	4.000681	7.210086	8.162106	B
GSM123527_treat	7.590387	6.641089	6.981954	6.552207	7.89209	7.621461	8.332497	6.136714	8.195776	3.890862	7.349352	8.117304	B
GSM123529_treat	7.672498	6.433298	6.99717	6.509718	8.084001	7.508349	8.338985	6.425947	7.608668	4.25819	7.248726	7.981511	B
GSM123531_treat	7.56875	6.680947	6.810415	6.751649	7.701051	7.596713	8.575033	6.14391	7.893839	3.806271	7.060612	8.14739	B
GSM123532_treat	7.8224	6.806366	6.83679	6.572196	8.465657	7.911602	8.610854	6.624783	7.807894	3.987551	7.471724	7.865224	B
GSM123534_treat	7.505223	6.599954	7.148408	6.552822	8.189149	7.668689	8.699685	6.478561	7.246258	4.04637	7.365301	7.740441	B
GSM123539_treat	7.777767	6.678874	6.952371	6.704818	8.123177	7.908041	8.542073	6.580837	8.860798	4.062515	7.618216	8.224731	A
GSM123543_treat	7.712416	6.911162	6.837642	6.944994	8.030897	8.549648	8.636806	7.004945	8.868143	3.915998	7.429545	8.324509	A
GSM123544_treat	7.66105	6.683551	7.139995	6.794628	8.394085	8.532097	8.432055	6.786958	8.792097	4.008693	7.308634	8.538882	A
GSM123545_treat	7.697439	6.773178	6.722202	6.687924	7.974452	8.281071	8.559667	6.589976	8.554519	3.981182	7.46448	8.381321	A
GSM123546_treat	7.685158	6.654864	7.115917	6.861802	8.595206	8.676855	8.156667	6.905429	8.685132	4.009804	7.53412	8.559564	A
GSM123548_treat	7.590671	6.45922	7.04023	6.675474	8.20059	8.150872	8.664154	6.37547	8.441998	4.047378	7.454752	8.232108	A
GSM123549_treat	7.472428	6.50138	6.765075	6.635728	7.935108	7.917003	8.420164	6.4498	8.327907	3.900553	7.406513	8.236225	B
GSM123552_treat	7.510314	6.463137	6.898772	6.59812	8.023373	8.198153	8.645636	6.629106	8.148316	3.892323	7.414457	8.347773	A
GSM123553_treat	7.639388	6.631865	6.838276	6.690062	7.996473	7.7706	8.467064	6.001156	8.15632	3.974047	7.308112	8.137133	B
GSM123556_treat	7.500795	6.532128	6.955582	6.462206	7.919123	7.910371	8.42864	6.019119	8.198479	4.038511	7.308634	8.085424	B
GSM123558_treat	7.556365	6.613703	6.87718	6.834467	8.056701	7.873891	8.704744	6.475047	8.552417	4.043092	7.211101	8.164451	A
GSM123561_treat	7.614515	6.589501	6.832644	6.828737	8.20739	8.012717	8.464923	6.753769	8.308791	3.971616	7.1818	8.189585	A
GSM123562_treat	7.360514	6.506983	7.044548	6.537323	8.161052	7.489598	8.200562	6.015478	8.261391	4.00762	7.362634	8.295324	B
GSM123567_treat	7.335205	6.649448	6.905867	6.68853	8.163668	8.102665	8.36375	6.574486	8.469548	4.017909	7.196133	8.519736	A
GSM123569_treat	7.505223	6.57639	6.991612	6.627554	8.158603	8.115197	8.261246	6.444135	8.057824	4.051629	7.215129	8.337185	B
GSM123570_treat	7.474427	6.254033	6.990313	6.013546	7.874534	7.403365	8.305002	5.580055	7.584489	3.935512	7.448389	7.809874	B
GSM123573_treat	7.475611	7.033415	6.978505	6.977453	8.569487	8.964811	8.114093	7.016235	8.847972	4.182559	7.582194	8.855587	A
GSM123574_treat	7.785549	6.905323	6.820424	6.973819	8.483084	8.894505	8.486063	7.312797	8.869986	4.04637	7.364342	8.538882	A
GSM123576_treat	7.842072	7.24757	6.824072	6.856477	7.99876	8.885343	8.538105	7.646983	9.173183	3.984961	7.423526	8.337185	A
GSM123577_treat	7.591822	6.609403	6.84265	6.823893	8.244534	8.142735	8.420747	6.546205	8.879566	3.907991	7.545596	8.342151	A
GSM123579_treat	7.708431	6.659804	6.732912	6.674231	7.741907	8.33193	8.458026	6.484415	8.844985	4.01455	7.031247	7.917945	A
GSM123580_treat	7.783625	6.745099	6.808162	6.717397	8.19187	7.737021	8.081999	6.856683	8.641208	4.225342	7.347714	8.166856	A
GSM123581_treat	7.51538	6.825297	7.149386	6.830463	8.289038	8.303913	8.052212	6.920498	8.908074	4.14372	7.396429	8.410273	A
GSM123583_treat	7.509466	6.695751	6.742736	7.014412	8.339724	8.844285	8.05396	7.230389	9.038001	3.999555	7.314746	8.747007	A
GSM123584_treat	7.87063	6.940363	6.960569	7.031531	8.475988	8.373239	8.157606	6.959071	8.777739	3.875861	7.28886	8.421485	A
GSM123585_treat	7.518854	6.878909	7.020726	6.668166	7.904404	8.393664	8.487828	6.661708	8.191438	3.979903	7.305167	8.563028	A
GSM123594_treat	7.672209	6.897672	6.95001	6.80882	8.02418	7.91101	8.692693	7.165461	8.511793	4.091039	7.544819	8.169024	A
GSM123595_treat	7.76195	6.825867	6.918374	6.683473	8.118912	8.267123	8.662696	6.659435	8.723847	3.918847	7.647599	8.276386	A
GSM123596_treat	7.775017	6.966958	6.963598	6.836617	8.253609	8.502919	8.620706	6.7605	8.682599	4.077702	7.737925	8.26675	A
GSM123598_treat	7.868697	6.897672	6.729715	6.773331	8.571942	8.885343	8.759507	6.98983	8.532486	4.001879	7.622296	8.419523	A
GSM123599_treat	7.614213	6.756051	6.652086	6.737861	7.999547	8.03487	8.641565	6.597929	8.62785	3.971616	7.471724	8.160483	A
GSM123600_treat	7.51538	6.617843	6.980257	6.672385	7.904404	8.164557	8.636141	6.736479	8.545107	3.987551	7.696782	8.246385	A
GSM123602_treat	7.478231	6.228727	6.276963	6.751649	7.702787	8.066124	8.36041	5.975832	8.395615	3.948137	7.728217	8.346811	B
GSM123604_treat	7.665015	6.844471	6.989886	7.015561	8.102773	7.954877	8.518483	6.615583	8.646974	4.041932	7.450631	8.315559	A
GSM123605_treat	7.555831	6.276881	6.670341	6.396134	7.687425	6.693171	8.165989	6.111274	7.621994	3.97286	7.156607	8.086018	B
GSM123606_treat	7.537745	6.826394	6.940008	6.899871	7.995546	7.90106	8.528995	6.539168	8.407379	4.016879	7.434085	8.030929	A
GSM123607_treat	7.412952	6.353732	7.005526	6.821388	8.001118	7.184897	8.458561	6.371665	7.997915	4.199796	7.085636	8.366088	B
GSM123608_treat	7.797319	6.7683	6.840555	6.860174	7.96302	8.127989	8.686742	6.791755	8.680073	4.15078	7.499869	7.994759	A
GSM123609_treat	7.690582	6.639882	6.87562	6.872526	7.938578	7.80432	8.485574	6.409919	8.449613	3.91113	7.437578	7.930396	B
GSM123614_treat	7.606184	6.684772	6.957334	6.536313	7.905792	7.872887	8.329982	6.400772	7.840372	3.865591	7.24622	7.936424	B
GSM123615_treat	7.605911	6.695457	6.917579	6.707933	8.14261	7.80063	8.42864	6.540989	8.154688	3.91731	7.542947	8.030248	B
GSM123619_treat	7.76691	6.748278	6.908116	6.635077	8.063814	7.661636	8.2164	6.152203	8.161194	4.114241	6.990367	8.134883	B
GSM123621_treat	7.796961	6.565179	6.90031	6.563834	7.699906	7.97605	8.448814	6.168159	8.32733	4.157988	7.486713	8.116531	B
GSM123623_treat	7.811386	6.776939	6.644149	6.776956	7.731686	8.361137	8.632394	6.798683	8.587906	3.912699	7.598062	8.092139	A
GSM123624_treat	7.650149	6.811612	6.829771	6.837289	8.106009	7.953177	8.696118	6.789683	7.956186	3.906405	7.26521	8.169024	A
GSM123625_treat	7.845244	6.942636	7.224313	6.858269	8.234657	7.995552	8.587868	6.438516	8.242594	4.005236	7.529773	7.865741	A
GSM123626_treat	7.53215	6.700606	6.969326	6.745025	7.950221	7.246955	8.352433	6.091095	7.897057	4.207451	7.242954	7.761463	B
GSM123629_treat	7.637498	6.498832	7.08272	6.639119	7.833769	7.675869	8.603286	6.328612	8.1494	3.871496	7.456458	8.182132	B
GSM123630_treat	7.774404	6.630436	6.965929	6.504625	8.139569	7.528768	8.536907	6.158838	8.106399	4.085942	7.450631	8.038708	B
GSM123632_treat	7.678023	6.837667	7.062737	6.363258	7.497073	7.281952	8.538105	6.245107	8.394978	3.899628	7.195683	7.738256	B
GSM123634_treat	7.556959	6.579374	6.815505	6.585677	8.13049	7.800014	8.442796	6.206087	8.245004	4.004258	7.444011	8.444904	B
GSM123637_treat	7.625128	6.622359	7.08272	6.725221	7.795738	7.36918	8.448239	6.224633	7.87066	4.240809	7.117964	8.26586	B
GSM123638_treat	7.654029	6.377348	7.027355	6.322253	7.917107	7.6244	8.634205	6.079614	8.00488	3.887149	7.569293	8.006941	B
GSM123642_treat	7.740002	6.567896	6.530895	6.733067	8.525801	7.642643	8.986524	6.574486	7.661172	3.914314	7.451168	7.939646	B
GSM123648_treat	7.576836	6.521378	6.462336	6.384695	7.788376	7.789476	8.494595	6.169594	8.044688	3.871496	7.359537	8.148229	B
GSM123655_treat	7.091974	6.145037	7.168249	6.628539	8.062188	8.29121	7.765277	5.867341	8.245004	3.956079	6.950194	8.073097	B
GSM123656_treat	7.250695	6.796695	7.29072	6.84339	8.12484	8.53836	7.977067	6.269689	8.222346	3.982483	7.02936	8.467859	A
GSM123659_treat	6.914238	6.727225	6.944586	6.84841	8.315619	8.626079	7.783859	6.730976	8.184383	4.167843	6.750374	8.524085	A
GSM123660_treat	7.379598	6.737073	7.163268	6.916254	8.118912	8.475482	8.20834	6.739656	8.448875	3.871496	7.028887	8.546752	A
GSM123664_treat	7.570933	6.75033	6.535775	6.762232	7.908495	8.112328	8.674356	6.610016	8.897302	3.705522	7.54223	8.4233	A
GSM123665_treat	7.407769	7.005796	6.749881	6.891116	8.161052	8.635706	8.552073	6.862179	8.776853	4.033288	7.268125	8.36128	A
GSM123666_treat	7.189975	6.755784	7.000445	6.802776	8.604408	8.012368	7.704734	6.234354	8.150426	3.948137	6.573656	8.386431	B
GSM123669_treat	7.286461	6.729288	6.688329	6.855012	8.289038	8.371512	8.501252	6.800168	8.690966	4.024367	7.208499	8.23287	A
GSM123671_treat	7.709032	6.612284	7.024864	6.652098	7.984473	7.503818	8.299526	6.258129	8.387293	4.137676	7.217156	8.199211	B
GSM123672_treat	7.342839	6.7683	7.198094	6.739404	8.538218	9.166056	7.863973	5.899863	8.509541	4.395925	6.709824	8.483164	A
GSM123673_treat	7.987431	6.855536	6.865281	6.8079	8.187416	8.17467	8.53981	6.926584	8.047495	3.954771	7.559457	8.095733	A
GSM123674_treat	7.859265	6.845063	7.007209	6.875209	7.897275	7.858153	8.450493	6.693781	8.306853	4.025478	7.180768	8.18877	A
GSM123676_treat	7.87955	6.52226	6.527691	6.756472	7.956546	8.393219	8.72761	7.195526	8.690966	3.883363	7.443417	8.068785	A
GSM123678_treat	7.209451	6.756348	7.036844	6.63357	8.214617	8.682742	7.951133	6.678972	8.276812	3.993644	6.874633	8.333481	A
GSM123679_treat	7.958759	6.659184	6.693212	6.880227	7.797526	8.340299	8.741141	7.172654	8.513117	3.981182	7.354738	8.129326	A
GSM123680_treat	7.209198	6.620338	7.235732	6.733067	8.161974	8.616576	7.644754	6.364505	8.372006	4.095052	6.864419	8.290159	A
GSM123684_treat	7.791821	6.641971	7.103704	6.665508	8.105194	7.553665	8.516663	6.337216	8.227856	3.993644	7.5674	7.978897	B
GSM123685_treat	7.892066	6.922637	7.058396	6.891116	7.870645	8.27701	8.616697	7.189476	8.562213	3.995932	7.380019	8.18635	A
GSM123690_treat	7.922039	6.893681	7.168249	6.844859	7.965864	8.186541	8.447712	6.698507	8.319025	4.024367	7.348786	8.146595	A
GSM123691_treat	7.791821	6.900215	7.103704	6.8607	7.918455	7.975876	8.640912	6.310595	8.516811	4.032096	7.2482	8.092813	A
GSM123692_treat	7.897687	7.206395	6.79169	6.899244	7.96302	8.879528	8.716903	7.710978	8.669103	4.01455	7.377815	8.281434	A
GSM123694_treat	7.890019	7.080713	6.801232	6.915068	8.082407	8.588187	8.572473	7.033472	8.830953	4.008693	7.444011	8.26675	A
GSM123695_treat	7.709628	6.920591	6.724589	6.979165	7.772707	8.163825	8.507086	6.984559	8.760979	3.904707	7.34114	8.280595	A
GSM123696_treat	7.944413	6.884612	6.758224	7.01611	7.929635	8.604293	8.643679	7.048371	8.884973	3.830358	7.446238	8.33272	A
GSM123697_treat	7.893982	7.033116	6.738071	7.017502	7.755197	8.344786	8.569539	7.174505	8.743614	3.970359	7.418512	8.357423	A
GSM123698_treat	7.649513	6.899675	6.831893	6.757365	7.895321	7.995863	8.500665	6.597321	8.633725	4.074385	7.373214	7.935051	A
GSM123699_treat	6.972081	6.98224	6.858349	6.820149	8.134517	8.290892	8.32535	6.631793	8.477554	3.904707	7.146231	8.321791	A
GSM123700_treat	7.771621	6.987909	7.207282	6.903947	7.938578	8.640886	8.486063	7.04581	8.658419	3.867504	7.436324	8.329978	A
GSM123701_treat	7.779109	6.801047	6.736183	6.903117	8.000306	8.197464	8.579384	6.866895	8.463196	4.003106	7.600052	8.246385	A
GSM123702_treat	7.567807	6.594907	6.89256	6.676915	7.941765	7.728755	8.447187	6.323788	8.266673	3.963795	7.199453	8.140277	B
GSM123703_treat	7.976436	6.701775	6.768407	6.595962	8.178638	7.755918	8.879707	6.660322	8.048932	4.012215	7.554451	7.896732	B
GSM123706_treat	7.429486	6.406635	7.019895	6.554385	8.222628	7.50632	8.461562	6.072508	7.793079	4.03442	7.506079	7.85988	B
GSM123707_treat	8.170696	6.737342	6.757545	6.769181	8.869286	7.972663	8.370202	7.073016	8.237883	3.853095	7.585828	7.704952	A
GSM123708_treat	7.153177	6.431409	6.95001	6.313668	8.054227	6.837403	8.138623	5.400211	7.42409	3.993644	7.128451	7.707	B
GSM123710_treat	7.593284	6.524351	6.661045	6.759189	8.51498	7.967563	8.820837	6.836358	8.301347	3.90934	7.308634	8.122349	A
GSM123712_treat	7.460884	6.374034	6.657645	7.04729	8.059929	7.738474	8.805925	6.89158	7.520427	3.918847	7.014697	8.305258	B
GSM123713_treat	7.292613	6.407891	7.043709	6.361683	8.363436	7.237994	8.895795	6.076499	7.303448	3.765422	7.293505	7.521194	B
GSM123715_treat	7.816486	6.979861	6.637402	6.823893	7.816074	8.423311	8.674356	6.822567	8.622458	3.890862	7.570622	8.382328	A
GSM123716_treat	7.839468	6.79791	6.99717	6.77305	8.046606	8.268217	8.709754	6.64883	8.10931	4.012215	7.447282	8.206753	A
GSM123722_treat	7.876885	6.856677	7.029812	7.016648	7.995854	8.358085	8.500117	6.804031	8.594171	4.071177	7.445653	8.04172	A
GSM123723_treat	7.245182	7.090066	6.961241	7.192183	8.101022	8.62358	8.469297	6.500438	8.684385	4.086943	7.424114	8.239679	A
GSM123726_treat	7.817442	6.874386	6.57989	7.025556	7.825846	8.314686	8.588563	6.88594	8.830953	4.025478	7.484326	8.134883	A
