# Supplementary material for: Integrative Analysis of N6-methyladenosine RNA modifications related genes and their Influences on Immunoreaction or fibrosis in myocardial infarction
Source: Int J Med Sci. 2024 Jan 1;21(2):219–33. doi: 10.7150/ijms.86210 (PMC10758152; doi:10.7150/ijms.86210)
Supplement: Supplementary file 1 — Supplementary: Additional file 1 - supplementary tables and figures; Additional file 2 - the complete gene expression matrix of the clinical samples; Additional file 3 - m6A clusters of the clinical MI samples; Additional file 4 - gene expression matrix of the mouse hearts with MI model; Additional file 5 - list of gene sets of 23 immunocytes; Additional file 6 - ssgsea score of 23 immunocytes in the clinical samples; Additional file 7 - list of DEGs between cluster A and B; Additional file 8 - the enriched GO terms of DEGs between cluster A and B. [file ijmsv21p0219s1.zip › Additional file 4, gene expression matrix of mouse hearts.xlsx]

## Sheet: Sheet1
gene_name	sample2	sample5	sample7	sample8	sample10	sample1	sample3	sample4	sample6	sample9
Zzz3	2.74525	2.78485	2.26716	2.78098	2.33349	2.9111	2.96897	3.10188	2.94087	2.76241
Zzef1	1.7987	1.90732	1.66961	1.94707	1.77807	2.22967	2.09101	2.32649	2.19034	2.12336
Zyx	6.19686	6.29134	5.95844	6.29125	6.00682	6.3621	6.88239	6.72462	6.53216	6.45534
Zyg11b	2.61116	2.52998	2.6582	2.7262	2.76133	2.82328	2.40712	2.82881	2.52861	2.70509
Zxdc	1.86228	1.72431	1.72345	1.81891	1.45083	1.85841	1.87776	1.93304	1.98753	1.98826
Zxdb	0.539001	1.06046	0.206507	0.554278	0.197092	1.33784	0.926128	0.969238	0.749163	0.502034
Zwint	4.65818	4.77113	5.0799	4.85918	5.03314	5.01387	5.03902	5.13675	4.81359	4.79489
Zwilch	0.836086	0.866167	0.159929	0.681665	0.613804	1.18624	1.41354	1.00499	0.631092	0.663703
Zw10	2.46621	2.39451	2.51043	2.59637	2.48259	2.84915	2.57167	2.44768	2.75976	2.65981
Zup1	1.81884	1.40285	0.851813	1.69498	1.0758	1.73835	2.03779	2.02823	1.54283	1.91825
Zswim9	1.19971	1.03332	1.09766	1.1267	0.896892	0.870083	0.879598	0.897122	1.13104	1.08661
Zswim8	3.47875	3.66122	3.26987	3.7789	3.42984	3.77858	4.09578	3.95477	3.86457	3.95529
Zswim7	2.64285	2.71238	3.0459	2.66267	2.68288	2.91117	2.76026	3.14861	2.97892	3.02323
Zswim4	1.95104	1.84735	1.60469	1.75897	1.69579	2.06931	2.40289	2.49818	2.24963	2.161
Zswim1	1.26633	1.49655	1.30454	1.39339	1.28825	1.65067	1.53043	1.78065	1.45706	1.82476
Zscan29	1.80974	1.90675	1.53691	1.964	1.51399	2.33994	2.24338	2.32286	2.12635	2.06651
Zscan26	3.02077	3.03465	3.08997	3.14193	2.8337	3.3401	3.33465	3.18457	3.19654	3.08517
Zscan25	1.92748	1.96093	1.98007	2.43923	1.993	2.31745	2.28445	2.5844	2.29539	2.48564
Zscan22	1.501	1.44285	1.17608	1.15669	1.2152	1.46868	1.69406	1.44327	1.95736	1.40312
Zscan21	2.73563	2.91334	2.52743	2.92205	2.76787	3.1647	2.99615	3.0941	2.97333	3.12631
Zscan2	1.49418	1.0579	0.986656	0.747949	1.55455	1.51027	1.14504	1.47887	1.81079	1.65537
Zscan12	0.786435	0.881722	1.07053	0.818376	0.722634	1.17993	0.793943	1.03294	1.37534	0.865305
Zrsr2	2.52339	2.57352	2.307	2.57215	2.44617	2.91374	2.86304	2.85561	2.85621	2.53904
Zrsr1	1.84789	1.94194	2.02122	1.76563	1.65546	1.94874	2.0718	1.94549	1.63437	1.8256
Zranb3	0.223709	0.689101	0.229215	0.755104	0.127053	0.661625	1.09001	0.469722	0.8303	0.603628
Zranb2	3.7553	3.69849	3.57083	3.85514	3.4444	3.85339	3.79901	4.02689	3.69823	3.65484
Zranb1	2.98331	2.93349	2.96946	3.02233	2.97151	3.24583	3.02264	3.16279	2.95047	3.1171
Zpr1	2.77686	2.81672	2.75189	3.0665	2.89562	3.0769	3.15365	3.10243	3.16477	2.99301
Znrf2	2.5895	2.42109	2.52501	2.50166	2.46647	2.98608	2.66605	2.88156	2.66855	2.49552
Znrf1	3.9296	4.06227	4.20433	4.22133	4.28234	4.24424	3.87977	4.06397	4.23439	3.80151
Znrd1as	1.96864	2.25075	2.525	2.32149	2.51848	2.27356	1.61114	1.89853	1.96656	2.23222
Znrd1	3.97913	3.69138	3.92036	4.00544	3.55342	4.12972	4.16261	3.75462	4.00927	4.06125
Znhit6	2.27494	2.09702	2.13007	2.20288	2.0217	2.21005	2.03525	2.40497	1.80872	2.38393
Znhit3	2.46472	2.46422	2.26927	2.63922	2.56093	2.19162	2.31266	2.26848	2.79827	2.56315
Znhit2	3.02448	3.04442	3.15165	3.11256	2.90309	3.07737	3.44026	3.32922	3.44226	3.47275
Znhit1	4.61475	4.39562	4.40267	4.6026	4.31014	4.67703	4.54634	4.44491	4.43484	4.53238
Znfx1	3.48503	3.31874	3.15478	3.3466	3.43465	3.81503	3.5367	3.42009	3.57426	3.66107
Zmynd8	3.52895	3.3914	3.21193	3.42964	3.22983	3.66062	3.72994	3.7362	3.52223	3.75063
Zmynd19	1.46577	1.86952	1.88189	1.7898	1.90231	1.98827	1.84784	1.52334	2.0514	1.78326
Zmynd15	2.53111	2.54249	1.85247	2.53639	2.11752	2.75304	3.03293	2.8249	2.59093	2.73993
Zmynd11	4.62206	4.73128	4.73563	4.86301	4.72061	4.88261	4.67643	4.7001	4.77597	4.78448
Zmym6	1.51463	1.55266	1.42629	1.82234	1.34036	1.72453	1.80493	1.58111	1.68678	1.66276
Zmym5	2.22014	2.41756	2.60219	2.60347	2.27948	2.92577	2.71218	2.89203	2.80212	2.65269
Zmym4	1.80985	2.13564	1.65936	2.01593	1.81732	2.35103	2.44176	2.45649	2.21494	2.32015
Zmym3	2.08476	1.84583	1.85491	2.15327	1.89645	1.99929	2.49794	2.294	2.24617	2.37695
Zmym2	2.47047	2.5991	2.30946	2.52098	2.49391	2.8734	2.81348	2.74797	2.64112	2.80233
Zmym1	0.929387	1.13952	0.95642	1.05505	1.08354	1.53977	1.53023	1.13157	1.54579	1.37689
Zmpste24	3.93761	4.04346	3.7265	4.14632	3.83759	4.15232	4.27415	4.32714	4.14858	4.20723
Zmiz2	3.83253	3.93995	3.86545	4.05352	3.8405	4.0154	4.16666	4.12944	4.13616	4.20396
Zmiz1	4.15182	4.26966	3.91277	4.29151	4.04	4.53345	4.43799	4.60749	4.53572	4.44524
Zmat5	3.6532	3.75285	3.53874	3.69474	3.5884	3.77105	3.58745	3.54977	3.81761	3.65406
Zmat3	2.41921	2.51173	2.07732	2.54307	2.13897	2.91352	2.95172	2.53758	3.02567	2.87837
Zmat2	4.06637	4.23921	4.01684	4.05831	3.95276	4.22172	4.42286	4.32802	4.10246	4.20618
Zmat1	1.52167	0.765581	1.09533	1.19964	0.943966	1.48022	1.65883	1.30106	1.14078	1.30486
Zkscan8	0.550783	0.836943	0.598759	0.835356	0.66076	1.06478	1.06283	1.22964	0.963505	1.00285
Zkscan6	1.46235	1.56665	1.58688	1.83268	1.22238	2.0809	1.9339	1.65746	1.69358	1.61944
Zkscan5	1.53708	1.5413	1.45474	1.80895	1.66485	1.70062	1.80385	1.92176	1.7692	1.83734
Zkscan3	3.28461	3.2132	3.45124	3.30786	3.42707	3.61092	3.32696	3.44631	3.59859	3.44949
Zkscan17	2.72477	3.01389	2.78639	3.01722	2.75059	3.12921	3.22154	3.30426	3.13867	3.08271
Zkscan14	1.45524	1.38754	1.45495	1.47243	1.42965	1.4133	1.43286	1.64171	1.40606	1.24478
Zkscan1	1.60508	1.46014	1.30334	1.55498	1.4262	1.79682	1.81386	1.5815	1.67641	1.60299
Zhx3	1.54746	1.64085	1.53011	1.79901	1.9182	1.79824	1.63474	1.60677	1.9295	1.96465
Zhx2	2.39183	2.5658	2.47234	2.74608	2.53903	2.55687	2.33442	2.49957	2.65044	2.51727
Zhx1	2.97523	3.08014	2.92471	3.13805	2.9504	3.44838	3.33512	3.31415	3.31474	3.22385
Zgpat	2.59454	2.74999	2.72404	2.78987	2.92394	2.99241	2.82305	2.58083	2.76261	2.57844
Zfyve9	1.97583	2.09723	2.17207	2.02746	2.24539	2.32925	2.04299	1.96381	2.2533	2.1992
Zfyve27	2.43153	2.12042	2.44733	2.43952	2.34952	2.41278	2.65883	2.67158	2.48037	2.44757
Zfyve26	1.0249	1.21704	0.831027	1.12861	1.01457	1.62466	1.5889	1.39429	1.42907	1.46272
Zfyve21	4.23592	4.1621	4.31442	4.05434	4.28013	4.0686	4.20489	4.20925	4.18144	4.11264
Zfyve19	2.44776	2.40159	2.45453	2.45832	2.22918	2.66144	2.8819	2.63758	2.57279	2.30271
Zfyve16	1.76044	1.91676	1.56486	1.88522	1.74536	2.29889	2.15436	2.04987	1.97241	2.14993
Zfyve1	2.78063	2.83666	2.59786	2.89489	2.51804	3.24397	3.11875	3.0626	3.21667	3.17161
Zfx	2.22687	2.18912	1.84442	2.24889	1.79729	2.50991	2.60326	2.56094	2.42891	2.42923
Zfr	4.2318	4.27909	4.04073	4.10433	4.07375	4.43978	4.42522	4.46838	4.42122	4.35973
Zfpm2	2.12124	1.99007	1.75115	2.10951	1.85181	2.15897	2.60097	2.47838	2.24292	2.23065
Zfpm1	2.75222	2.78107	2.70985	2.80723	3.14334	3.02384	2.93663	2.72351	3.0637	3.07631
Zfpl1	3.86001	3.98412	3.80519	3.90227	3.56533	4.09608	4.44425	4.19611	4.23967	3.81269
Zfp991	1.92134	1.62178	1.10574	1.50899	1.13276	2.01301	2.40362	2.56676	1.92247	1.91453
Zfp984	2.27263	2.01545	1.66103	2.24522	1.75894	2.65258	2.57571	2.85005	2.38695	2.41756
Zfp982	0.656104	0.576188	0.496447	0.656317	0.0062104	1.07245	0.736864	0.876816	0.608725	0.41634
Zfp979	2.05402	1.41568	1.34808	1.57134	1.53461	1.72145	1.30879	2.26787	1.49511	1.66712
Zfp971	1.84628	1.78828	1.32018	2.05679	1.49331	1.93581	1.61417	1.68357	1.61704	1.78936
Zfp970	3.03567	2.96312	3.28315	3.34402	3.26072	2.57519	2.06054	2.91535	2.74	3.18909
Zfp97	0.973639	0.948066	0.571838	0.974064	0.973843	0.59256	0.89097	1.54162	0.396318	0.715903
Zfp969	1.63005	1.49958	1.83775	1.00165	0.804747	2.69118	2.07789	1.1779	1.66794	2.07644
Zfp965	0.480099	0.679769	0.64534	0.880238	1.33323	1.03196	1.14678	1.61211	1.20296	0.870775
Zfp963	0.595266	1.13016	0.510984	0.735799	0.16905	0.67053	0.682664	0.894689	0.87759	0.514151
Zfp961	1.61876	1.73791	1.22051	1.71774	1.57876	1.97444	1.46608	1.78857	1.31853	1.87387
Zfp959	1.73236	1.18922	1.09704	1.49175	0.858458	1.56687	1.45042	1.88973	1.6429	1.1354
Zfp958	1.71968	1.01487	0.674347	1.173	0.959188	1.47119	1.44322	1.22547	1.39323	1.20593
Zfp956	0.802706	0.813738	0.998752	0.492669	0.843037	0.947884	1.25797	1.22575	0.623975	1.14064
Zfp955b	1.10983	0.946789	0.752967	1.18635	0.843328	1.11516	1.08322	1.01637	0.962931	1.17006
Zfp955a	1.90453	1.74465	1.59728	1.80374	1.61153	1.99263	1.68717	1.79729	1.6447	1.63467
Zfp954	1.77977	1.63403	1.50809	1.71989	1.32921	2.04604	2.07531	2.07401	2.32267	1.60204
Zfp952	1.1668	1.25939	1.41893	1.46155	0.86506	1.67273	1.54723	1.44948	1.55914	1.63423
Zfp950	1.97685	1.71819	1.83862	2.29009	1.72227	2.3129	2.56941	2.28771	2.05575	2.29851
Zfp949	1.01885	1.26626	1.15147	1.33024	0.794848	1.34648	1.58147	1.41929	0.970885	1.17367
Zfp948	2.02987	1.99641	1.29128	2.07681	1.63197	1.85645	2.08957	2.04347	1.98047	1.94641
Zfp946	0.85092	0.642736	0.682055	0.563867	0.688678	0.878723	1.12395	1.34759	0.612671	0.589868
Zfp945	0.685171	0.774191	0.648606	0.599184	0.574008	0.727433	0.981009	0.974968	0.422692	0.668455
Zfp944	1.46727	1.36273	1.13425	1.04591	1.02773	0.884776	1.39703	1.58172	0.817327	1.35037
Zfp943	2.46993	2.08709	2.18611	1.99241	1.9822	2.41959	2.19641	2.78006	2.10234	2.26874
Zfp942	1.46709	1.3836	1.13044	1.29974	0.703007	1.6288	1.71482	2.11835	1.35356	1.07599
Zfp938	1.17142	1.09737	1.43085	1.41121	1.15821	0.734311	1.23215	1.72261	1.17588	0.683164
Zfp933	0.765654	0.648815	0.846817	0.619613	0.521917	0.779069	0.542166	0.82866	0.525959	0.71805
Zfp932	0.978617	1.23961	0.555653	1.35491	0.803844	1.18663	1.18844	1.80089	1.1589	1.20142
Zfp931	1.83462	2.04189	1.86202	2.0511	1.69476	2.0478	1.91662	2.01987	1.74359	1.753
Zfp930	1.31037	1.08851	0.966589	1.47502	1.14291	1.59946	1.13917	1.36156	1.07614	0.840012
Zfp93	0.439969	0.555121	0.585164	0.455807	0.134009	0.708195	0.923824	0.388725	0.341989	0.621855
Zfp91	4.14259	4.26483	4.18915	4.31198	4.07802	4.40918	4.27253	4.39355	4.18067	4.324
Zfp90	1.79546	1.71001	1.5868	1.82776	1.59812	2.15272	2.47251	2.36259	2.00117	1.84902
Zfp9	2.27907	2.22209	1.84489	2.23658	2.08735	2.8333	2.92299	2.64486	2.67705	2.61329
Zfp874b	1.38736	1.05762	1.21014	1.45654	0.862553	1.53553	1.62455	1.21154	1.24968	1.39359
Zfp874a	1.79478	1.8382	1.42675	1.51817	1.49358	2.07198	1.99143	1.95579	2.00988	1.96173
Zfp871	2.26085	2.13056	2.01878	2.35123	1.95954	2.51097	2.4828	2.51068	2.29454	2.49011
Zfp870	0.733384	0.569485	0.722965	0.82706	0.352587	0.928864	0.785165	0.754647	0.635139	0.90342
Zfp87	1.96847	1.77159	1.48804	1.96941	1.44842	2.0432	1.94594	2.04215	1.87708	2.15372
Zfp869	2.84189	2.7884	2.72669	2.99497	2.78321	2.78557	2.98341	2.92727	2.7668	3.0121
Zfp868	1.85302	2.1646	1.97809	1.8724	1.82409	2.01426	2.31287	2.30928	2.23812	2.13636
Zfp867	1.08872	0.766061	0.762512	1.12595	0.876678	0.945441	0.88502	1.01844	0.765265	0.959644
Zfp866	2.57877	2.67649	2.59828	2.85937	2.51931	2.96124	3.02765	2.7435	2.92212	2.81482
Zfp865	1.53765	1.95155	1.68387	2.14511	1.91278	2.24964	2.12213	2.05338	2.34316	2.11708
Zfp84	1.21995	1.69332	1.11912	1.74244	1.44751	1.96001	1.8871	1.72591	1.54254	1.68034
Zfp839	1.08203	1.23868	1.4313	1.35537	1.40583	1.66948	1.66269	1.40109	1.48834	1.54271
Zfp830	2.67689	2.93725	2.45269	3.3894	2.81784	3.21446	3.12489	3.14294	3.19962	3.1897
Zfp827	1.70268	1.47128	0.895637	1.52725	1.30943	1.67666	1.84976	1.38694	1.50807	1.73831
Zfp825	1.99258	1.89704	1.92523	1.46447	1.68558	2.11026	2.09216	2.32764	2.01868	1.99094
Zfp821	1.99608	2.30039	1.98941	2.29666	2.27821	2.62746	2.53271	2.54879	2.87105	2.38914
Zfp810	1.84851	1.6543	1.51833	2.00485	1.53551	2.04103	1.99501	2.50484	1.61234	2.30108
Zfp809	3.37552	3.09797	2.70518	3.50648	2.83816	3.53053	3.24476	3.61417	3.51674	3.6111
Zfp800	1.34437	1.26603	0.897261	1.34039	1.41505	1.81051	1.49472	1.54603	1.16498	1.2624
Zfp799	0.725226	0.637942	0.418526	0.742056	0.405868	0.779196	0.703165	0.689405	0.104088	0.405705
Zfp790	1.79454	1.82081	1.74975	2.08194	1.75088	2.31553	1.95855	1.92957	2.19768	2.04365
Zfp788	1.43786	1.30239	1.53436	1.42268	1.37939	1.57329	1.4798	1.56475	0.923504	1.32847
Zfp787	3.22389	3.17962	3.2617	3.52127	3.37624	3.20173	3.29943	3.58562	3.38575	3.54878
Zfp780b	1.09066	0.927979	0.722553	1.21518	0.926589	1.24887	1.2499	1.18838	1.29223	0.81158
Zfp777	2.49898	2.51424	2.3904	2.62083	2.11422	2.64446	2.63538	2.78305	2.66138	2.60955
Zfp775	1.08895	0.731216	1.15033	0.886464	1.19742	0.958837	0.326781	0.713116	0.579916	0.68503
Zfp771	3.40368	3.29014	3.42331	3.6396	3.77392	3.89766	3.71599	3.49916	3.96354	3.78011
Zfp770	1.61124	1.46884	1.69276	1.5637	1.50702	1.6424	1.07781	1.35779	1.46904	1.3916
Zfp768	3.05644	3.33154	3.3901	3.42595	3.53445	3.35293	2.94474	3.12679	3.33137	3.43307
Zfp764	0.878469	1.16328	0.890584	1.45653	1.1536	1.72285	1.7245	1.50885	1.61062	1.47059
Zfp758	1.19244	1.17921	0.576841	1.3748	0.896585	1.34099	1.63493	1.77137	1.24054	1.13073
Zfp748	0.629386	0.890444	0.249699	0.702755	0.632155	0.923683	0.827318	1.11684	0.986997	0.760092
Zfp747	1.34944	1.55081	0.882296	1.2831	0.996411	1.47627	1.69255	1.62478	1.50869	1.49266
Zfp746	2.46459	2.67972	2.31499	2.55661	2.49477	2.96876	2.86748	2.76066	2.86099	2.72334
Zfp740	3.6832	3.70863	3.36699	3.87935	3.51892	3.81596	4.00575	4.12143	3.99747	3.93671
Zfp74	1.58144	1.1935	1.52305	1.1019	0.937542	1.41874	1.60325	1.74684	1.4847	1.52548
Zfp729b	1.0395	0.79631	0.644689	0.78597	0.409428	1.40739	1.08269	1.1987	1.22949	0.954749
Zfp719	1.16632	1.05328	0.531676	1.08733	0.737328	1.31322	1.23364	1.0811	1.21784	1.2718
Zfp715	2.17224	2.32152	2.37271	2.38338	2.12964	2.55993	2.36987	2.40866	2.19813	2.31755
Zfp710	3.02311	2.97224	2.7159	3.01938	3.03344	3.20942	3.25281	3.20286	3.22996	3.08571
Zfp707	1.59804	0.98033	1.11595	1.20042	0.774728	1.47242	1.63419	1.30281	1.72581	1.45361
Zfp706	4.2658	4.20423	4.37983	4.2717	4.43094	4.39242	4.32743	4.32705	4.35338	4.31337
Zfp704	1.43599	1.62587	1.17973	1.43612	1.31514	2.06306	1.83411	1.89956	1.77771	1.72135
Zfp703	3.20014	3.37934	3.10401	3.33994	3.22219	3.56622	3.68643	3.79158	3.70362	3.58801
Zfp697	0.557376	0.827638	0.742126	0.857295	0.815002	1.23858	0.967968	0.868247	0.744327	1.08424
Zfp692	0.798858	1.05636	1.31643	1.17165	1.18977	1.41499	1.4157	1.14025	1.10818	1.00001
Zfp691	2.15209	1.99421	2.10555	2.44963	2.11688	2.29715	1.82651	1.71491	2.06566	2.1341
Zfp688	1.62534	1.61789	1.61142	1.3313	1.08562	1.69342	1.89825	2.19345	1.36803	1.83759
Zfp687	1.7216	1.97803	1.70408	2.04066	1.87489	2.21901	2.38846	2.3146	2.20567	2.19044
Zfp68	2.81894	3.39774	3.06669	2.97413	3.05343	3.6919	3.47846	3.58137	3.1393	2.85786
Zfp672	2.88521	2.94925	2.80923	2.92891	2.92726	2.75622	2.63179	2.51508	2.86707	2.88619
Zfp664	3.8097	3.78643	3.72704	3.79949	3.71958	4.14895	3.8663	3.91625	4.02726	3.97318
Zfp658	0.487751	0.242437	0.0462326	0.390332	0.136668	0.750498	0.77823	1.13967	0.492425	0.0444487
Zfp655	3.05801	3.00144	3.18643	3.1177	3.08483	3.24263	3.1728	3.15295	3.26492	3.05126
Zfp654	1.26612	1.27838	1.14355	1.72277	1.3147	1.83976	1.59768	1.69609	1.44815	1.68436
Zfp653	1.6975	1.26006	1.51255	1.45156	1.48559	1.96994	2.1311	1.93941	2.10296	1.55831
Zfp652	3.28929	3.14187	3.28714	3.58426	3.40397	3.15749	2.87775	3.1528	3.18098	3.37623
Zfp651	3.61421	3.67548	3.75391	3.83867	3.90632	3.8015	3.60158	3.39422	3.75322	3.90179
Zfp65	1.06007	1.41896	0.797563	1.00668	0.750614	1.6696	1.184	1.50891	1.30801	1.07666
Zfp646	2.32726	2.36234	1.80919	2.45236	2.18654	2.71784	2.72019	2.59993	2.64264	2.58036
Zfp644	2.26033	2.25736	1.85929	2.31213	2.14325	2.70062	2.73879	2.58015	2.38799	2.59725
Zfp64	2.41748	2.63006	2.40462	2.57725	2.42297	2.46361	2.94847	2.8468	2.61836	2.56223
Zfp639	3.2385	3.41801	3.31768	3.38206	3.12443	3.76609	3.71613	3.51093	3.41798	3.58404
Zfp638	2.36394	2.53766	2.30626	2.43796	2.07057	2.7001	2.77731	2.73877	2.72244	2.76439
Zfp637	3.84418	4.24422	3.99148	4.06247	3.61896	4.37857	4.33359	3.98425	4.27527	4.04468
Zfp629	1.60577	1.80435	1.66266	1.93939	1.95672	2.26739	1.81561	1.78624	1.94343	2.01037
Zfp628	1.50548	1.50781	1.18844	1.38484	1.36612	1.61847	1.83444	1.92101	1.82834	1.45199
Zfp626	0.649629	0.199348	0.139113	0.480846	0.00468978	0.769572	0.813478	0.93215	0.569065	0.553142
Zfp623	2.33637	2.5391	2.21389	2.46821	2.31799	2.54144	3.01934	2.42004	2.8706	2.75558
Zfp622	3.28163	3.23248	3.42599	3.38244	3.29173	3.6876	3.63248	3.583	3.59858	3.56324
Zfp62	2.6592	2.67482	2.43376	2.6862	2.47647	2.85508	2.92925	2.95423	2.81631	2.82391
Zfp617	2.71611	2.6328	2.55803	2.64982	2.67025	2.61258	2.42071	2.6432	2.66794	2.52466
Zfp61	0.701084	0.498119	0.935258	1.37096	0.810582	1.34411	1.49647	0.980568	1.09269	1.15879
Zfp609	1.80854	1.97722	1.79955	2.07607	1.97716	2.27643	2.06046	2.12992	2.30162	2.13099
Zfp608	1.88607	2.06114	1.48012	1.90356	1.87271	2.24635	2.34142	2.10569	2.36566	2.26713
Zfp606	1.16307	0.863625	0.971898	1.0771	1.07068	1.49541	1.12926	1.43479	1.28139	1.18111
Zfp60	1.2224	0.996869	0.933449	1.14739	0.415978	1.27239	1.27655	1.13723	1.15253	1.3037
Zfp598	2.95692	3.12019	3.04166	3.21407	3.17275	3.53704	3.39428	3.36395	3.57276	3.26756
Zfp597	1.18314	0.831495	1.08859	1.26933	1.06113	1.22503	1.0484	1.22144	1.16108	1.27606
Zfp593	1.83527	1.91903	1.65753	1.69316	1.7327	2.1644	1.96556	2.09795	1.98752	2.09269
Zfp592	2.39518	2.43706	2.42065	2.51685	2.53163	2.66061	2.74733	2.62501	2.68617	2.78671
Zfp59	0.620262	0.412009	0.0443228	0.219089	0.239435	0.757888	0.539641	0.429345	0.403159	0.591298
Zfp580	2.055	2.11442	1.74016	2.13837	1.52366	2.5951	2.84673	2.63728	2.61139	2.73055
Zfp58	0.971601	1.05555	1.09937	1.18666	0.709851	1.63069	1.40281	1.43849	1.47923	0.988037
Zfp579	1.55857	1.63001	1.7239	1.9724	1.69868	2.3016	2.55426	2.2484	2.21726	2.05459
Zfp574	2.03688	2.10971	1.81337	2.24	2.02189	2.32027	2.40124	2.20008	2.3134	2.21124
Zfp57	1.77712	1.85853	1.13476	1.55171	1.28839	2.12844	2.65583	2.05807	2.14653	1.58446
Zfp568	2.05453	1.92557	2.13444	2.0968	2.09244	2.16444	2.25236	2.4102	2.43339	2.11153
Zfp560	1.28439	1.06753	1.55535	1.32626	1.16702	1.19529	1.47126	1.06116	0.702155	1.71127
Zfp553	1.60124	1.76435	1.5709	1.82392	1.83551	2.01179	2.20206	1.8959	1.96912	1.99148
Zfp532	2.63688	2.75468	2.48229	2.65537	2.46528	2.94738	3.07737	2.91639	2.89758	2.96176
Zfp53	0.859466	0.928092	0.555221	1.08608	0.595006	1.22804	1.11956	1.44114	1.05981	1.20553
Zfp526	1.25316	1.13664	1.01801	1.39666	1.31557	1.6056	1.80614	1.62934	1.55664	1.47805
Zfp524	2.72112	2.97982	2.83185	2.5247	2.82884	3.26145	3.05281	3.18001	3.29411	3.02362
Zfp523	2.45935	2.962	2.64918	2.68626	2.56904	2.91638	2.79037	2.9351	2.82075	2.71044
Zfp521	2.7569	3.12418	2.61475	2.91623	2.94786	3.2741	3.39873	3.37065	3.31061	3.31295
Zfp52	1.48393	1.39513	1.39066	1.65454	1.20946	1.7033	1.72455	1.97677	1.58341	1.71276
Zfp518b	0.758442	0.898773	0.248698	0.810502	0.464592	1.22867	1.46152	1.39054	1.44153	1.33419
Zfp518a	0.913388	0.659409	0.331906	1.01296	0.223259	0.799406	0.87642	1.30051	0.921988	0.521432
Zfp516	1.90138	2.07413	1.69768	1.90428	1.72465	2.19708	2.46167	2.48004	2.12608	2.28589
Zfp513	2.68488	2.7338	2.36893	2.75511	2.62738	2.88101	3.13781	3.1246	2.88262	2.85415
Zfp512b	1.74987	1.94018	1.54404	1.91424	1.79436	2.11301	2.31941	2.37087	2.08884	2.15121
Zfp512	2.52602	2.63895	2.62948	2.60805	2.59668	2.74203	2.58526	2.73557	2.69019	2.82903
Zfp511	2.22231	2.26031	2.11947	2.50813	2.64401	2.55825	2.77335	2.68378	2.4692	2.42357
Zfp51	1.04285	1.34857	1.21889	1.20051	0.948813	0.818622	1.2012	1.37067	1.06362	0.586242
Zfp507	1.78275	1.87926	1.56277	1.5915	1.58708	1.95527	2.11447	2.13559	1.96899	1.94911
Zfp503	1.94696	1.73653	0.803739	1.18521	1.01586	1.81003	2.36008	1.78568	1.74057	1.70175
Zfp472	0.879341	0.63035	0.632567	0.89502	0.500271	1.2409	1.34742	1.59292	1.11551	1.36246
Zfp467	2.2538	2.42169	1.9874	2.61254	2.0467	2.66884	2.9082	2.57279	2.85411	2.67288
Zfp46	3.3863	3.58214	3.54069	3.7691	3.59282	3.75871	3.73858	3.78838	3.74431	3.97588
Zfp451	2.20537	2.26625	2.3072	2.28656	2.03989	2.69155	2.43878	2.63901	2.40321	2.39867
Zfp449	1.50429	1.55985	0.983575	1.2821	1.15351	1.59465	1.67134	1.53994	1.40245	1.65208
Zfp445	3.09525	2.99063	2.99229	3.4405	2.96042	3.34573	3.16367	3.40221	3.16505	3.45483
Zfp444	1.85887	2.06418	1.59056	1.78913	2.26734	2.62277	2.48697	2.0915	2.22196	2.44524
Zfp438	0.489737	0.469394	0.28134	0.894051	0.868105	0.345776	0.300617	0.68309	0.677384	0.693683
Zfp429	1.35406	0.86776	1.1137	0.932601	0.660983	1.18729	1.32651	1.55204	1.07103	0.956269
Zfp428	1.96773	1.79109	2.02474	1.67791	2.2964	1.28844	1.42235	1.30672	1.77139	1.38675
Zfp426	2.50939	2.12848	1.94983	2.02314	2.06783	2.42549	2.60541	2.65547	2.28319	2.52513
Zfp423	1.70522	1.45865	1.46021	1.76311	1.56684	1.88333	2.01346	2.16309	2.18599	2.03644
Zfp422	3.01515	3.09918	2.8741	3.41025	2.92378	3.1577	3.05888	3.26313	3.30813	3.1405
Zfp414	3.39086	3.53092	3.33262	3.63591	3.24618	3.89875	4.1889	4.09467	3.86223	3.78105
Zfp410	3.20216	3.17612	3.19731	3.34041	3.03873	3.63009	3.34194	3.38126	3.54039	3.17358
Zfp41	0.616639	0.573881	0.38223	0.701683	0.547707	0.832158	1.04355	0.915592	1.00467	0.869054
Zfp408	1.33798	1.37084	1.31348	1.28046	1.30415	1.46202	1.80768	1.7231	1.52516	1.63711
Zfp407	0.747427	0.659204	0.594432	0.907757	0.443456	0.834506	0.913756	1.06248	0.81349	1.10565
Zfp397	2.27467	2.45463	2.19457	2.45092	2.19879	2.65664	2.62332	2.63411	2.5537	2.51763
Zfp395	2.53703	2.34388	2.12288	2.47868	1.96672	2.60876	2.94146	2.9785	2.50346	2.35615
Zfp386	2.79099	2.3554	2.75557	2.63608	2.44776	2.73436	2.76338	3.0274	2.47465	2.54199
Zfp385a	3.70645	3.82073	3.67867	3.62278	3.44522	4.13337	4.27084	4.13984	4.15593	3.8463
Zfp384	3.60301	3.57911	3.339	3.6521	3.40259	3.819	3.83396	3.83184	3.82567	3.68889
Zfp383	1.75356	1.92881	1.68037	1.94129	1.75811	2.16098	2.13991	1.77708	2.07276	2.02757
Zfp36l2	5.09196	5.0694	4.80096	5.2346	5.03228	5.63017	5.65789	5.77385	5.58011	5.50302
Zfp36l1	5.82103	5.85993	5.42828	5.75227	5.37303	6.14855	6.13037	5.95557	6.05646	5.79552
Zfp369	1.23765	0.681609	0.652685	0.916965	1.02885	1.31003	1.30301	0.976092	1.42324	1.22209
Zfp367	2.88605	2.91326	2.7599	2.91055	3.0295	2.7486	2.38402	2.6737	2.44868	2.80158
Zfp366	1.97987	1.97742	2.07602	2.34063	2.32333	1.62669	1.29174	1.40313	1.82082	1.88943
Zfp365	0.370156	0.706418	0.677658	0.714977	0.607257	0.901742	1.37091	0.801616	0.607139	1.19658
Zfp362	3.34603	3.42366	3.21017	3.42424	3.24857	3.59305	3.73683	3.74631	3.77028	3.63876
Zfp36	4.12953	3.91776	3.39003	3.80786	3.90101	3.89336	4.06076	4.47826	4.09559	3.80512
Zfp358	3.3074	3.51887	3.4524	3.60471	3.4909	3.70714	3.55637	3.42651	3.7227	3.68892
Zfp354c	2.21107	2.32156	1.54814	2.13648	1.5883	2.78269	2.90444	2.43282	2.62211	2.54061
Zfp35	1.77492	1.91078	1.63611	1.9004	1.85348	2.20801	2.0688	2.18863	2.15398	2.19646
Zfp346	2.39298	2.45033	2.59381	2.46622	2.59833	2.67336	2.71936	2.69058	2.49331	2.54476
Zfp335	1.84217	1.90091	1.83982	1.8184	2.03052	1.95163	1.92971	2.08504	1.94932	2.02171
Zfp334	0.418189	0.514874	0.0409261	0.372418	0.20279	0.826	0.957553	1.04372	0.798989	0.586896
Zfp330	3.40129	3.4509	3.53068	3.5545	3.36171	3.61827	3.78156	3.69057	3.63671	3.77015
Zfp329	0.712396	0.672047	0.305737	0.838814	0.51031	1.22917	0.875242	1.02699	0.891029	0.956314
Zfp326	2.67696	2.52982	2.33271	2.44674	2.22828	2.68248	2.74488	2.86265	2.80925	2.75144
Zfp324	1.28551	1.13517	1.18098	1.11525	0.927529	1.57582	1.60076	1.4802	1.79255	1.81796
Zfp322a	2.01073	2.25853	1.94074	2.39522	1.75298	2.61533	2.43517	2.28539	2.28653	2.28065
Zfp319	1.64205	1.84847	1.85127	1.86877	1.82283	2.29144	2.06891	1.8246	2.2246	2.0998
Zfp318	0.732502	0.964928	0.67912	0.767028	0.724958	1.29841	0.923762	1.08819	0.980547	1.07927
Zfp317	1.9499	1.661	1.6129	1.89847	2.01529	2.16171	1.95825	2.2065	1.9683	1.99323
Zfp316	0.446475	0.426604	0.475486	0.595526	0.66938	1.14457	1.0126	1.00926	1.01826	0.571042
Zfp30	0.662516	0.704794	0.786781	0.871087	0.431769	1.07483	0.485951	0.887378	0.756878	0.655993
Zfp3	1.12817	0.675243	1.08494	1.03948	0.926378	0.819712	0.926269	0.992548	0.541848	0.776947
Zfp292	1.34443	1.13478	0.740434	1.22028	0.897792	1.86179	1.69395	1.731	1.59935	1.32746
Zfp287	0.623	0.638108	0.323817	0.532317	0.276061	0.462188	0.751174	1.06327	0.86323	0.518861
Zfp282	1.74274	1.87279	1.80454	1.98213	1.40084	1.97805	2.1091	2.00709	2.12989	2.11542
Zfp281	2.13801	2.48046	1.96549	2.33622	1.78372	2.59632	2.86349	3.05638	2.60695	2.55209
Zfp280d	1.98266	2.00096	1.87677	2.27857	1.86223	2.5028	2.45987	2.34893	2.07879	2.20531
Zfp280c	0.769324	0.829808	0.370812	1.12438	0.710331	1.10842	1.65192	1.48105	1.08553	0.963598
Zfp280b	1.19637	1.0685	1.06808	1.18363	1.1294	1.28625	1.42149	1.38234	1.50087	1.41338
Zfp28	0.806676	0.937066	1.00678	0.72612	0.845285	1.03161	1.11278	1.13854	0.829744	0.862758
Zfp277	3.02462	3.00696	2.86595	2.87692	3.0317	3.48972	3.27567	3.31657	3.31145	3.08513
Zfp276	2.18386	2.28785	2.32063	2.01989	2.15855	2.58872	2.51736	2.25181	2.44194	2.3836
Zfp275	2.15485	2.21562	1.70802	1.92352	1.96474	2.5762	2.50079	2.46905	2.65422	2.35243
Zfp27	1.52747	1.67005	1.58664	1.39433	1.85667	1.57931	1.35505	1.41717	1.65903	1.43589
Zfp266	2.54985	2.6183	2.3227	2.60641	2.19643	3.00945	3.0231	2.90498	2.82073	2.87692
Zfp263	2.44822	2.4419	2.33889	2.57383	2.29496	2.97359	2.98114	2.90706	2.69249	2.8584
Zfp260	3.74505	3.85652	3.61375	3.75858	3.31814	4.31428	4.14688	4.02118	4.01914	4.09703
Zfp26	0.756639	0.546979	0.356561	0.850938	0.0941144	0.988901	1.26483	0.990545	0.943628	1.03733
Zfp251	2.02628	2.00281	2.22575	2.28158	1.90905	2.54062	2.3152	2.35431	2.60615	2.46567
Zfp24	2.43092	2.38239	2.28732	2.79932	2.42438	2.56987	2.60158	2.70304	2.56615	2.5998
Zfp236	2.07923	1.78798	1.70621	1.66313	2.2925	2.27706	1.94453	2.09603	2.24991	2.30719
Zfp219	3.17796	3.13436	3.21728	3.2962	3.0501	3.4816	3.57201	3.39102	3.57103	3.29621
Zfp217	2.09935	2.17215	1.75079	2.15704	1.83434	2.58541	2.51771	2.50964	2.29207	2.21772
Zfp213	1.53452	1.39078	1.23636	1.55983	1.54708	1.59309	1.75893	1.57876	1.86436	1.72399
Zfp212	2.35565	2.19675	2.09427	2.29176	2.25345	2.47145	2.53955	2.62622	2.58879	2.62969
Zfp207	5.31701	5.42828	5.15518	5.58473	5.17508	5.62426	5.6543	5.44238	5.72352	5.59042
Zfp189	0.843585	0.909563	0.953896	0.992837	1.09237	1.38276	1.40778	1.27529	1.43472	1.61369
Zfp185	2.39603	2.19225	1.82619	2.10312	2.2423	2.51483	2.60201	2.63839	2.80374	2.68682
Zfp182	0.389577	0.2095	0.639394	0.475815	0.0548471	0.980448	1.19913	1.17618	0.496359	0.745298
Zfp180	2.13281	2.30195	2.21277	2.26763	2.37035	2.52332	2.4006	2.28097	2.55557	2.50088
Zfp160	1.80522	1.44935	1.65535	1.74478	1.49537	1.97366	2.05139	1.91299	1.70069	1.8444
Zfp157	0.602075	0.667465	0.314447	0.750627	0.0615688	0.863808	1.00132	0.884152	0.856501	0.665248
Zfp148	2.33078	2.31045	1.99181	2.39518	2.00933	2.53861	2.43411	2.57892	2.4602	2.41934
Zfp146	4.14911	4.11315	3.85024	4.2243	3.84753	4.29677	4.44072	4.33827	4.34332	4.25499
Zfp143	2.04003	1.90793	1.51808	2.03394	1.54562	1.96711	1.95347	1.99674	1.99394	2.06081
Zfp142	1.42647	1.5102	1.19171	1.54705	1.54272	1.94155	2.28978	1.66217	1.82478	1.8188
Zfp141	0.134419	0.224866	0.182542	0.584577	0.0317678	0.339313	0.909311	0.832531	0.422398	0.419611
Zfp131	3.13323	3.11321	3.05692	3.16554	2.85154	3.26752	3.45345	2.72147	3.518	3.07171
Zfp13	1.21131	1.40134	0.857796	1.39089	1.14581	1.27383	1.60358	1.56668	1.49842	1.6065
Zfp120	1.7478	1.54615	1.40553	1.6501	0.990181	1.91465	1.79315	2.05519	1.79094	1.71379
Zfp12	1.23125	1.65647	1.6565	1.69318	1.37467	1.7873	1.87293	1.65695	1.81521	2.05917
Zfp119a	1.23589	0.882806	0.673028	0.561814	0.594414	1.02231	0.927664	1.01256	0.794659	0.86371
Zfp111	0.422772	0.697255	0.259991	0.658085	0.442413	0.774876	1.04512	0.633759	0.747734	0.758424
Zfp110	2.863	2.67137	2.75847	2.87943	2.57821	3.01093	3.19724	3.10256	2.96045	2.97525
Zfp106	4.96916	4.87521	5.24816	5.10608	5.2698	4.87147	4.32705	4.63453	4.63335	5.00148
Zfp105	0.389925	0.68017	0.658972	0.93823	0.120692	0.975569	1.32206	1.1428	0.836936	1.02654
Zfp101	0.751926	0.638743	0.496233	0.761197	0.207412	0.584584	0.988299	0.704182	0.604197	0.653213
Zfp1	1.77692	1.63393	1.87227	1.87062	1.64801	2.17082	1.91188	2.21982	1.92466	1.83916
Zfc3h1	1.86978	1.99047	1.68266	2.22357	1.92652	2.51337	2.49231	2.75558	2.35966	2.42138
Zfand6	4.26435	4.09043	4.33546	4.32715	4.37299	4.24865	4.16509	4.59117	4.48956	3.90492
Zfand5	4.83634	4.64209	4.81375	4.7922	5.00586	4.89833	4.83156	4.75533	4.76657	4.80501
Zfand3	5.08769	5.01067	5.01809	5.16075	5.03459	5.25742	5.17212	5.25584	5.20025	5.13606
Zfand2b	2.90852	3.00889	3.06343	3.03717	3.11823	3.10263	3.39603	3.11406	3.0543	3.18227
Zfand2a	3.11815	3.13217	3.19642	3.26447	3.18058	3.60748	3.4699	3.45336	3.62026	3.34114
Zfand1	2.47002	2.69675	2.95782	2.85707	2.56769	2.8801	2.77971	2.69574	2.38809	2.68221
Zer1	2.7498	2.80213	2.95946	2.83689	2.81166	2.87924	2.8524	2.91913	2.8099	2.96286
Zeb2	4.00449	4.18449	3.61924	3.87371	3.54736	4.7518	4.76397	4.62741	4.39438	4.28354
Zeb1	3.77318	3.83735	3.58723	4.01043	3.79474	4.11572	4.05312	4.15643	3.90982	4.1532
Zdhhc9	3.98547	4.11565	3.96378	4.19198	4.14273	4.27184	4.30968	4.43931	4.4443	4.19386
Zdhhc8	3.16433	3.18695	3.05368	3.28264	3.34584	3.18695	3.45567	3.25129	3.54644	3.45369
Zdhhc7	3.70393	3.68911	3.81679	3.83305	3.89763	4.09897	3.89798	3.81292	4.11545	3.9894
Zdhhc6	3.96406	4.05576	3.72966	3.85728	3.73075	4.05761	4.15798	4.02394	4.21266	4.05869
Zdhhc5	4.31648	4.21502	4.31292	4.29853	4.35005	4.40099	4.285	4.33837	4.38521	4.35669
Zdhhc4	3.643	3.8023	3.91016	4.02908	3.76748	3.95136	4.3588	4.23917	4.1006	4.19499
Zdhhc3	3.67992	3.72242	3.56788	3.77764	3.42217	3.94871	3.90786	3.96902	3.85183	3.88067
Zdhhc24	1.6273	1.79199	1.56327	1.76473	1.40531	1.77831	1.88809	1.84379	2.14461	1.87316
Zdhhc21	1.16133	1.07447	0.956135	1.16053	0.981649	1.55278	1.66707	1.7761	1.45639	1.45953
Zdhhc20	3.41543	3.446	2.96541	3.4413	2.92072	3.97403	3.98175	4.10149	3.88322	3.64463
Zdhhc2	2.15419	1.97454	1.60239	2.47402	1.46569	2.22477	2.9397	2.80172	2.50474	2.24213
Zdhhc18	3.08982	3.13956	3.05416	3.05685	3.05197	3.44698	3.27913	3.26043	3.45343	3.25071
Zdhhc17	2.34736	2.33251	2.34596	2.35019	2.25757	2.52329	2.46893	2.46287	2.33423	2.48085
Zdhhc16	3.28254	3.11526	3.07696	3.26845	2.87615	3.54413	3.63336	3.64854	3.45511	3.51283
Zdhhc14	1.53409	1.6853	1.57451	1.49543	1.38704	2.0253	2.09259	2.07377	2.05306	1.56884
Zdhhc13	2.29953	2.17434	2.36923	2.40529	2.16508	2.59163	2.5963	2.61024	2.59226	2.47211
Zdhhc12	2.23035	2.1947	2.08426	2.07629	1.90464	2.49925	2.89283	2.35671	2.66386	2.47991
Zdhhc1	3.34751	3.28863	3.2366	3.40396	3.27977	3.27529	3.62636	3.65013	3.43284	3.6179
Zcrb1	5.14151	5.11535	5.39637	5.31761	5.43532	5.24536	4.93807	5.03073	5.14065	5.20172
Zcchc9	3.08756	3.0252	3.0129	3.31304	2.82473	3.61652	3.56091	3.48622	3.48031	3.19913
Zcchc8	2.3602	2.57036	2.50218	2.51243	2.20557	2.71996	2.56638	2.45464	2.63077	2.60414
Zcchc7	2.14951	1.77714	1.87232	1.9668	1.85158	2.11865	2.37689	2.39104	2.01877	2.06471
Zcchc4	1.37849	1.34083	1.43349	1.83283	1.61368	1.77054	1.64	1.58095	1.66584	1.36175
Zcchc3	1.6369	1.58149	1.2158	1.67228	1.3901	1.56465	1.66687	1.42566	1.37862	1.59519
Zcchc24	4.21274	3.94913	3.80534	4.05298	3.82788	4.07113	4.23704	4.34543	4.19904	4.09672
Zcchc2	1.80945	2.00497	1.69671	1.92858	1.99341	2.33685	2.03278	2.05121	2.41921	2.23721
Zcchc17	3.3208	3.44051	3.51625	3.45115	3.4283	3.3676	3.49876	3.57317	3.64993	3.59536
Zcchc14	3.27766	3.27873	2.99327	3.37674	3.16395	3.6757	3.48189	3.42856	3.67644	3.56883
Zcchc10	2.08187	2.07006	1.91629	2.41972	2.11817	2.54116	2.22241	2.5383	2.10029	2.30023
Zc4h2	0.739375	1.22712	1.18341	1.45647	0.917762	1.69926	1.43131	1.79373	1.33598	1.3771
Zc3hc1	2.84106	2.73377	2.75049	2.61947	2.62473	2.58821	2.85594	2.88859	2.93494	2.85289
Zc3hav1l	0.726577	0.988726	0.539058	0.909206	0.756416	1.40591	1.60796	1.23395	1.63141	1.4695
Zc3hav1	3.55521	3.58861	3.1943	3.43647	3.2359	3.91145	3.81021	3.85597	3.74707	3.64099
Zc3h8	1.05934	1.45932	1.21388	0.915129	1.33301	0.600896	0.763027	0.526063	0.991238	0.720862
Zc3h7b	3.87316	4.01333	3.89425	4.02143	3.98807	4.24189	3.9254	3.98849	4.15703	4.14526
Zc3h7a	3.53637	3.3643	3.39729	3.36842	3.0268	3.86702	3.84787	3.7837	3.6086	3.50627
Zc3h4	3.0459	2.93941	2.76505	2.92075	2.78871	3.07858	3.26796	3.35285	3.08736	3.2002
Zc3h3	1.224	1.35126	0.557407	0.8861	1.25247	1.74914	1.47048	1.57001	1.676	1.68464
Zc3h18	3.16735	3.27454	3.19566	3.43563	3.18328	3.6845	3.62597	3.4962	3.75105	3.4428
Zc3h15	4.46264	4.65501	4.47921	4.53518	4.34722	4.81425	4.87313	4.66351	4.69482	4.57885
Zc3h14	4.21601	4.28179	4.27713	4.2725	4.18826	4.36411	4.36161	4.39857	4.30591	4.40623
Zc3h13	2.24117	2.29487	2.15882	2.4108	2.22577	2.62043	2.58889	2.53491	2.61039	2.65449
Zc3h12c	0.461196	0.333498	0.264082	0.756452	0.609187	0.677813	0.773152	0.905053	0.511652	0.592516
Zc3h12a	1.99891	1.93654	1.60598	1.96724	1.49402	2.01887	2.2633	2.45142	1.91952	2.22966
Zc3h11a	1.77315	1.39044	3.18265	3.33074	2.51738	2.51892	3.68006	3.11693	2.76983	3.05112
Zc3h10	1.68288	1.83788	1.4099	1.92381	1.7594	2.05817	2.12313	2.01297	1.96162	2.04774
Zc2hc1a	2.70121	2.65498	2.63569	2.67831	2.3302	3.12437	3.0167	3.08408	2.80029	2.99013
Zbtb8os	1.82295	1.65634	1.71823	1.69706	1.66186	1.76708	2.02485	2.06913	1.65798	1.82256
Zbtb8a	1.89656	1.86698	1.37626	1.80746	1.19117	1.78123	2.4233	2.18908	2.05506	1.84722
Zbtb7c	1.92427	1.12226	0.841886	1.36422	0.65741	1.55679	1.96001	2.01983	1.37967	1.4529
Zbtb7b	3.37421	3.49727	3.03203	3.29864	3.03502	3.69093	3.79529	3.77494	3.74006	3.67201
Zbtb7a	3.30552	3.23727	3.06552	3.33763	3.54264	4.14942	3.62526	3.58654	3.86808	3.58025
Zbtb6	1.43813	1.30392	1.09818	1.47838	0.956369	1.79978	1.91307	1.76604	1.53213	1.58043
Zbtb5	1.68809	1.72295	1.0939	1.48791	1.01195	1.78049	1.65331	1.7393	1.59749	1.59964
Zbtb49	0.673824	0.242728	0.0873298	0.221349	0.35107	0.919582	0.839955	0.858033	1.06671	0.980509
Zbtb48	1.21241	1.64619	1.31775	1.1459	1.18984	1.37311	1.50239	1.60584	1.8776	1.76959
Zbtb46	2.15755	2.00454	2.00223	2.16883	1.93848	1.85857	1.59803	1.8267	1.63667	1.88785
Zbtb45	2.23354	2.48063	2.19258	2.4346	2.30608	2.50075	2.53561	2.31923	2.79519	2.54789
Zbtb44	1.4278	1.50906	1.57851	1.58862	1.5851	1.9871	1.80588	1.79986	1.64068	1.81019
Zbtb43	1.83385	1.87472	1.99692	1.88191	2.0294	2.03917	1.77436	1.93214	2.08569	2.08166
Zbtb42	1.352	1.13904	1.29753	1.47316	1.31747	1.80357	1.54671	1.7666	1.84876	1.46811
Zbtb41	1.68404	1.81285	1.52874	1.78465	1.53854	2.12317	1.8682	2.23321	1.98563	2.03526
Zbtb40	0.57095	0.169983	0.398515	0.26896	0.363811	0.671705	0.204986	0.298929	0.764709	0.409914
Zbtb4	3.06384	3.16583	3.09692	3.21039	3.01875	3.46876	3.47476	3.42573	3.3692	3.32556
Zbtb39	0.850335	0.829034	0.649785	1.1104	0.800949	1.04224	0.974528	1.10719	1.14901	1.09187
Zbtb38	2.69414	2.72492	2.40123	2.73797	2.57694	3.12893	3.05703	3.16541	2.96144	2.94382
Zbtb34	1.30789	1.16994	1.07206	1.64605	1.0898	1.73061	1.81865	1.92478	1.86067	1.45926
Zbtb33	2.04645	2.10081	1.71938	1.83357	1.5179	2.20538	2.26668	2.3446	2.03403	1.96459
Zbtb25	2.41487	2.44767	1.71123	2.03508	2.13088	2.58649	2.49061	2.67294	2.87521	1.89531
Zbtb24	1.89822	1.94056	1.84699	2.14341	1.73051	2.10249	2.22296	2.2683	2.36423	2.27058
Zbtb22	3.5693	2.84599	2.63275	3.04281	2.6326	2.8704	3.26604	3.57313	3.08712	3.00596
Zbtb21	1.48956	1.77029	0.985275	1.51091	1.30649	2.07752	2.02053	1.69762	1.98211	1.82436
Zbtb20	1.79408	1.80969	1.85294	2.01977	2.08014	2.1344	2.01057	1.90146	1.78555	2.05769
Zbtb2	1.58272	2.15372	2.02349	2.23084	2.00149	2.54202	2.46596	2.11652	2.57366	2.29232
Zbtb18	2.93519	2.68904	3.10948	2.8289	2.72822	2.97914	2.7388	3.11662	3.03349	3.08428
Zbtb17	2.5558	2.62166	2.56489	2.67111	2.93232	2.55653	2.83862	2.59325	2.63811	2.6798
Zbtb14	2.28853	2.34265	2.27548	2.60039	2.10964	2.54611	2.51498	2.44916	2.61434	2.58727
Zbtb12	1.93259	1.80902	1.58962	2.12032	2.23933	2.06387	2.45396	2.2711	2.14156	2.17214
Zbtb11	1.47794	1.60419	1.40784	2.02664	1.79685	1.74785	1.98115	1.74699	1.62831	2.02125
Zbtb10	0.443865	0.990115	0.742126	1.02434	0.686799	1.22776	1.10282	0.818789	0.934781	0.952767
Zbtb1	1.28663	1.32143	1.04641	1.56012	1.17068	1.99403	1.86993	1.86482	1.76275	1.67618
Zbp1	3.88829	2.67059	2.19997	2.97978	2.37243	3.30823	3.31171	2.97098	2.79875	3.00611
Zbed5	2.50821	1.89857	2.48791	2.16265	2.69169	2.72204	3.48175	2.09695	2.32248	2.27456
Zbed4	1.52305	1.05266	0.868606	0.981963	0.917287	1.56894	1.27879	1.57373	1.46493	1.82338
Zbed3	3.44955	3.77662	3.63946	3.81897	3.4386	3.92696	4.07258	3.79977	3.90157	3.80689
Zadh2	4.04867	4.05849	4.24447	4.23263	3.99946	4.12442	3.83816	4.01405	3.93539	4.01518
Yy1	3.44494	3.41395	3.32577	3.5379	3.51348	3.88829	3.81868	3.71223	3.84115	3.74958
Ywhaz	6.1953	6.2861	5.96595	6.21786	5.88666	6.41871	6.53319	6.49008	6.42364	6.39927
Ywhaq	6.05926	6.07689	5.91205	5.99969	5.7862	6.2257	6.37322	6.25419	6.32307	6.12715
Ywhah	6.76417	6.79055	6.70306	6.69039	6.7271	7.04395	7.06317	6.76548	7.12976	6.89253
Ywhag	5.82788	5.82659	5.89058	5.80001	5.89158	5.89661	5.99268	5.85528	6.02034	5.88906
Ywhae	7.12259	7.09291	7.13405	7.19931	7.05496	7.2204	7.24585	7.25811	7.24958	7.13097
Ywhab	5.84618	5.87265	5.73313	5.86173	5.62476	6.10329	6.12251	6.20033	6.13318	6.00982
Ythdf3	3.95961	3.88976	3.7157	3.92542	3.69024	4.12461	4.05876	4.09368	3.90589	3.96036
Ythdf2	2.96118	2.88961	2.69059	2.98248	2.75694	3.06759	3.21551	3.17011	2.96685	2.96629
Ythdf1	3.80231	3.8352	3.63198	3.69509	3.79415	4.02857	3.91025	3.92143	3.98662	3.86894
Ythdc2	0.341822	0.64281	0.459211	0.604512	0.16671	0.796687	0.600667	0.930874	0.586792	0.790509
Ythdc1	3.49911	3.55697	3.38707	3.63271	3.41243	3.96002	3.72556	3.76036	3.78211	3.74875
Yrdc	2.52892	2.46006	2.60872	2.46811	2.8326	2.9658	2.76221	2.88971	2.90082	2.67956
Ypel5	3.98223	3.84089	3.83043	3.72874	3.52357	4.01182	3.95124	4.00005	3.8433	3.74073
Ypel4	0.124422	0.333868	0.531873	0.334861	0.315429	0.226104	1.06827	0.563244	0.415025	0.6454
Ypel3	5.78767	5.90208	5.84109	5.843	5.66237	6.36803	6.37821	6.31549	6.23323	5.99045
Ypel2	2.26348	2.30647	1.88018	2.17484	1.79865	2.77686	2.55095	2.32086	2.635	2.13884
Yme1l1	3.97403	3.98709	3.70991	3.939	3.64068	4.21882	4.13442	4.12851	4.09112	4.03428
Ylpm1	2.46634	2.67678	2.47801	2.35015	2.21525	2.71824	2.82987	2.48338	2.69562	2.76986
Ykt6	5.02287	5.11097	5.01727	5.18996	5.00637	5.50807	5.49872	5.51754	5.52142	5.41691
Yju2	2.07111	2.11572	1.9294	2.13376	2.02435	2.29715	2.24348	2.46197	2.25394	2.21261
Yipf7	4.13778	3.93172	4.55954	4.26163	4.74854	2.82533	1.74623	2.16947	3.13659	3.62503
Yipf6	2.15116	2.26087	2.08477	2.3292	1.99589	2.25809	2.44262	2.49814	2.29562	2.07083
Yipf5	4.65378	4.60542	4.15251	4.55186	4.21255	4.91976	5.11949	4.89782	5.0632	4.86355
Yipf4	4.34152	4.24071	4.21818	4.32324	4.05399	4.64335	4.57038	4.35763	4.39149	4.49167
Yipf3	5.00368	5.04819	4.88242	5.09649	4.88563	5.22191	5.37562	5.35352	5.36375	5.12465
Yipf2	2.14222	2.03713	2.01886	2.22344	1.81492	2.54421	2.69251	2.58964	2.45795	2.47641
Yipf1	3.84735	4.04703	3.75632	4.15189	3.81821	4.34071	4.1917	4.42063	4.27445	4.12914
Yif1b	5.1017	4.84444	4.82549	4.96263	4.82935	4.98464	5.18488	5.01081	5.07348	5.0393
Yif1a	4.88037	4.90771	4.82824	4.94143	4.90577	4.83016	4.93067	4.87055	4.875	4.88928
Yes1	2.51193	2.54125	2.28912	2.7461	2.27499	2.80031	2.48362	2.75838	2.46266	2.66489
Yeats4	3.99806	4.24798	4.12743	4.29887	4.04439	4.45379	4.49293	4.46888	4.40916	4.47717
Yeats2	2.03469	2.2641	1.98456	2.05529	1.9169	2.49118	2.43528	2.32461	2.29538	2.39426
Ydjc	1.51661	1.54271	1.34375	1.40345	1.03986	1.6966	1.80368	1.51307	1.73713	1.85397
Ybx3	5.89156	5.92273	6.00069	6.02678	6.0093	5.82687	5.89145	5.78815	5.9078	6.00391
Ybx1	7.85732	7.88515	7.99076	7.92477	8.26601	7.91881	7.87466	7.88395	8.01535	7.97015
Yars2	2.57603	2.68422	3.23556	3.11717	3.39053	2.75039	2.58296	2.37154	2.83707	3.0098
Yars	3.42835	3.38982	3.197	3.45117	3.32413	3.6827	3.76424	3.65895	3.68632	3.57039
Yap1	4.34687	4.33838	4.23325	4.36276	4.36908	4.46793	4.46496	4.23989	4.50684	4.48973
Yaf2	4.00871	4.16225	3.94055	4.1665	3.94472	4.33045	4.20262	4.01534	4.28227	4.26117
Yae1d1	2.19946	2.07727	2.1499	2.08762	2.20827	1.78658	1.74118	1.70589	1.68998	2.00118
Xylt2	3.35061	3.34061	3.02666	3.33173	2.90025	3.69944	3.77656	3.75954	3.63212	3.54383
Xylt1	1.37043	1.39649	0.622909	1.20651	0.747004	1.88949	2.01407	1.95084	1.73286	1.41844
Xxylt1	2.80412	2.95108	2.67019	2.95389	2.84806	3.07945	3.08995	3.15652	3.15355	3.13535
Xrn2	3.61136	3.71263	3.4695	3.89697	3.48488	3.92524	4.01109	4.24272	3.76537	3.87592
Xrn1	1.61575	1.57637	1.19	1.5749	1.38853	1.95397	1.91769	2.05048	1.67955	1.83304
Xrcc6	3.11695	3.16238	3.32839	3.35892	3.19132	3.15607	3.34396	2.98522	3.28157	3.21888
Xrcc5	2.1973	2.292	2.47093	2.27808	2.30931	2.59813	2.48465	2.5203	2.41584	2.29925
Xrcc4	2.1522	2.2977	2.3588	2.36177	1.97858	2.32168	1.98659	2.31049	1.80411	2.11914
Xrcc3	0.959004	0.914834	0.867698	1.29878	1.25641	1.10232	1.48869	1.43748	1.45268	1.12518
Xrcc2	0.712118	1.0248	0.876885	0.979691	1.11521	0.595869	0.240331	0.549689	0.813291	0.512895
Xrcc1	3.20348	3.24268	2.86022	3.20118	3.02182	3.43732	3.32384	3.29344	3.37791	3.13496
Xpr1	2.80252	2.86553	2.83099	2.97725	2.55705	3.3508	3.09191	3.11016	3.12885	3.21103
Xpot	3.22585	3.25746	3.12483	3.23472	3.10254	3.59083	3.472	3.32873	3.56427	3.31426
Xpo7	1.79862	1.73735	1.80307	1.80425	1.74791	2.02413	1.887	1.78348	1.94733	1.93061
Xpo6	3.21196	3.26166	2.95466	3.27009	2.89126	3.63584	3.77496	3.75587	3.75935	3.51071
Xpo5	2.66935	2.87009	2.77663	2.7411	2.76262	3.05619	3.02339	3.00113	3.16506	2.96226
Xpo4	1.22526	1.40986	1.08848	1.47928	1.38128	1.48408	1.33123	1.44398	1.33061	1.29719
Xpo1	3.58041	3.53142	3.36098	3.4399	3.30312	3.80215	3.61996	3.68767	3.51357	3.69634
Xpnpep3	0.80085	1.01616	0.908173	0.906654	0.856763	1.1776	1.08712	1.15442	1.09892	1.04962
Xpnpep1	4.02946	3.90766	3.81463	3.93262	3.72429	4.12496	4.25694	4.21436	4.19825	4.1847
Xpc	2.00755	2.18446	2.13531	2.0937	2.18765	2.10203	2.03135	2.32181	2.25724	2.21569
Xpa	2.32216	2.16025	2.02235	2.84149	2.72258	3.3813	3.36109	2.88533	3.09289	3.24538
Xndc1	1.27931	1.27552	1.11777	1.2972	1.60464	1.92539	1.72299	1.13792	1.40804	1.53672
Xkr8	0.434142	0.74048	0.490735	0.815744	0.208606	0.952903	0.857999	0.668962	0.779076	0.579471
Xirp2	5.11661	5.2891	5.18773	5.53148	5.41773	5.43408	5.10037	5.64796	5.13882	5.7681
Xirp1	3.95268	3.98232	4.44108	4.26637	4.56484	3.87706	2.91985	4.03944	4.01704	4.02609
Xiap	3.46742	3.36054	3.08414	3.49044	3.12472	3.58264	3.5705	3.72224	3.5607	3.58285
Xdh	4.16355	4.0069	3.98574	3.93418	3.79247	4.19517	4.43152	4.48627	3.98631	4.05237
Xbp1	5.92579	5.7488	5.845	5.59057	5.46555	6.14297	5.98682	6.00692	6.3591	5.78686
Xaf1	3.6786	3.06814	2.72043	3.04563	3.12605	3.49711	3.34966	2.6773	3.06699	3.52917
Xab2	3.16856	3.14287	3.15529	3.51189	3.01682	3.40448	3.52533	3.51297	3.38586	3.55056
Wwtr1	4.68483	4.87077	4.74054	4.96644	4.60483	5.00186	4.98369	5.04925	4.96162	4.9526
Wwp2	3.85583	3.79054	3.62495	3.67109	3.33698	4.14016	4.11701	4.0802	4.23254	4.00507
Wwp1	3.60386	3.53835	3.48769	3.61577	3.33115	4.063	3.9632	4.25292	3.8149	3.67945
Wwox	1.23382	1.11288	1.21796	1.36807	1.55185	1.46339	1.58873	1.51833	1.38747	1.85263
Wwc2	2.89122	3.02161	2.80751	3.14407	3.01239	3.55463	3.34178	3.45933	3.41172	3.30733
Wtip	3.00039	3.23095	3.05666	2.96677	2.97223	3.59041	3.56213	3.38663	3.87254	3.33637
Wtap	4.43593	4.37314	4.23383	4.5223	4.28506	4.73941	4.75167	4.68342	4.72861	4.61575
Wt1	3.66724	2.83712	2.62646	2.03082	2.44314	2.06327	3.64611	3.14579	1.87817	2.48253
Wscd1	1.72183	1.59466	1.90261	1.99105	1.42297	1.74382	1.54402	1.61956	1.56351	1.61159
Wsb2	5.43521	5.37886	5.49058	5.5006	5.38761	5.55892	5.67683	5.60679	5.66588	5.60896
Wsb1	4.32844	4.0239	3.64028	4.05914	3.75477	4.48783	4.91961	4.80797	4.46307	4.42639
Wrnip1	3.35699	3.42327	3.43158	3.36809	3.43684	3.66238	3.60728	3.57218	3.48755	3.68916
Wrn	1.53825	1.40878	0.962364	1.38285	0.873742	1.85678	1.89745	1.77509	1.74103	1.72473
Wrb	2.51911	2.67083	2.55298	2.72652	2.41889	3.10453	3.05114	2.71921	3.05536	2.90383
Wrap73	2.10849	2.123	2.12677	2.13658	2.01106	2.14369	2.41171	2.13916	2.29509	2.09709
Wrap53	1.84025	1.74418	1.87257	1.94304	1.53625	2.07149	1.91216	1.92837	1.90803	1.9815
Wnt9a	1.86885	1.33814	1.39707	0.877517	1.4481	1.43539	1.36979	1.61174	1.7738	1.52371
Wnt5b	0.965214	1.27056	0.465416	0.848289	1.37197	0.727455	1.27094	1.157	0.908305	1.1019
Wnt5a	1.16382	1.27784	0.23215	0.951631	0.451818	1.2486	1.97399	1.37298	1.43939	1.11142
Wnt11	2.48442	2.49236	2.48528	2.38752	2.58687	2.82079	3.46821	2.90149	3.00289	2.69457
Wnk4	1.33838	0.873794	1.22732	1.38854	1.4371	0.585916	0.00222148	0.347678	0.670716	0.920399
Wnk1	5.24541	5.18631	5.1734	5.27612	5.36416	5.33645	5.06195	5.17262	5.27471	5.24875
Wls	5.5669	5.63979	5.22144	5.49311	5.19838	5.90961	6.10058	6.0108	5.91677	5.79968
Wiz	2.89516	3.09979	2.79858	2.85616	2.91302	3.10271	3.20065	3.16249	3.29904	3.22162
Wisp2	7.10865	6.81099	5.83571	7.32534	6.31798	7.01594	7.79701	7.71136	7.68879	7.27763
Wisp1	4.64969	4.92669	3.97993	4.64932	4.27303	5.41849	5.32646	5.12226	5.39538	5.16276
Wipi2	2.95527	3.11072	3.07796	3.06079	2.89242	3.37584	3.3446	3.21597	3.27575	3.05078
Wipi1	5.34971	5.37871	5.23805	5.41584	5.38354	5.32058	5.22653	5.31902	5.29924	5.42423
Wipf3	2.35307	2.12936	2.8499	2.37493	2.99405	1.68265	1.39958	1.39875	1.53076	2.04963
Wipf2	1.41822	1.33684	1.22462	1.45067	1.2419	1.59482	1.73212	1.58308	1.7099	1.72512
Wipf1	3.90269	3.86383	3.56333	3.94444	3.41303	4.23544	4.31337	4.23008	4.23498	3.98619
Whrn	1.37252	1.02914	1.72651	0.89617	1.98812	1.22391	0.584507	0.209863	1.09023	0.891247
Whamm	1.64746	1.78338	1.8404	1.96301	1.98991	1.88564	1.89988	2.14859	2.14276	2.14249
Wfs1	4.07574	4.10774	4.39293	4.15086	4.50275	3.77324	3.58552	3.80585	3.77386	4.18407
Wfikkn2	1.476	1.31057	0.709327	1.20565	0.871041	1.05764	1.52388	1.06769	1.4992	1.15721
Wfdc18	3.00646	2.91803	2.34237	3.01494	1.72842	2.54643	3.5088	3.03931	2.8855	2.44598
Wfdc17	6.47359	5.98127	5.61965	5.80638	5.29459	6.59046	6.74878	6.96324	6.7198	5.94258
Wfdc1	2.87197	2.29057	2.56437	2.73439	2.77728	1.88446	2.16505	2.32504	2.11659	2.0874
Wee1	2.50793	2.57935	2.94577	2.55124	2.91119	2.70126	2.29559	2.43952	2.4527	2.83354
Wdyhv1	2.53438	2.70676	2.49531	2.65018	2.47701	2.99303	2.77778	2.35252	2.84293	2.58904
Wdtc1	3.45548	3.50758	3.7887	3.60388	3.75619	3.56615	3.48317	3.47633	3.59579	3.55071
Wdsub1	3.00789	3.33039	2.89624	3.20793	3.02774	3.57329	3.42368	3.39774	3.25073	3.28722
Wdr92	2.36156	2.23822	2.57172	2.36782	2.28871	2.48277	2.61755	2.12728	2.47442	2.57377
Wdr91	2.73042	2.84318	2.58587	2.74954	2.3427	3.42173	3.42155	3.30364	3.16079	2.90739
Wdr89	2.07785	1.98607	1.48987	1.62496	1.40179	1.97157	2.22367	1.87322	2.17352	1.56013
Wdr83os	4.9385	4.67469	4.87493	4.89709	4.77525	4.76461	5.04291	5.15669	4.99251	4.94872
Wdr83	3.83161	3.7715	3.94981	4.05635	4.10023	3.7697	3.47189	3.69817	3.9057	3.89097
Wdr82	4.00243	3.96096	4.05526	4.08001	4.20121	4.3004	4.40561	4.14416	4.54919	4.40387
Wdr81	2.0889	2.35452	1.79801	2.02147	1.74775	2.75862	2.61968	2.50435	2.71385	2.41225
Wdr77	3.01587	2.9882	3.20564	2.90706	3.16315	3.01032	3.25221	3.06852	3.1329	2.98386
Wdr76	0.870863	0.495649	0.153756	0.676202	0.292653	0.561419	0.551126	0.36736	0.646794	0.736739
Wdr75	2.4996	2.5848	2.52176	2.55478	2.44997	2.81162	2.92493	2.59834	2.50657	2.82884
Wdr74	2.92167	3.14356	3.00505	3.04178	2.97105	2.73889	3.28148	2.91497	3.29713	3.06147
Wdr73	2.09412	1.92534	1.95239	1.61024	1.68882	2.03948	2.06168	2.12963	1.69051	2.14977
Wdr70	3.32548	3.1472	3.01298	3.07147	3.3639	3.16696	3.51373	3.35164	3.35873	3.41094
Wdr7	1.92716	2.02132	1.83432	1.86706	1.79122	2.25999	2.09358	2.16561	2.21424	2.26216
Wdr61	4.22202	4.28541	4.04891	4.22062	4.11984	4.35065	4.513	4.57473	4.43188	4.39127
Wdr60	0.676774	0.552423	0.893413	0.942612	0.734052	1.04695	1.02469	1.18252	1.004	1.08144
Wdr6	3.04842	3.19551	2.65255	3.38081	2.90551	3.47075	3.94029	3.69868	3.36181	3.50757
Wdr5b	0.944347	0.99957	0.7938	1.00805	0.711828	0.823022	1.12419	1.30031	1.03816	1.26452
Wdr59	1.31278	1.23568	1.16187	1.07424	1.21803	1.62116	1.38581	1.53868	1.48401	1.44731
Wdr55	2.93698	2.9697	2.89582	2.61047	2.85103	2.93314	3.26827	2.86786	3.24808	3.1487
Wdr53	1.94015	1.96879	1.803	2.33734	1.82246	2.24996	2.09929	2.35203	2.1271	2.04579
Wdr5	3.39366	3.26081	3.33335	3.40807	3.29225	3.58216	3.53788	3.49592	3.5301	3.4532
Wdr48	3.35405	3.33588	3.29772	3.33108	3.21977	3.67109	3.60699	3.52212	3.62496	3.60199
Wdr47	1.4218	1.69154	1.83358	1.75284	1.79121	1.71486	1.73308	1.84431	2.10777	1.97864
Wdr46	2.67938	2.61365	2.39053	2.58237	2.47059	2.72938	2.67578	2.88741	2.6706	2.75096
Wdr45b	4.30764	4.30771	4.3529	4.50602	4.26074	4.67081	4.59742	4.75051	4.66129	4.52594
Wdr45	3.83153	3.91618	3.82894	3.9389	3.63467	3.77887	4.06835	4.06312	3.87786	3.8385
Wdr44	1.75866	1.4248	1.2093	1.54906	1.39892	1.58491	1.6218	1.73212	1.61807	1.75508
Wdr43	2.91499	2.98079	2.64535	2.9753	2.96531	3.04478	3.1705	3.35736	3.0868	2.91686
Wdr41	3.29216	3.1185	3.24309	3.26414	3.0613	3.35516	3.4794	3.44251	3.49622	3.30175
Wdr4	1.70793	1.43822	1.72322	1.78072	1.77251	1.7771	1.94048	1.75015	1.97275	1.72463
Wdr37	2.24598	2.36905	2.74093	2.57332	2.40848	2.51238	2.39857	2.62595	2.40322	2.40427
Wdr36	2.43571	2.67979	2.49509	2.65995	2.45204	2.60528	2.84494	2.89908	2.65783	2.72152
Wdr35	2.06062	2.16537	1.84996	1.96793	1.85179	2.38113	2.19743	2.22475	2.237	2.27344
Wdr34	1.70967	1.54683	1.72726	1.77513	2.05618	1.78913	2.1516	2.16078	1.83465	1.96658
Wdr33	3.16468	3.19316	3.23023	3.33392	3.28756	3.35603	3.26331	3.21773	3.2131	3.38664
Wdr3	2.37659	2.12128	2.10327	2.28332	2.0202	2.56771	2.55041	2.49647	2.62121	2.45393
Wdr26	4.5316	4.5561	4.39196	4.56509	4.38465	4.84616	4.98644	4.9608	4.76501	4.76918
Wdr24	2.31494	2.32533	2.31339	2.03274	2.18152	2.18035	2.53288	2.59569	2.58589	2.34021
Wdr20	2.62296	2.84127	2.83294	2.79026	2.80068	2.86759	2.88845	2.94674	3.01545	3.09065
Wdr19	0.447442	0.723293	0.314313	0.881024	0.279594	0.80322	1.33098	1.1091	1.27236	1.35883
Wdr18	2.89624	2.61574	2.97644	2.93987	3.02749	2.63786	2.80789	2.93118	2.87763	2.98678
Wdr13	3.45387	3.30782	3.42179	3.51432	3.33409	3.40445	3.42483	3.41435	3.40141	3.32571
Wdr12	1.12005	0.19926	1.49438	1.692	0.905306	1.00424	0.976611	1.03423	1.09065	0.746284
Wdr11	3.03167	3.0204	2.73964	3.02971	2.82352	3.23902	3.37899	3.3601	3.19821	3.23656
Wdr1	5.91873	6.01649	5.75097	5.98234	5.76935	6.14314	6.36767	6.3006	6.22516	6.16883
Wdpcp	0.680958	0.640733	0.723544	0.702121	0.995553	1.32766	1.28983	1.2042	0.854907	0.982129
Wdfy4	1.33258	0.984613	0.686864	0.973497	0.474261	2.06814	1.91469	2.09766	1.9139	1.38758
Wdfy3	2.62226	2.61956	2.29893	2.62563	2.43057	3.0049	2.73811	2.89292	2.9262	2.75761
Wdfy2	2.12194	2.11061	1.75965	1.79261	1.69977	2.59048	2.46916	2.64552	2.57864	2.34309
Wdfy1	1.31498	1.57367	1.53085	1.71602	1.33471	2.03001	2.17343	2.20381	1.64588	1.75915
Wdcp	0.718713	0.649696	1.13207	0.828827	0.906246	1.04823	0.77181	0.841346	0.975951	0.936717
Wbp4	2.62323	2.68694	2.71824	3.0456	2.69113	2.96444	3.04826	3.11491	2.95395	3.01947
Wbp2	5.23017	5.29404	5.39829	5.39166	5.40693	5.41267	5.5401	5.46908	5.38691	5.37901
Wbp1l	4.6799	4.6444	4.46447	4.64248	4.36372	4.93506	5.03893	5.0226	4.96074	4.91483
Wbp11	4.21504	4.17788	4.22378	4.29016	4.14332	4.36521	4.30036	4.41955	4.40157	4.3613
Wbp1	4.46161	4.62664	4.78556	4.4931	4.61359	4.46308	4.59554	4.53041	4.63394	4.6024
Wasl	3.29217	3.54743	3.44839	3.48955	3.33983	3.67786	3.58582	3.69641	3.50391	3.69735
Washc5	3.52402	3.6276	3.41689	3.5572	3.37201	4.07204	3.98705	3.96661	3.79055	3.77794
Washc4	2.67381	2.82071	2.66855	2.72466	2.22596	3.23329	3.27264	3.11297	3.08229	2.87524
Washc3	4.21004	4.11132	3.99238	4.2291	4.024	4.17518	4.55323	4.24828	4.23257	4.23406
Washc2	3.32208	3.34188	3.28078	3.43332	3.14063	3.82537	3.7178	3.77204	3.73946	3.58293
Washc1	3.61969	3.21697	3.20987	3.55229	3.33898	3.31922	3.65905	3.4798	3.65289	3.39014
Wasf2	4.48726	4.53909	4.15181	4.58624	4.25361	4.67533	4.7325	4.83181	4.6685	4.6301
Was	2.95463	2.7432	2.18041	2.70238	2.12886	3.12125	3.33465	3.52186	2.96466	2.90787
Wars2	0.613095	0.575924	0.54501	0.883025	0.592558	1.03694	0.796789	0.904567	0.885662	0.983427
Wars	4.17657	3.88667	4.07689	4.0924	4.01948	4.02398	4.03134	4.07888	4.15132	4.26756
Wapl	3.20069	3.09559	2.99969	3.18619	2.79104	3.50776	3.24144	3.47194	3.16786	3.25345
Wac	3.89303	4.04866	3.7718	4.07466	3.84295	4.29095	4.06906	4.24849	4.16908	4.41513
Vwf	3.00667	3.50228	3.17027	3.62158	3.47124	3.80485	3.86825	4.50597	3.55124	4.05982
Vwa8	3.85125	3.64275	4.38824	3.73123	4.39167	3.52582	2.77303	3.1436	3.33054	3.60642
Vwa5a	4.41018	4.32899	4.09602	4.47404	4.07575	4.72653	4.80256	4.85642	4.56177	4.56475
Vwa1	3.90119	3.77786	3.67359	3.9709	3.68188	3.80434	3.82067	3.66715	4.11095	3.95296
Vtn	3.86843	3.96808	4.24768	4.44744	4.37854	3.52908	3.51015	3.41758	3.57972	4.00537
Vti1b	5.27011	5.30273	5.20415	5.17487	5.2208	5.22625	5.31553	5.1498	5.31472	5.3643
Vti1a	2.26991	2.34029	2.19877	2.53002	2.34998	2.66933	2.71504	2.76766	2.45447	2.59554
Vta1	3.38873	3.53114	3.22097	3.48646	3.32393	3.49945	3.7223	3.62514	3.44533	3.39926
Vstm4	3.1154	2.98995	2.7447	3.12298	2.8599	3.46157	3.47914	3.41054	3.48305	3.42152
Vsir	4.46348	4.26716	3.83745	4.32817	3.74428	4.57896	4.59766	4.84155	4.64109	4.39934
Vsig4	2.64293	0.912067	1.58318	1.68513	0.555198	1.45066	2.09613	2.63024	1.30283	1.10898
Vsig10	1.33257	1.49319	1.26794	1.48688	1.52996	1.63119	1.84031	1.69585	1.52045	1.4243
Vrk3	3.59291	3.63847	3.32072	3.53652	3.51804	3.73118	3.80035	3.56776	3.61295	3.67256
Vrk2	2.08672	2.15713	1.94859	2.25666	1.72713	2.29483	2.42652	2.61206	2.27306	2.39905
Vrk1	2.04716	2.31872	2.16104	2.38206	2.0253	2.34646	2.46355	2.71448	2.39625	2.21022
Vps9d1	3.01775	3.09057	3.08175	3.30781	3.05419	3.07225	3.03164	2.86145	3.06818	2.78337
Vps8	2.75755	2.40659	2.30387	2.66476	2.30914	2.64722	2.66994	2.8178	2.55161	2.59172
Vps72	3.96906	4.12304	3.83813	4.02667	3.92645	4.2469	4.1513	4.07171	4.20106	4.1888
Vps54	2.96333	2.8975	2.65007	2.90813	2.79218	3.22326	3.09219	3.33794	3.09407	3.09027
Vps53	3.51371	3.45388	3.36335	3.40503	3.29191	3.68527	3.58024	3.69102	3.36966	3.455
Vps52	3.53203	3.49482	3.61231	3.78678	3.60989	3.66856	3.72972	3.55651	3.62871	3.75664
Vps50	2.30423	2.30689	2.19497	2.28986	2.29148	2.59053	2.37481	2.74166	2.57932	2.43168
Vps4b	3.66836	3.78861	3.48765	3.73283	3.30154	4.03962	4.17201	4.10426	3.9883	3.83227
Vps4a	4.40559	4.36602	4.4897	4.4691	4.49957	4.52695	4.4938	4.5835	4.55991	4.49559
Vps45	2.11864	1.73994	1.76808	1.977	1.89477	1.93143	2.08687	2.30938	2.15025	1.99692
Vps41	4.05912	4.17775	4.05901	4.14511	3.93679	4.37364	4.49281	4.46687	4.25357	4.23504
Vps39	3.23347	3.26134	3.2228	3.27351	3.04133	3.47191	3.4086	3.44931	3.27222	3.38157
Vps37d	0.435026	0.948079	0.15516	0.899664	0.507767	1.4269	1.55895	0.971049	0.947392	1.15397
Vps37c	3.34445	3.44141	3.38389	3.61689	3.27996	3.45098	3.60657	3.53427	3.66447	3.52874
Vps37b	2.79519	2.74859	2.8366	2.95703	2.74493	3.10826	2.77655	2.94622	3.01305	3.0583
Vps37a	2.07428	2.17285	1.8971	2.21907	1.95609	2.28759	2.24699	2.3697	2.05644	2.09891
Vps36	3.11831	3.20675	3.06487	3.3035	3.08114	3.39594	3.29763	3.3951	3.30099	3.26916
Vps35l	3.18042	3.10421	2.85519	3.20579	2.95018	3.54856	3.5355	3.553	3.45746	3.43305
Vps35	5.1094	5.15344	4.95686	5.02306	4.91935	5.27265	5.21696	5.31263	5.20319	5.13719
Vps33b	1.77266	2.01958	1.48758	1.59415	1.57442	1.92293	1.94699	1.8897	2.03765	1.84135
Vps33a	3.11666	3.1525	3.21395	3.12208	3.02893	3.4018	3.3713	3.40871	3.40114	3.40805
Vps29	4.13397	4.34727	4.22587	4.27148	4.09756	4.40494	4.49844	4.30462	4.50168	4.64803
Vps28	5.49968	5.38634	5.44441	5.62786	5.45992	5.45584	5.58497	5.61323	5.58911	5.56511
Vps26c	3.84194	3.81654	3.71368	3.8145	3.60984	4.1109	4.13133	4.04251	4.12439	3.91293
Vps26b	3.85244	3.92788	3.732	3.92144	3.87389	4.24396	4.11778	4.04205	4.13075	4.05317
Vps26a	4.38959	4.45645	4.48946	4.51834	4.44436	4.72937	4.5521	4.71306	4.62358	4.44045
Vps25	5.59478	5.52827	5.55137	5.82141	4.95315	5.74752	5.60342	5.4867	5.611	5.72746
Vps18	2.77161	2.84799	2.68577	2.81768	2.57881	3.06314	3.12786	2.9904	3.09463	2.92567
Vps16	2.88264	2.93597	2.65421	2.93635	2.77226	3.07123	3.27903	3.2347	2.96596	3.21737
Vps13d	2.4961	2.31753	2.1514	2.30181	2.39212	2.62272	2.17745	2.30617	2.25393	2.39007
Vps13c	1.7224	1.72708	1.72565	1.9478	1.87357	2.07203	1.87145	1.98849	1.68975	2.1102
Vps13b	1.32367	1.36353	1.02423	1.42765	1.07036	1.74569	1.64218	1.77709	1.61531	1.67748
Vps13a	0.995342	1.01395	1.41997	0.964419	0.992667	1.38865	1.34957	1.4498	0.905048	1.23711
Vps11	2.98665	3.18115	2.98784	3.10758	2.94182	3.44384	3.34167	3.46723	3.36417	3.40738
Vopp1	3.2749	3.1616	2.99414	3.23945	2.93549	3.23984	3.45137	3.46299	3.39532	3.2894
Vmp1	4.6545	4.7207	4.60178	4.57174	4.35076	5.1728	5.1267	5.15997	4.89049	4.85125
Vmac	2.72499	2.84505	2.50493	2.65553	2.33892	3.0986	3.25181	3.12023	3.12063	3.04731
Vma21	2.9603	2.85404	2.58639	2.98375	2.4498	2.99573	3.16877	3.09798	2.80647	2.93408
Vldlr	3.78529	3.58671	4.07446	3.91669	4.23003	3.35127	2.40844	2.74515	2.88946	3.43711
Vkorc1l1	3.2858	3.09244	2.84326	2.97078	2.97379	3.40337	3.12363	3.40668	3.2519	3.17937
Vkorc1	5.71796	5.96	5.59096	5.72608	5.37712	5.97452	6.47203	6.05656	6.28577	5.97164
Virma	2.74774	2.73853	2.58023	2.70306	2.53347	3.12533	3.09485	3.13113	3.08681	2.95044
Vipas39	3.85031	3.95631	3.62664	3.82301	3.52447	4.06942	4.00323	4.03581	4.09895	3.79859
Vim	9.50912	9.73754	9.31848	9.49906	9.07359	9.89697	10.2075	10.1396	9.97365	9.80759
Vill	1.24171	1.13067	0.110862	1.31941	0.980239	1.86724	2.17693	2.1381	1.21598	1.40428
Vhl	3.07865	3.23473	2.75897	3.06578	2.78866	3.63812	3.67538	3.53787	3.42771	3.35182
Vgll4	3.64637	3.79814	3.50419	3.56706	3.52661	4.00552	3.94752	3.94212	3.93446	4.12776
Vgll3	2.40599	2.77734	2.10017	2.7189	2.26155	3.212	3.71093	3.54235	3.18491	3.11881
Vezt	1.90963	2.00302	2.02142	2.13298	1.87382	2.26059	2.08669	2.09402	2.03911	1.8567
Vezf1	3.49931	3.59471	3.30547	3.56323	3.46664	3.60679	3.62024	3.60226	3.47631	3.60455
Vegfd	3.38521	3.78794	2.94047	3.68693	3.36688	4.12316	4.6898	4.64982	4.20669	3.60237
Vegfc	2.41936	2.82437	2.27733	2.75154	2.60455	2.83379	3.19043	2.7308	2.664	2.86307
Vegfb	5.92536	5.79849	6.35184	6.01148	6.40225	5.44061	4.87285	5.15654	5.45036	5.5358
Vegfa	5.01341	4.7374	5.12091	5.275	5.44854	4.83388	4.20662	4.32333	4.88799	5.05795
Vdac3	6.39667	6.25301	6.76794	6.44986	6.58716	6.24902	5.95319	6.10222	6.10863	6.18372
Vdac2	6.88267	6.85451	7.14267	7.1457	7.19184	6.8328	6.58895	6.84643	6.76158	6.92214
Vdac1	7.49594	7.36289	7.90326	7.5832	7.87613	7.2425	6.74974	6.95612	7.14647	7.27918
Vcpkmt	2.26119	1.75514	1.56306	1.72639	1.88487	2.10025	2.55667	2.19557	2.74121	2.28296
Vcpip1	1.88909	2.00292	1.66542	2.04102	1.6219	2.50558	2.33771	2.50223	2.08028	2.16899
Vcp	6.62272	6.50786	6.56653	6.63179	6.61145	6.65164	6.65552	6.637	6.61059	6.67418
Vcl	4.9181	5.0286	4.64541	5.06217	4.89366	5.38744	5.59507	5.49541	5.38391	5.49221
Vcan	3.80449	3.75501	2.84838	3.6507	3.10199	3.75303	4.05844	4.04256	3.77344	3.9661
Vcam1	4.81252	4.90864	4.65075	4.93042	4.5269	5.43434	5.21243	5.27089	5.1655	5.21476
Vbp1	4.38854	4.35433	4.2493	4.3849	3.94922	4.60191	4.29949	4.55674	4.16529	4.1466
Vav3	1.89498	2.08439	1.5441	1.78586	1.45006	2.45822	2.24161	2.30097	2.43821	2.14848
Vav2	2.78859	2.62587	2.53302	2.72545	2.3796	3.32903	3.14916	3.25608	3.16143	2.91497
Vav1	3.40218	3.33298	2.71693	3.26919	2.53464	3.9604	3.97563	4.16371	3.90416	3.50343
Vat1	5.84869	6.02337	5.52139	5.825	5.33339	6.32682	6.61825	6.35244	6.41171	6.11692
Vasp	5.36397	5.33647	4.97047	5.2219	4.95636	5.6467	5.61844	5.62936	5.58268	5.43691
Vasn	4.22768	4.5564	3.9448	4.13042	3.97159	4.71397	5.0613	4.79024	4.81733	4.70501
Vash1	3.25223	3.27839	2.92453	3.3594	2.85401	3.77159	3.06568	3.38582	3.52416	3.26094
Vars2	1.80569	1.91285	2.03513	2.07388	1.98879	1.91163	1.94946	1.64872	1.85419	1.91505
Vars	3.34871	3.55007	3.1826	3.66075	3.3365	3.59826	3.72802	3.90148	3.60121	3.82001
Vapb	3.85399	3.79194	3.95034	3.88063	3.89399	4.01474	3.912	3.87342	3.92464	3.8708
Vapa	3.90805	3.80547	3.81352	3.86466	4.20828	4.44838	4.40283	4.18486	4.5292	4.34695
Vangl2	0.773579	0.573066	0.280338	0.87265	0.252292	1.21742	1.06859	1.04811	1.10112	1.00358
Vangl1	1.69697	1.71526	1.46174	1.586	1.59006	2.01694	1.86371	1.68945	1.94439	1.72848
Vamp8	5.58461	5.38226	5.12196	5.32703	5.04628	5.72998	5.71082	5.76581	5.50947	5.31439
Vamp5	4.99684	4.98312	4.40845	5.08753	4.65783	5.04181	5.14615	5.29985	5.23715	4.91555
Vamp4	3.69846	3.74233	3.42385	3.67438	3.32464	3.97267	4.06621	3.92142	3.86618	3.74776
Vamp3	5.34418	5.3378	5.30791	5.38073	5.11751	5.46393	5.47865	5.53042	5.39007	5.31784
Vamp2	4.40693	4.33251	4.66789	4.74583	4.71518	4.55709	4.80646	4.81347	4.48765	4.66625
Vamp1	0.809471	0.575062	2.74636	0.57815	1.74409	0.692535	0.518472	1.13019	0.569545	1.31221
Vac14	3.06181	2.80649	2.87023	3.06929	2.927	3.13225	3.27137	3.26321	3.24201	3.27023
Uxt	2.65013	2.59754	2.73339	2.70333	2.79338	2.62998	2.65792	2.63377	2.50365	2.70678
Uxs1	2.06068	2.15852	1.76963	1.97367	1.61681	2.55395	2.91965	2.59829	2.21327	2.35345
Uvssa	0.396024	0.524436	0.155021	0.713344	0.0222684	0.820147	1.21199	1.17583	0.439649	0.856279
Uvrag	3.01859	2.84927	2.69019	2.8929	2.81417	3.33712	3.16241	3.37537	3.33608	3.29295
Uty	2.03378	1.7904	1.80322	2.05006	1.84263	2.09845	0.554497	2.32966	1.70264	1.95448
Utrn	2.76969	2.86959	3.15341	2.90296	2.74842	3.02211	2.84005	2.9861	2.76514	3.05763
Utp6	3.11016	3.14773	3.15487	3.18955	2.9929	3.44727	3.36423	3.19808	3.30424	3.20661
Utp4	2.96851	3.13896	3.0032	3.10148	3.07195	3.07662	3.12837	3.1572	3.09869	3.51775
Utp3	3.86359	4.00378	3.99743	4.12459	3.77937	4.17782	4.20721	4.20747	4.23499	4.07625
Utp23	1.63997	1.61425	1.36452	1.59104	1.39064	1.67467	1.99503	1.73256	1.88527	1.69724
Utp20	1.18094	0.877458	0.835234	1.13445	1.1994	1.28826	1.27918	1.25497	1.36393	1.47996
Utp18	2.51354	2.53234	2.56895	2.57944	2.28675	2.63766	2.81968	2.76453	2.67656	2.84812
Utp15	1.51826	1.65485	1.60449	1.75447	1.5743	2.08564	1.94437	1.80202	1.88096	1.60359
Utp14a	2.44841	2.83488	2.49264	2.61696	2.3013	2.84774	2.78126	2.85813	2.55815	2.51349
Utp11	3.65364	3.66917	3.33375	3.43931	3.43225	3.81503	3.78597	3.68948	3.6625	3.59548
Ust	1.65254	1.30676	1.13912	1.0148	1.0268	1.86547	1.95695	1.87637	1.96126	1.92933
Uspl1	2.39655	2.51284	2.41491	2.63537	2.44262	2.89026	2.52256	2.69335	2.76116	2.57686
Usp9x	3.67763	3.7441	3.55653	3.73078	3.82498	4.348	4.10569	4.00457	4.00768	3.96794
Usp8	3.91245	3.83122	3.67125	3.85932	3.72646	4.35275	4.3354	4.1649	4.25391	4.18313
Usp7	4.08601	4.28171	4.11958	4.20424	4.18481	4.5146	4.54804	4.40677	4.51619	4.43571
Usp6nl	1.24339	1.52685	1.22098	1.37449	1.26156	1.81485	1.69896	1.91497	1.65591	1.58468
Usp54	1.64595	1.6962	1.80274	1.79132	1.72319	1.64295	1.83143	1.53431	1.47095	1.81015
Usp53	0.871979	0.975475	0.647156	0.495712	0.663049	0.847628	1.55595	1.42354	0.845837	0.888385
Usp5	4.59916	4.48762	4.44198	4.6342	4.52635	4.56964	4.6703	4.62471	4.56766	4.59333
Usp49	0.490977	0.666705	0.324435	0.740374	1.0391	1.41716	1.19916	0.875455	0.863427	0.935436
Usp48	3.24382	3.09798	2.8862	3.1921	2.88128	3.55811	3.53769	3.44685	3.53414	3.31386
Usp47	4.25633	4.37333	4.30032	4.49418	4.3554	4.55352	4.50893	4.51863	4.40448	4.54233
Usp46	2.68232	2.84111	2.73444	2.91765	2.8013	3.19773	2.90783	2.97127	3.02111	3.04324
Usp45	1.72039	1.57314	1.34587	1.6643	1.18707	2.17385	2.13453	1.83699	1.73501	1.84658
Usp42	1.53091	1.73688	1.40182	2.00451	1.43712	2.19107	2.00787	2.06092	1.98992	2.23074
Usp40	2.36111	2.29174	2.09108	2.46615	2.42643	2.35683	2.62201	2.4526	2.48784	2.45239
Usp4	4.42027	4.33967	4.38342	4.41288	4.47038	4.40739	4.45786	4.58898	4.44859	4.45467
Usp39	3.19566	3.22992	3.34288	3.38535	3.17364	3.60706	3.59285	3.5116	3.7794	3.54246
Usp38	2.33783	2.33253	2.28489	2.49715	2.3811	2.68829	2.5124	2.71937	2.50435	2.84366
Usp37	0.744043	1.07425	1.06621	0.928671	0.63514	1.28029	1.06906	1.04247	1.14917	1.23716
Usp36	2.04181	2.17317	1.84539	2.0519	2.05765	2.27876	2.34719	2.20527	2.21183	2.20238
Usp34	2.74462	2.7646	2.51712	2.84434	2.59737	3.24459	2.97514	3.27274	3.06828	2.96985
Usp33	3.10839	3.09799	3.14853	3.09564	3.15925	3.62095	3.49245	3.42602	3.36595	3.30153
Usp32	2.3822	2.38234	2.23206	2.4443	2.20643	2.81595	2.5258	2.59447	2.66487	2.56452
Usp31	0.689142	0.900246	0.725184	0.62823	0.706768	1.17308	0.942156	1.10379	1.21702	1.02612
Usp30	1.80417	1.93935	1.70798	2.12573	1.89697	2.15341	2.27546	2.27836	2.15581	2.00018
Usp3	2.25146	2.22026	2.09294	2.03139	1.74897	2.61356	2.67991	2.5679	2.26148	2.37175
Usp28	4.21239	3.99595	4.3315	4.36229	4.71376	3.75226	2.96799	3.57932	3.53673	4.1061
Usp25	3.81484	3.78173	3.77378	3.83668	3.74878	3.9605	3.84027	4.07192	3.89379	3.86806
Usp24	2.83217	2.70748	2.80564	2.78103	2.91348	3.02781	2.6915	2.7554	2.78334	2.95003
Usp22	3.75427	3.93363	3.66081	3.82239	3.72631	4.03559	4.26177	4.18825	3.99355	4.12202
Usp21	3.17373	3.36689	3.35383	3.30171	3.15836	3.70052	3.54644	3.22536	3.75157	3.50908
Usp20	2.34874	2.505	2.65942	2.74887	2.74253	2.4285	2.07926	2.46727	2.41983	2.49509
Usp2	3.64736	3.4206	4.19763	3.93626	4.3578	3.32757	1.74503	2.6858	2.90261	3.56495
Usp19	4.35924	4.39427	4.44328	4.43976	4.48383	4.54335	4.45161	4.48444	4.5354	4.52395
Usp18	3.11086	2.52563	2.57493	2.53287	2.70257	3.40159	2.77311	2.1108	2.42614	2.81858
Usp16	3.47064	3.32361	3.35924	3.37884	3.27579	3.71737	3.79346	3.67864	3.50671	3.4777
Usp15	3.14292	3.30686	3.45448	3.36966	3.44079	3.35352	3.23133	2.97084	3.25188	3.19606
Usp14	3.82303	3.62845	3.59578	3.73293	3.66667	3.60103	3.47151	3.53213	3.35549	3.49643
Usp13	3.89664	3.68863	4.22315	4.13689	4.40261	3.41947	2.61237	3.07656	3.19652	3.70517
Usp12	3.38306	3.44293	3.15598	3.33927	3.34283	3.70157	3.57192	3.49638	3.7164	3.5865
Usp11	1.47889	1.48875	1.43815	1.15256	1.36051	1.42386	1.66976	1.70435	1.58217	1.60208
Usp10	2.91894	3.17388	3.47425	3.10221	3.22351	3.368	3.07916	3.16099	3.25854	3.35598
Usp1	3.21948	3.32711	2.92391	3.28597	2.87851	3.38929	3.40468	3.39978	3.33906	3.386
Uso1	4.25956	4.30538	4.08438	4.24257	4.02041	4.77949	4.64871	4.66036	4.63803	4.47467
Usmg5	7.52806	7.35547	7.7535	7.49923	7.78728	6.84205	6.31747	6.59443	6.61668	6.86543
Ushbp1	3.67358	3.47577	3.93349	4.03929	3.58308	3.37107	3.11035	3.30001	3.40788	3.17974
Usf3	1.29664	1.34035	1.01952	1.51067	1.25248	1.56455	1.54751	1.68463	1.35471	1.56207
Usf2	4.9901	4.97198	4.89985	4.9889	5.00001	5.07226	5.30287	5.07253	5.41996	5.12258
Usf1	4.3527	4.36408	4.13362	4.10566	3.85527	4.58825	4.66117	4.51243	4.64803	4.33824
Use1	5.60603	5.52413	5.48715	5.65164	5.47634	5.62642	5.85414	5.91331	5.81497	5.70644
Usb1	3.06561	3.1544	3.2345	3.30565	2.90487	3.53973	3.37113	3.39818	3.32462	3.09489
Uros	2.96693	2.67968	2.92408	2.65227	2.92547	2.44	2.27922	2.24568	2.55215	2.81698
Urod	4.37625	4.40701	4.43272	4.55405	4.49339	4.40144	4.43166	4.35275	4.38697	4.52369
Urm1	3.24797	3.1931	3.10171	3.19843	3.12124	3.02037	3.42284	3.26521	3.33724	3.47622
Uri1	2.72923	2.82917	2.66885	2.98433	2.78028	3.24456	3.27052	3.3764	3.0362	3.22331
Urgcp	3.2608	3.32675	3.50352	3.38877	3.58134	3.45379	3.19523	3.21085	3.41784	3.45464
Urb2	0.887655	0.820615	0.873199	1.06206	0.849974	1.0662	1.12122	1.20712	1.36127	1.1779
Uqcrq	6.95015	6.62664	7.02894	6.8641	7.17201	6.23824	5.72336	5.99714	6.11115	6.4033
Uqcrh	8.08993	7.9508	8.33528	8.12375	8.30816	7.60499	7.19278	7.52364	7.55175	7.71331
Uqcrfs1	7.72615	7.43992	8.13473	7.8166	8.10573	7.05023	6.14523	6.86914	7.04729	7.25721
Uqcrc2	7.47434	7.27151	7.89161	7.65109	7.88066	6.8656	6.19032	6.77117	6.84869	7.19827
Uqcrc1	8.16385	7.95935	8.56569	8.35317	8.55789	7.51522	6.80076	7.39853	7.61011	7.83629
Uqcrb	7.76609	7.66896	8.10501	7.75103	8.06145	7.21226	6.61572	7.00883	7.02497	7.22342
Uqcr11	7.18793	7.08051	7.22949	7.08957	7.40864	6.4547	6.05552	6.16911	6.37175	6.59869
Uqcr10	7.8581	7.74346	7.92307	7.85958	8.14462	7.18126	6.81982	6.96725	7.35686	7.45277
Uqcc3	4.74755	4.49746	4.71406	4.54707	4.56514	4.45169	4.42791	4.16176	4.52179	4.38093
Uqcc2	5.20716	5.11111	5.38844	5.14718	5.16242	5.15613	4.9186	4.83338	5.1336	5.12785
Uqcc1	4.63791	4.23001	4.8912	4.60342	4.95618	4.03886	3.30872	3.6944	3.90009	3.9817
Uprt	1.21129	1.54773	0.643567	1.10439	0.94375	1.32959	1.49879	1.19184	1.38101	1.5065
Upp1	2.6523	2.89561	2.77939	3.16044	2.29079	2.87748	2.60831	2.66504	3.09888	2.90091
Upk3b	3.65491	1.4055	2.77864	1.94863	2.50624	2.64207	3.77936	3.54086	1.61086	1.52741
Upk1b	3.18579	0.972139	2.08674	2.01217	1.32746	2.00516	3.4309	2.78629	0.486667	1.41147
Upf3b	1.81425	1.7608	1.69344	2.11537	1.498	2.37254	2.16763	2.13388	2.05819	1.73029
Upf3a	3.43885	3.71676	3.13067	3.32552	3.06463	3.78639	3.71636	3.73414	3.75178	3.40415
Upf2	2.32288	2.62387	2.14056	2.48642	2.32977	2.8237	2.79318	2.78194	2.62175	2.59557
Upf1	3.73256	3.86755	3.92453	3.87737	3.86849	4.11331	3.94255	3.97116	4.02994	3.94982
Unkl	1.76435	1.54502	1.63619	1.76509	1.51745	1.72102	1.9872	1.87237	1.6136	1.83175
Unk	2.39579	2.39355	1.78368	2.48615	1.74833	2.47727	2.62231	2.62456	2.51867	2.38008
Ung	2.11716	1.98751	2.49542	2.17832	2.56445	1.49004	1.18223	0.939063	1.61017	1.80344
Unc93b1	6.10006	5.90843	5.55714	5.93003	5.42461	6.42778	6.65441	6.7483	6.36751	6.17033
Unc5b	4.54185	4.7758	4.31714	4.71998	4.27434	5.28995	5.16669	5.22481	5.30988	4.99016
Unc5a	0.554427	0.604193	0.573764	0.733654	0.363168	0.421313	0.808733	0.438707	0.658401	0.79052
Unc50	4.46433	4.46075	4.37395	4.5283	4.32765	4.85703	4.96873	4.88011	4.83494	4.65871
Unc45b	4.38781	4.23388	4.9013	4.57797	4.80631	3.94478	3.20317	3.70119	3.7549	4.23019
Unc45a	2.57983	2.79681	2.60604	2.84995	2.58523	3.02573	3.00988	3.10567	3.10019	3.07542
Unc119b	3.3587	3.26352	3.18383	3.2882	3.2685	3.67226	3.5056	3.42032	3.65273	3.49734
Unc119	3.24272	3.27466	2.72185	2.89426	2.93777	3.5169	3.46354	3.79573	3.45628	3.29434
Umps	2.13971	2.44903	1.86303	2.31259	1.86637	2.50949	2.43159	2.58353	2.71732	2.59687
Umad1	2.4145	2.21036	2.29624	2.32172	2.37781	2.77908	2.56911	2.77982	2.46491	2.3672
Ulk3	1.69147	1.66194	1.60209	1.8352	1.63821	2.00549	2.34963	1.93243	1.96592	1.68515
Ulk2	3.82586	3.92067	3.86428	3.88063	3.83592	4.11176	3.95241	3.96929	4.16635	4.08987
Ulk1	3.83608	3.73378	3.87783	3.94061	4.00476	3.7909	3.79038	3.6285	3.8114	3.94488
Ulbp1	1.54901	1.34938	0.670228	1.53129	0.849107	1.11273	1.76755	1.79549	1.42598	1.40724
Uimc1	2.93322	3.06475	3.15513	2.95562	3.16406	3.43303	3.28961	3.29888	3.43039	3.50565
Uhrf2	3.44836	3.70095	3.49906	3.46587	3.30465	4.06523	4.02476	3.60118	4.1897	3.83813
Uhrf1bp1l	2.50505	2.5395	2.23343	2.54057	2.44021	3.08718	3.1931	3.07044	2.74035	2.9551
Uhrf1bp1	1.12863	1.13592	1.0641	1.13934	1.06902	1.66755	1.4863	1.38977	1.51625	1.38461
Uhrf1	2.20218	2.17889	1.7016	2.33025	2.09552	1.91571	2.44911	2.14807	2.21695	2.41999
Uhmk1	2.93274	2.93771	2.93688	3.02901	2.74134	3.45828	3.35042	3.45727	3.24635	3.13768
Ugt1a7c	3.47473	2.84969	2.55773	2.6115	1.85583	3.23193	4.13147	3.69689	3.2533	3.28256
Ugp2	6.10393	5.98168	6.10779	6.25631	6.39571	5.77704	5.61196	5.80919	5.74779	5.98295
Uggt2	1.1853	1.14336	0.935375	1.1502	0.801467	1.14426	1.61414	1.54921	1.06269	1.46027
Uggt1	3.25188	3.16014	2.86355	3.14675	2.90533	3.52155	3.54084	3.53974	3.52033	3.51399
Ugdh	4.61672	4.31747	3.91134	4.25615	3.75407	4.50074	4.95838	4.87105	4.59445	4.5039
Ugcg	3.09767	3.37159	2.93609	3.3174	2.77444	3.51808	3.74194	3.79457	3.46828	3.31297
Ufsp2	4.29974	4.09092	4.04835	4.24289	3.82912	4.41131	4.59808	4.5541	4.30494	4.36554
Ufsp1	0.76486	0.745167	1.57021	1.31868	1.28016	0.898896	0.512891	0.997174	0.161853	0.990164
Ufm1	3.31529	3.38037	3.21746	3.45718	3.12359	3.5646	3.613	3.58642	3.54756	3.40753
Ufl1	2.82164	2.69907	2.68319	2.86501	2.47283	2.8994	2.97518	2.95734	2.75853	2.85407
Ufd1	4.08494	4.08546	4.10702	4.21969	4.05199	4.34805	4.14008	4.27635	4.16058	4.2735
Ufc1	5.5212	5.34888	5.25981	5.38057	5.33722	5.59858	5.66831	5.66581	5.6101	5.52441
Uevld	1.62485	1.74895	1.28876	1.76298	1.45039	1.94339	1.97794	1.7531	1.87861	1.92938
Ucp2	5.93729	5.80748	5.49441	5.75335	5.38661	6.13893	6.40237	6.25127	6.31281	5.98006
Uckl1	3.83236	3.60836	3.83355	3.94517	3.86448	3.84903	3.67107	3.78333	3.74838	3.9006
Uck2	4.02107	4.11464	3.68008	4.27073	4.07509	4.25103	4.28544	4.34398	4.33769	4.48597
Uck1	3.66591	3.38888	3.38038	3.52149	3.47041	3.61804	3.78029	3.76174	3.83997	3.75429
Uchl5	2.95193	2.86486	2.94613	2.82442	2.89852	2.94788	3.08169	3.10433	2.86984	2.96475
Uchl3	4.03935	3.7552	4.2298	3.9335	4.046	3.69818	3.4048	3.64532	3.6058	3.60649
Uchl1	4.56485	4.76598	4.72289	4.76875	4.98185	5.15816	5.38196	5.40504	5.01928	4.97246
Ubxn8	2.51807	2.69627	2.36696	2.6369	2.29068	2.80011	2.76787	2.81527	2.55291	2.69922
Ubxn7	1.66264	1.9205	1.52441	1.80985	1.62629	2.23525	2.15882	1.91824	1.99413	1.90985
Ubxn6	3.6541	3.7419	3.76652	3.87311	3.70644	3.77601	3.68806	3.89414	3.73639	3.8262
Ubxn4	4.18427	4.169	4.08828	4.18784	4.09313	4.69394	4.52444	4.54092	4.52597	4.50552
Ubxn2b	0.676153	0.760083	0.469836	0.627905	0.390166	1.08286	0.960403	0.541763	1.05783	0.83356
Ubxn2a	3.33959	3.28851	3.71439	3.48102	3.46561	3.58579	3.09797	3.5064	3.28049	3.44371
Ubxn1	5.97491	6.08204	6.0605	6.19363	6.00525	6.23778	6.1256	6.24628	6.11348	6.1736
Ubtf	4.601	4.67232	4.5022	4.56629	4.51174	5.07098	4.75672	4.83868	5.20178	4.84797
Ubtd2	3.30288	3.40235	2.64349	3.35943	3.17111	3.89339	3.99757	3.69639	4.04812	3.7019
Ubtd1	3.99001	4.10536	3.89319	3.9763	3.72272	4.33949	4.40786	4.29075	4.48757	4.1788
Ubr7	3.44621	3.55034	3.37195	3.70849	3.35654	3.60358	3.53175	3.60449	3.62383	3.66
Ubr5	4.10974	4.13335	4.00246	4.23594	4.16455	4.42393	4.27894	4.40142	4.24682	4.43101
Ubr4	3.10223	3.21874	2.98981	3.16317	3.19924	3.53085	3.2557	3.21265	3.31812	3.42838
Ubr3	3.76363	3.84649	3.95663	3.93772	4.07602	3.89576	3.51939	3.70774	3.63913	3.94759
Ubr2	3.2169	3.35591	3.27963	3.31707	3.45756	3.40453	3.28139	3.28797	3.32222	3.45427
Ubr1	2.28417	2.4507	2.13314	2.51317	2.33384	2.7865	2.71837	2.79017	2.51193	2.68156
Ubqln4	3.88529	3.9656	4.10038	4.08412	4.173	3.968	3.50869	3.77148	3.90832	3.78968
Ubqln2	3.4472	3.52889	3.30455	3.49784	3.36895	3.60416	3.78066	3.6892	3.792	3.68246
Ubqln1	4.45112	4.4778	4.43671	4.38964	4.44276	4.79427	4.73507	4.61671	4.78539	4.59859
Ubp1	4.52602	4.40937	4.2859	4.35839	3.83907	4.38108	4.71163	4.60716	4.19069	4.01588
Ubox5	0.735577	0.53716	0.903626	0.170619	1.01118	0.312745	0.717675	0.715036	0.955678	0.726963
Ubn2	1.10443	1.09061	1.09684	1.39606	1.183	1.75119	1.54812	1.34137	1.34747	1.3575
Ubn1	3.12218	3.22686	3.12746	3.36735	3.11467	3.74571	3.60319	3.63199	3.52567	3.55365
Ublcp1	2.5572	3.49535	0.4535	2.66677	2.61735	0.329722	2.61316	3.44944	2.45506	2.59668
Ubl7	4.91321	4.71668	4.96742	4.82287	4.89668	4.85634	4.80393	4.74283	4.82655	4.98362
Ubl5	4.45606	4.16213	4.1814	3.99788	4.42521	4.41862	4.60423	4.378	4.41144	4.04708
Ubl4a	4.339	4.27631	4.65458	4.44142	4.51458	4.1568	4.1856	4.25008	4.20641	4.42122
Ubl3	4.72104	4.9201	4.772	4.79459	4.81406	4.96962	5.00334	5.08509	5.06189	4.78497
Ubiad1	2.28736	2.26969	2.47502	2.24597	2.3776	2.28963	2.34543	2.09542	2.42436	2.48993
Ubfd1	3.43401	3.35226	3.28271	3.25604	3.12271	3.73679	3.57849	3.2157	3.92486	3.47624
Ube4b	3.6867	3.64297	3.53032	3.60732	3.50128	3.9966	4.06979	3.93529	3.94626	3.89475
Ube4a	2.88843	3.05036	2.7388	2.86109	2.70794	3.32047	3.30917	3.31812	3.2161	2.99602
Ube3c	3.4324	3.41641	3.42545	3.559	3.43095	3.54962	3.46013	3.43202	3.5816	3.54823
Ube3b	4.16139	4.17236	4.35473	4.4665	4.45251	4.33745	4.20524	4.27891	4.30307	4.25116
Ube3a	2.85806	2.81706	2.80298	2.92258	2.84739	3.04524	2.84812	3.09355	2.80921	2.91274
Ube2z	4.36241	4.43972	4.26235	4.33749	4.40715	4.68344	4.71101	4.64321	4.7666	4.62708
Ube2w	3.76847	3.72442	3.42175	3.514	3.30731	4.02198	4.09376	4.07063	3.77136	3.74023
Ube2v2	1.92114	2.2426	1.91915	2.98505	1.73649	2.6297	2.18664	2.46417	2.1636	1.78844
Ube2v1	5.59439	5.59035	5.62584	5.65633	5.47703	6.32679	5.77384	5.85738	5.75094	5.98497
Ube2t	1.13479	0.617905	1.30835	0.935605	0.9823	0.904448	0.884924	0.885963	1.35526	1.06553
Ube2s	5.51026	5.46367	5.50889	5.43652	5.41791	5.60599	5.67586	5.43369	5.68791	5.62833
Ube2r2	4.63806	4.58678	4.67952	4.55002	4.63124	4.85726	4.78636	4.72844	4.73768	4.72304
Ube2ql1	1.25489	0.521382	1.98715	0.917169	1.34158	1.02279	0.0792982	0.7343	0.911879	0.975549
Ube2q2	3.36259	3.30342	3.15777	3.19592	3.23016	3.79192	3.52856	3.53872	3.47361	3.3148
Ube2q1	4.02889	4.12814	3.91248	4.105	4.02318	4.43167	4.53014	4.40012	4.45431	4.31657
Ube2o	2.38654	2.5601	2.58045	2.53615	2.50933	2.76249	2.54483	2.33972	2.55421	2.6767
Ube2n	4.22054	4.08717	4.22345	4.21876	4.13904	4.39874	4.28818	4.35857	4.26365	4.18244
Ube2m	5.60557	5.54142	5.77181	5.55996	5.69726	5.47738	5.48154	5.4388	5.55606	5.5253
Ube2l6	4.60923	4.0189	3.79818	4.2199	4.08428	4.48649	4.66026	4.28732	4.18067	4.1616
Ube2l3	5.33309	5.47868	5.44831	5.52606	5.46813	5.58096	5.62827	5.60418	5.51463	5.55388
Ube2k	3.27387	3.16957	3.27512	3.29413	3.22114	3.47387	3.40416	3.30176	3.35942	3.21557
Ube2j2	4.07712	3.73191	3.9048	4.42652	3.57826	4.33845	4.37596	4.33642	4.16694	3.86603
Ube2j1	4.13987	4.23433	4.04022	4.12856	3.9598	4.59174	4.52925	4.62678	4.54888	4.29955
Ube2i	6.33087	6.30916	6.16639	6.35626	6.05523	6.53044	6.7689	6.66465	6.57997	6.51334
Ube2h	4.21407	4.2938	4.18648	4.26187	4.22048	4.5449	4.57975	4.46242	4.44198	4.38359
Ube2g2	4.81957	4.82166	4.8498	4.94966	4.99844	5.13596	4.93904	5.09483	5.08601	4.89533
Ube2g1	3.96834	4.10738	4.25295	4.06279	4.07643	4.24452	3.95679	4.07997	4.09009	4.08382
Ube2f	3.73522	3.62563	3.06529	3.72618	3.76111	3.6683	3.71506	3.72263	3.95109	3.52727
Ube2e3	3.85817	3.95004	3.80726	4.06106	4.08687	4.25991	4.25058	4.14171	4.12274	3.95358
Ube2e2	3.28702	3.49868	3.20743	3.62954	3.12355	3.61596	3.85606	3.84737	3.88868	3.59908
Ube2e1	4.01821	4.17114	4.11841	4.02665	4.00625	4.50797	4.41158	4.42066	4.43308	4.20025
Ube2d3	6.52028	6.38624	6.36901	6.53051	6.34819	6.62556	6.4305	6.59404	6.4546	6.43241
Ube2d2a	5.21873	5.36193	5.28049	5.33109	5.18843	5.54878	5.57991	5.6037	5.51123	5.47985
Ube2d1	4.50474	4.25977	4.84632	4.44771	4.66998	4.62334	4.51415	4.45174	4.64628	4.49885
Ube2c	4.05782	3.89462	3.5416	3.89955	3.40526	3.6492	4.17986	3.61567	4.05332	4.37556
Ube2b	6.1822	6.22755	6.55132	6.23589	6.52391	6.25511	5.88197	5.78621	5.98151	6.09179
Ube2a	4.21972	4.26167	4.22433	4.20395	4.11705	4.40222	4.07492	4.20266	4.25309	4.1837
Ubc	7.07874	7.13391	6.99702	6.85932	6.93469	6.89409	7.14945	7.19684	7.05686	7.05732
Ubb	8.52926	8.64745	8.40361	8.53111	8.34087	8.541	8.84105	8.79213	8.70034	8.63482
Ubash3b	1.25636	1.02279	0.722059	0.964141	0.658597	1.36799	1.5632	1.72891	1.41304	1.10013
Ubap2l	4.96265	5.09449	4.9338	5.03352	4.90895	5.16443	5.3177	5.2399	5.30324	5.18907
Ubap2	4.01267	4.07123	4.11197	4.22223	4.17038	4.20788	4.1869	4.005	4.2658	4.27553
Ubap1	3.33613	3.45476	3.41	3.41289	3.22779	3.65518	3.61944	3.7122	3.69859	3.65335
Ubald2	4.45631	4.44442	4.45946	4.31843	4.30682	4.59728	4.67113	4.57215	4.579	4.52828
Ubald1	3.9934	4.11579	4.06748	3.92222	3.86873	4.19893	4.52295	4.49387	4.36635	4.1526
Ubac2	3.79291	3.82741	3.58098	3.73495	3.60472	3.93025	3.95019	4.01739	4.14438	3.75957
Ubac1	4.24808	4.0646	4.54755	4.33464	4.63031	4.14296	3.97052	3.939	4.24446	4.25281
Uba7	3.3243	2.93413	2.91692	3.14965	2.97191	3.14316	3.39403	3.22592	3.09521	3.21994
Uba6	1.24982	1.39145	0.995388	1.41747	1.12931	1.83863	1.80884	1.64639	1.78163	1.63975
Uba52	9.01658	8.90111	8.74987	9.00199	8.90359	8.96794	9.11541	9.06597	9.13458	9.01194
Uba5	3.912	3.94294	3.71741	3.87702	3.53978	4.27832	4.25909	4.224	4.26554	4.03241
Uba3	4.4211	4.55707	4.55429	4.38373	4.2512	4.4958	4.33491	4.44891	4.42885	4.32036
Uba2	4.55178	4.55311	4.35194	4.53878	4.43412	4.80148	4.73523	4.88836	4.64769	4.59787
Uba1	5.67668	5.71812	5.60301	5.68449	5.58763	5.68977	5.87457	5.84016	5.8445	5.81505
Uap1l1	2.97953	2.9128	2.6135	2.8815	2.32176	3.53666	3.76685	3.56114	3.4504	3.28274
Uap1	4.70714	4.26416	4.29621	4.52418	4.10047	4.36244	4.56306	4.28792	4.37575	4.39433
Uaca	4.1	4.217	4.06978	4.2604	4.01837	4.32002	3.96358	4.02061	4.10692	4.20508
U2surp	2.33613	3.17578	2.14899	2.40631	2.33164	2.79342	3.47891	3.66909	2.43477	2.55063
U2af2	5.27456	5.29333	5.10826	5.28093	5.1071	5.43098	5.51313	5.3895	5.47815	5.41887
U2af1l4	4.0153	3.02402	4.23744	4.0455	3.38519	4.20871	2.53787	3.86068	3.5597	2.46062
U2af1	4.66855	4.62044	4.53359	4.78393	4.5272	4.71367	4.96606	4.76906	4.63484	4.54246
Tyw5	1.50221	1.38867	1.87608	1.30847	1.50425	1.93762	2.0378	1.71103	1.75512	1.7599
Tyw1	2.4917	2.39906	2.25072	2.39027	2.23899	2.61287	2.81037	2.48433	2.60418	2.66817
Tysnd1	2.90422	2.93443	3.03327	3.28186	3.02034	3.20734	3.19846	2.92507	3.48063	3.25918
Tyrobp	6.75636	6.80016	6.02117	6.58599	5.82817	7.11437	7.51416	7.38083	7.29082	6.92017
Tyro3	2.27501	2.30177	2.2616	1.82604	1.74826	3.00064	2.86542	2.5365	2.71146	2.37895
Tyms	2.53456	2.24887	1.91081	2.55061	1.59497	2.33946	2.84651	2.52958	2.42958	2.59526
Tyk2	2.9608	2.81713	2.67817	2.66178	2.6688	3.23038	3.06334	3.12558	3.11365	2.97148
Txnrd3	2.05431	1.9983	2.36482	2.10197	2.54645	1.76119	1.7167	2.15203	1.83159	2.2894
Txnrd2	3.10047	2.7094	3.27269	3.04081	3.25516	2.62511	2.39968	2.61727	2.79439	2.64601
Txnrd1	4.43063	4.71845	4.54001	4.52867	4.34007	4.92997	4.92568	4.75361	4.94466	4.866
Txnl4b	1.83529	1.27354	1.73039	1.6795	1.59709	1.9233	1.74194	1.95878	1.77469	1.62594
Txnl4a	3.24712	3.07169	3.34057	3.41534	3.48259	3.46145	3.06393	3.13437	3.46156	3.26744
Txnl1	4.3514	4.47502	4.48412	4.58027	4.48562	4.66313	4.56464	4.66107	4.62548	4.72205
Txnip	6.95856	6.98408	7.12312	7.02609	6.75302	7.17044	7.25315	7.6414	7.04483	7.19493
Txndc9	3.8198	3.97782	3.85422	3.89772	3.86361	4.0839	4.23858	3.98924	3.99029	3.86752
Txndc5	6.72286	6.85444	6.32905	6.70141	6.3045	7.20656	7.44967	7.25239	7.24972	7.02611
Txndc17	5.50009	5.47387	5.50096	5.44524	5.282	5.64443	5.81556	5.75441	5.64333	5.53975
Txndc16	3.02108	3.15279	2.80471	2.90471	2.8703	3.52413	3.22841	3.1497	3.22657	3.33747
Txndc15	4.49086	4.55651	4.4121	4.47902	4.28596	4.90263	4.78056	4.71128	4.82173	4.49762
Txndc12	4.60236	4.72189	4.61345	4.6653	4.47552	4.91013	4.9992	4.88201	4.96173	4.76966
Txndc11	3.07539	3.14299	2.95644	2.96068	2.84241	3.54062	3.42656	3.38472	3.63367	3.25384
Txn2	6.16658	5.92469	6.28421	6.12366	6.31456	5.68161	5.58693	5.69913	5.74857	5.85647
Txn1	5.94738	6.02126	5.86198	6.00109	5.60997	6.14054	6.42031	6.2234	6.08111	6.07527
Txlng	1.29416	1.1409	1.16595	1.00979	0.887221	1.53726	0.935887	1.60026	0.90626	0.964569
Txlnb	5.13828	5.12208	5.80353	5.32297	5.78726	4.69747	3.49281	4.17117	4.29584	4.94093
Txlna	3.72255	3.76613	3.56477	3.66572	3.58639	4.17905	4.1008	3.98069	4.13633	3.83774
Twsg1	5.27715	5.16852	4.98909	5.10628	4.96668	5.41597	5.69487	5.43417	5.35713	5.35652
Twnk	2.01933	1.90622	2.40977	2.05164	2.14863	1.8975	1.51379	1.66192	1.81876	2.11962
Twistnb	1.57827	1.43261	1.4086	1.50538	1.11667	1.61407	1.67329	1.91758	1.74774	1.7117
Twist1	2.39824	2.79161	2.32476	2.61163	2.58556	3.25048	3.38793	2.80644	3.23233	3.31264
Twf2	5.99623	5.78359	5.95134	6.03418	6.17789	5.58113	5.23566	5.36572	5.56141	5.83142
Twf1	4.54378	4.62281	4.29923	4.60648	4.11103	4.95928	5.14928	5.10664	4.96942	4.79126
Tvp23b	3.92267	4.01009	3.74483	3.87578	3.85701	4.29596	4.32713	4.23194	4.1255	4.02272
Tvp23a	1.33016	1.55721	0.928342	1.3125	0.737627	1.63343	1.82467	1.71309	1.40793	1.60518
Tut7	3.81896	3.81946	3.58002	3.85075	3.65962	4.2534	4.09228	4.08366	4.10809	4.06801
Tut4	2.14165	2.29457	1.89331	2.28123	2.07716	2.54262	2.56586	2.59419	2.39244	2.44072
Tut1	2.22716	2.02498	1.86674	2.17723	2.04916	2.28254	2.32366	2.31675	2.45712	2.34579
Tusc3	4.69775	4.61676	4.6262	4.70977	4.43026	4.86044	5.02233	4.96718	4.86615	4.80596
Tusc2	3.68603	3.46167	3.89339	3.62337	3.82046	3.83753	3.63631	3.30557	3.87976	3.50171
Tusc1	0.505933	0.653179	0.614732	0.41262	0.498547	1.13054	1.71336	1.37342	1.22292	1.29009
Tulp4	3.04812	3.04803	2.89344	2.93566	3.0392	3.60117	3.40572	3.4956	3.35692	3.52023
Tulp3	2.82457	3.13711	2.7965	2.75465	2.46977	3.1845	3.33053	3.13718	3.2024	3.18254
Tufm	5.80636	5.7283	5.96644	5.84944	6.03201	5.26059	4.91482	5.01389	5.40813	5.48766
Tubgcp6	1.41965	1.38729	1.47812	1.32245	1.3139	1.58994	1.57753	1.48155	1.52439	1.46851
Tubgcp5	1.54778	1.69557	1.66876	1.73462	1.35307	1.6171	1.89377	1.99013	1.59935	1.43295
Tubgcp4	2.1742	2.10733	1.90918	1.9733	2.16196	2.56745	2.3832	2.31793	2.57995	2.19654
Tubgcp3	2.67807	2.53869	2.64425	2.75714	2.362	2.74178	2.88387	2.81729	2.82432	2.9581
Tubgcp2	2.80665	2.95533	2.9015	3.13804	3.0157	2.81739	3.13879	3.26702	3.0281	3.1242
Tubg1	3.32215	3.46107	3.3608	3.63383	3.53041	3.16033	3.36331	3.19152	3.56324	3.38223
Tubd1	1.27512	1.50882	1.46719	1.48036	1.29803	1.2465	1.1525	1.12242	1.66577	1.24319
Tubb6	5.53674	5.41756	4.87517	5.52719	5.07707	5.38253	5.9602	5.821	5.66086	5.68617
Tubb5	7.10047	7.12099	6.71537	7.12147	6.70422	7.20917	7.60147	7.51375	7.33928	7.32207
Tubb4b	6.32754	6.25919	6.29457	6.60108	6.55693	6.07184	6.2056	6.34012	6.27136	6.30583
Tubb4a	1.66043	1.54958	2.97147	1.75648	2.08618	1.22884	2.04418	2.04532	1.68871	2.03419
Tubb3	2.81881	2.9728	2.84468	2.9574	2.7646	2.92368	3.53748	3.84886	3.54171	3.46638
Tubb2b	4.218	4.18552	3.501	4.06127	3.64567	4.36435	4.81074	4.80898	4.49197	4.41244
Tubb2a	5.69789	5.64445	5.25993	5.55504	5.24405	5.6797	6.14238	6.1009	5.9111	5.8512
Tuba8	4.15312	3.79371	4.31583	4.35171	4.75002	2.68975	1.42846	2.97349	3.47906	3.45658
Tuba4a	5.95839	5.67544	6.06647	6.38222	6.60614	4.91015	3.94578	5.0607	5.3644	5.51782
Tuba1c	5.86816	5.97686	5.50112	5.94688	5.46134	5.79355	6.12191	6.12283	6.05652	6.05024
Tuba1b	7.62013	7.53276	7.23831	7.79103	7.42608	7.44647	7.82947	7.84569	7.72655	7.74987
Tuba1a	7.24562	7.377	6.94211	7.41579	6.96304	7.26253	7.80389	7.86877	7.63922	7.62318
Ttyh3	4.27214	4.43045	3.85659	4.34552	3.84911	4.81513	4.81422	4.82967	4.94338	4.65644
Ttyh2	2.8879	2.64289	2.32268	2.63553	2.01528	2.893	3.21099	2.95095	2.84508	2.73534
Ttpal	2.85977	2.69213	2.66204	2.76233	2.73794	2.78885	2.87348	2.98047	2.85651	2.72121
Ttn	2.91352	2.7657	3.3361	3.20146	3.41354	2.65536	1.60881	2.05012	2.16536	2.75445
Ttll7	0.724104	1.49702	0.862172	1.01857	1.63785	1.45585	1.29527	0.922709	1.32276	1.58434
Ttll5	2.33709	2.42266	2.3472	1.99363	2.37437	2.46017	2.81455	2.78118	2.59666	2.5798
Ttll4	0.727633	0.639494	0.795044	0.750401	0.707658	1.10338	0.960996	0.879338	0.898296	0.9441
Ttll12	2.78734	2.57659	2.54891	2.55938	2.48965	2.84949	3.13467	2.86515	2.94854	2.98342
Ttll1	3.17301	3.13811	3.38612	2.94076	3.30902	3.08756	2.7727	2.82448	3.0691	3.00496
Ttl	2.78036	2.75208	2.85039	2.93559	2.8029	2.88175	2.69288	2.71548	2.94723	2.89984
Tti2	1.60632	1.71335	1.4523	1.37372	1.60619	1.95055	1.35828	1.85386	1.55737	1.37869
Tti1	2.31339	2.3874	2.504	2.54253	2.46592	2.40225	2.31408	2.34449	2.52481	2.67515
Ttf2	1.68621	1.62889	1.16428	1.52925	1.25278	1.62926	1.66985	1.53221	1.70033	1.67392
Ttf1	1.49545	1.71475	1.21044	1.60792	1.43698	1.93915	1.70293	1.71442	1.80338	1.92364
Ttc9c	2.96853	2.981	2.66799	3.29803	2.96169	3.54189	3.39345	3.32433	3.48067	3.34602
Ttc9	2.18007	2.26441	2.02741	1.93669	1.80115	2.36788	3.05064	2.74447	2.51966	2.964
Ttc8	1.44888	1.7931	0.700711	1.6272	1.07427	1.83667	2.12048	2.10631	1.88889	2.16697
Ttc7b	3.9967	4.0093	4.35548	4.10209	4.38559	3.84535	3.67864	3.60751	3.95239	3.99655
Ttc7	3.19221	2.89665	2.61636	2.83677	2.58661	3.40106	3.30421	3.61977	3.41413	3.10541
Ttc5	3.08221	3.2571	3.28393	3.22149	2.89559	3.43329	3.72954	3.36114	3.48119	3.45632
Ttc4	3.09184	3.1985	3.32553	3.28252	3.1958	3.23358	3.26622	3.21143	3.07735	3.22774
Ttc39c	0.862324	0.921308	0.793059	0.756948	0.697647	1.19047	1.29045	0.855294	1.00946	0.655307
Ttc39b	1.61082	1.85162	1.35037	1.80416	1.54812	1.93296	1.97765	1.97641	1.7272	1.79258
Ttc38	1.75444	1.86178	2.10194	1.88141	2.18552	2.00793	1.50364	1.91047	1.64179	1.56833
Ttc37	1.84374	1.79306	1.40769	1.73405	1.40641	2.00333	2.03568	2.15447	2.08332	2.09757
Ttc33	3.22474	3.42039	3.39927	3.22801	3.20439	3.39928	3.39386	3.21163	3.30258	3.23589
Ttc32	1.99378	2.19262	2.70049	1.75055	2.43384	2.16749	1.35427	1.88017	1.59764	2.22269
Ttc30b	2.32666	2.35252	2.09728	2.17445	2.41267	2.19144	2.13693	2.20837	2.11671	2.356
Ttc3	3.41744	3.37525	3.86282	3.39301	3.41517	3.80771	3.40318	3.35614	3.64674	3.50465
Ttc28	2.07997	2.18962	1.8768	2.1907	2.07677	2.52724	2.58239	2.63361	2.45116	2.48386
Ttc27	1.44323	1.60278	1.47672	1.62827	1.69096	1.72738	1.80417	1.54024	1.58226	1.79066
Ttc23	2.35006	2.50645	2.09359	2.22729	1.99405	2.81342	2.83361	2.75571	2.50673	2.79288
Ttc21b	1.00345	1.08351	0.757726	0.970087	1.06182	1.34134	1.25233	1.18587	0.789287	1.09346
Ttc19	3.03499	3.19998	3.24171	3.13017	3.18152	3.22836	3.00046	2.81594	3.19936	2.93295
Ttc17	3.08204	3.06596	3.12819	3.0795	3.19395	3.52652	3.55294	3.30558	3.44425	3.32404
Ttc14	1.98327	1.67991	1.56446	2.04634	1.73115	2.11574	2.2257	1.97155	1.65478	2.22512
Ttc13	3.33344	3.30833	3.203	3.07202	2.85109	3.67779	3.50672	3.58859	3.50614	3.38236
Ttc12	1.5885	1.51826	2.03688	1.77801	2.05522	1.67623	1.66454	1.91851	1.71077	1.91452
Ttc1	3.88983	4.04498	4.19278	3.97701	3.9414	4.08213	4.12312	4.19669	3.9389	4.25374
Ttbk2	0.958261	0.899296	0.883741	0.763316	0.734381	1.1578	1.09693	1.14435	1.20722	1.1488
Tstd3	3.25077	2.84689	3.23771	3.06013	3.39621	2.77066	2.84888	2.63069	2.70396	2.92119
Tstd2	2.55922	2.688	2.51365	3.14702	2.79834	3.41868	3.27268	3.01528	2.97087	3.05508
Tsta3	3.54521	3.65266	3.5776	3.69323	3.33143	3.64068	3.92707	3.75891	3.86386	3.59804
Tst	2.4672	2.4193	2.61315	2.75132	2.39765	1.97715	2.70823	2.74945	2.20065	2.42294
Tssc4	3.66597	3.78206	3.8296	3.81071	3.55614	4.13328	4.1157	4.42661	4.35939	3.9393
Tsr3	2.43919	2.693	2.53225	2.46861	2.10412	3.1826	2.78804	2.83999	2.67974	2.76169
Tsr2	1.81946	2.09283	1.79542	1.62938	1.67231	1.55879	1.95785	1.8951	1.95477	1.56192
Tsr1	3.00316	2.96802	2.70624	2.9271	2.83003	3.22996	3.23328	3.15529	3.14484	3.1652
Tspyl4	1.17219	1.6042	2.19745	1.71825	1.9519	1.2723	1.27184	1.52738	1.25086	1.47656
Tspyl3	1.36406	1.74411	1.63258	1.8121	1.22461	2.10784	2.09247	1.98298	2.02294	1.71275
Tspyl2	2.3257	2.48425	2.52359	2.53169	2.45368	2.86082	2.96414	2.94873	2.91359	2.69441
Tspyl1	4.22735	4.33538	4.44598	4.3676	4.2392	4.55557	4.47996	4.42528	4.50387	4.45046
Tspo	6.79668	6.74146	6.45654	6.75959	6.44363	7.08957	7.25613	7.29582	7.1076	7.02846
Tspan9	5.3596	5.31565	5.06436	5.43783	5.25698	5.42469	5.42566	5.5744	5.42046	5.51205
Tspan7	5.3412	5.37515	5.78348	5.68104	5.64153	4.96152	4.83838	5.13225	5.02215	5.30582
Tspan6	4.59555	4.70076	4.51119	4.75312	4.40224	5.22155	5.00103	4.79377	5.25442	4.97423
Tspan5	1.14238	1.71566	1.43191	1.11102	1.28212	1.79937	1.89686	1.64785	1.48318	1.4213
Tspan4	6.01996	6.12515	5.81569	6.19412	5.78884	6.23959	6.44213	6.62313	6.53688	6.48875
Tspan31	5.03767	4.98135	4.99249	5.05273	4.92733	5.32438	5.4355	5.353	5.19703	5.21641
Tspan3	6.40915	6.31568	6.46023	6.51955	6.49993	6.46873	6.43528	6.48101	6.51145	6.52228
Tspan2	1.92864	2.26004	2.38718	2.31039	1.82107	1.97208	2.01703	2.22636	2.0848	2.14133
Tspan18	3.27784	3.3201	2.92552	3.12296	2.88004	3.39497	3.57048	3.73601	3.59905	3.48551
Tspan17	3.88123	3.37894	3.43495	3.88627	3.87813	4.09809	4.12046	3.88462	3.88679	4.20824
Tspan15	1.72062	1.50228	1.64395	1.99302	1.46625	1.24413	1.36997	1.64565	0.662052	1.43597
Tspan14	4.25739	4.32886	4.09293	4.38986	3.97259	4.53627	4.57471	4.59353	4.72655	4.38017
Tspan13	4.74793	4.80108	5.12835	4.83247	4.69667	4.25184	4.29753	3.98571	4.18058	4.36924
Tspan12	3.84572	3.74261	3.8387	4.18781	3.83705	3.71109	3.38991	3.81733	3.76295	3.82775
Tsnax	4.73509	4.66566	4.57304	4.81401	4.64097	4.82091	4.80599	4.82291	4.60084	4.77855
Tsn	2.67683	2.86723	2.69216	2.66437	2.53402	3.00503	3.12396	2.9779	2.98985	2.94905
Tsku	3.5039	3.67339	2.97485	3.29387	2.91642	3.57288	3.9018	3.65205	3.6194	3.58158
Tshz3	0.69771	1.34586	0.961853	1.02343	0.57345	1.29778	1.37994	1.36982	1.16315	1.26713
Tshz2	2.37836	2.22357	1.92261	2.36021	2.27394	1.91821	2.54984	2.75919	1.78533	2.27891
Tshz1	2.28372	2.24918	2.16975	2.40043	2.21521	2.36475	2.39165	2.42385	2.50705	2.5741
Tsga10	0.547282	0.658509	0.166312	0.298384	0.409406	0.960602	0.773589	0.697249	0.410563	0.664916
Tsg101	4.66216	4.69815	4.71258	4.7537	4.67445	4.72487	4.76213	4.77139	4.93483	4.69806
Tsfm	3.66612	3.46473	4.09109	3.84927	4.05216	3.55177	3.10825	3.51544	3.5982	3.79395
Tsen54	2.23189	2.33356	2.68069	2.68206	1.99365	2.76572	2.41605	2.51938	2.65427	2.89396
Tsen34	5.3686	5.34081	5.51615	5.58148	5.24302	5.70299	5.59693	5.43506	5.65397	5.56694
Tsen2	1.57062	1.56237	1.53345	1.63712	1.35718	1.26575	1.83277	1.57427	1.51638	1.61735
Tsen15	3.00354	3.23781	3.30772	3.21807	2.93707	3.17356	3.18219	3.27341	2.99911	3.02994
Tsc22d4	4.93453	4.95309	5.26692	5.09476	5.13521	4.99005	4.5775	4.84238	5.01031	5.01778
Tsc22d3	4.91302	5.0283	5.26895	5.27832	5.45947	4.94285	4.6333	6.29596	5.45546	5.19922
Tsc22d2	2.25106	2.39833	2.02437	2.41177	1.98597	2.78252	2.84108	2.75293	2.68116	2.75635
Tsc22d1	6.62785	6.44558	6.71004	6.3681	6.45843	6.68207	6.43488	6.61976	6.61062	6.39941
Tsc2	3.55708	3.65209	3.76801	3.59573	3.96345	3.6594	3.44389	3.48021	3.62555	3.66545
Tsc1	1.56541	1.8583	1.85814	1.70916	1.85163	2.05015	2.03682	1.88518	2.04434	2.02061
Trub2	2.2957	2.17737	2.34471	2.28421	2.30697	2.32563	1.98889	2.30712	2.11623	2.51262
Trub1	0.982851	0.830868	0.61879	0.682984	0.785982	0.916876	0.927734	0.90525	0.61445	0.704937
Trrap	2.48572	2.55872	2.22427	2.36676	2.2855	2.93285	2.91336	2.8263	2.75444	2.81961
Trpv4	1.37824	1.4428	1.19881	1.75255	1.11898	1.86693	1.95184	2.10139	2.01486	1.38382
Trpv2	2.81565	2.98775	2.48383	2.45391	2.3325	3.19296	3.56282	3.2661	3.18532	3.02159
Trpt1	2.15141	2.21682	2.66257	2.47286	2.19941	2.1806	1.69788	2.03485	1.93961	1.94996
Trps1	1.94353	2.15125	1.51298	1.91406	1.64692	2.62607	2.51107	2.35616	2.45694	2.41489
Trpm7	3.23867	3.10475	2.8909	3.13005	2.97456	3.58111	3.59695	3.7059	3.33528	3.25516
Trpm4	2.00663	2.20974	2.02397	1.83334	2.0786	2.28257	2.143	2.23415	2.11841	2.23151
Trpc4ap	5.17624	5.18013	5.16142	5.21909	5.17753	5.32573	5.3314	5.3681	5.37745	5.27669
Trpc3	0.825207	1.01727	1.15919	1.09581	1.24119	0.0125558	0.0845514	0.260365	0.366494	0.516282
Trpc1	0.217923	0.178337	0.453447	0.433228	0.608614	0.925257	0.708049	0.834852	0.444159	0.480199
Trp53rka	2.38116	2.50743	2.58032	2.87121	2.69095	2.92546	2.85825	2.60248	2.93176	2.81798
Trp53inp2	6.3553	6.2447	6.68623	6.52086	6.73053	6.08927	5.52839	5.7132	6.13555	6.24175
Trp53inp1	2.90503	3.17793	2.5028	2.93749	2.54721	3.42141	3.23645	3.52682	3.30549	3.41506
Trp53i13	3.11834	3.36493	3.30401	3.40635	3.10194	3.61794	3.86267	3.68839	3.42258	3.61048
Trp53i11	4.74793	4.7716	4.52187	5.03782	4.56122	4.94868	4.7728	5.12626	4.99313	4.87074
Trp53bp2	2.1992	2.08126	2.01689	2.12313	1.94419	2.43955	2.46819	2.54442	2.3399	2.37828
Trp53bp1	1.97548	2.02843	1.89593	1.99652	1.84536	2.29059	2.12814	1.92079	2.08904	2.06407
Trp53	4.56684	4.53158	4.21685	4.6113	4.29486	4.63514	4.90428	4.80595	4.67427	4.71089
Trove2	1.63614	1.77501	1.53947	1.79199	1.16308	2.17727	1.96776	2.09913	1.66556	1.79581
Tro	0.801562	0.995746	0.798117	0.828667	0.72381	1.73344	1.79541	1.42643	1.57261	1.54524
Trnt1	3.37736	3.40477	3.47284	3.4703	3.24475	3.51321	3.48808	3.5431	3.45667	3.43966
Trnp1	1.40148	0.557385	0.846118	0.0411981	1.33295	1.59551	1.59579	1.96775	1.8662	1.37725
Trnau1ap	3.70258	3.70666	3.61436	3.76274	3.74296	3.52457	4.00542	3.81484	3.8309	3.91396
Trmu	1.95348	2.21748	1.74996	1.97228	1.79786	1.98381	1.83607	2.20167	2.1379	2.04422
Trmt61a	1.58112	1.55275	1.49886	1.51216	1.27553	1.50731	1.71966	1.42135	1.60755	1.61586
Trmt6	2.36722	1.99427	1.98341	2.18566	2.1771	2.31116	2.48575	2.54441	1.8376	2.24609
Trmt5	2.93707	2.68258	3.01481	2.96988	2.91353	2.4971	2.23818	2.45095	2.3412	2.28755
Trmt2b	3.30618	3.16918	3.50788	3.3893	3.46592	3.0191	3.00147	3.06304	3.09413	3.12936
Trmt2a	3.252	3.21128	2.98888	3.27814	3.0147	3.48243	3.60432	3.43372	3.46013	3.40223
Trmt1l	2.99622	3.00888	3.07809	3.1959	3.21208	3.21542	3.09153	2.7497	3.24003	3.37696
Trmt112	4.5868	4.5175	4.42849	4.41799	4.23263	4.78075	4.89064	4.71647	4.85362	4.49256
Trmt11	1.00051	0.72266	1.14157	1.13114	0.936814	1.4024	1.18592	1.03533	1.38048	1.1651
Trmt10c	2.23423	2.42102	2.06677	2.29956	2.27205	2.19983	1.96828	2.06638	2.38664	2.20179
Trmt10b	1.13925	1.24595	1.09897	0.708091	1.05268	1.80109	1.82838	1.93468	1.25976	1.23445
Trmt10a	0.40151	0.788377	0.0112294	0.327041	0.126004	0.636603	0.4921	0.666019	1.05795	0.753935
Trmt1	3.56801	3.58666	3.16171	3.28665	3.31072	3.82215	3.68549	3.69348	3.47305	3.46399
Trmo	1.17427	0.896004	0.873197	1.18989	1.34164	1.53875	1.3736	0.869825	0.724518	1.06725
Trit1	1.60278	1.52998	1.57648	1.62674	1.70709	1.92399	1.9437	1.57925	1.59151	1.6068
Trir	5.61845	5.509	5.48332	5.39497	5.31437	5.73849	5.74887	5.70185	5.71463	5.74023
Triqk	0.904166	1.048	0.803964	0.985978	0.768173	1.08505	1.52123	1.36744	1.22623	1.32258
Trip6	3.52664	3.52708	3.08936	3.41577	3.37598	3.63985	3.89256	3.60166	3.72343	3.55255
Trip4	2.4098	2.3821	2.08313	2.13463	2.02866	2.74707	2.60253	2.46433	2.53808	2.3004
Trip12	4.57448	4.19295	4.09059	4.26538	4.27078	4.93924	4.57778	4.84339	4.62048	4.44793
Trip11	2.02386	2.13195	1.9387	2.12011	1.96921	2.50734	2.4358	2.44562	2.32726	2.27253
Trip10	4.73805	4.79144	5.08068	4.77063	4.99	4.69148	4.64851	4.56783	4.78151	4.75806
Triobp	4.25048	4.28876	4.05226	4.17511	4.11946	4.37837	4.12039	4.39752	4.35124	4.31957
Trio	2.81756	2.60204	2.23265	2.61009	2.37838	2.89435	3.14854	2.93635	2.89308	2.93772
Trim8	4.14391	3.93468	3.90618	3.98058	3.97587	4.15879	4.24755	3.9835	4.20594	4.12405
Trim72	6.39595	6.26977	6.63572	6.61139	6.84484	5.87102	4.95135	5.27542	5.73268	6.17865
Trim7	2.33411	1.84523	2.47721	2.46829	2.6868	2.0543	1.87303	2.02532	1.98055	2.28853
Trim68	1.92997	1.67062	1.95773	2.3068	2.12652	1.59948	1.85251	2.10661	1.65321	1.81026
Trim65	1.85194	2.03418	2.00241	1.52157	1.81276	2.34596	2.31959	2.04462	2.33983	1.9752
Trim63	5.11799	4.74325	5.33029	5.20608	5.45645	4.33375	3.54116	3.9632	4.06976	4.84126
Trim62	0.314031	0.792414	0.759182	0.904838	0.920142	1.17527	1.05622	1.1376	1.39885	0.896478
Trim59	2.66441	2.72374	2.0859	2.88809	2.43923	3.43788	3.33145	2.99794	2.98045	3.06254
Trim56	2.14751	2.09419	1.65726	2.0898	1.88001	2.26208	2.21846	2.26156	2.17082	2.25322
Trim55	3.66491	3.66048	4.03517	4.14388	4.27098	3.36067	2.35887	3.28075	3.18353	3.52817
Trim54	5.81905	5.69654	6.05619	5.89102	6.34123	5.2519	4.18796	4.77974	4.985	5.61439
Trim47	4.85688	5.09433	4.85421	5.05044	4.97789	5.45168	5.41858	5.12484	5.70246	5.38081
Trim46	1.50352	1.50154	0.748432	1.11454	1.02942	1.9166	1.86721	1.43659	2.15664	1.74863
Trim44	3.82925	3.85388	3.61137	3.89057	3.69759	4.08103	4.12868	4.15261	3.98292	4.05206
Trim41	3.21636	3.34242	2.93938	3.33129	3.03351	3.48265	3.41154	3.49081	3.41264	3.37753
Trim39	2.09065	1.9697	1.88387	2.23198	1.6853	2.37435	2.23586	2.30056	2.23633	2.37749
Trim37	1.66261	1.79802	2.15599	1.82606	1.84164	1.87531	1.98891	1.88108	1.92833	2.01807
Trim35	4.99917	5.02393	4.94689	5.11671	5.04904	5.14655	5.28824	5.29442	5.15901	5.23695
Trim34a	2.71169	2.45937	2.21906	2.54155	2.05023	2.47519	2.65493	2.21942	2.38728	2.24913
Trim33	1.83385	1.92834	1.81126	1.81758	1.76286	2.39661	2.47929	2.33052	2.20287	2.14237
Trim32	2.59495	2.59399	2.38514	2.74425	2.44117	2.84333	3.03583	2.64924	2.88082	2.92848
Trim30d	2.3365	1.91343	1.32244	1.75416	1.79741	2.30487	2.19032	2.11328	1.81384	1.89613
Trim30a	3.43755	3.20057	2.81817	3.16886	2.84298	3.39583	3.34531	3.23577	3.06147	3.10877
Trim3	3.44328	3.73974	3.59575	3.66152	3.64365	3.86819	3.96426	3.87829	3.99582	3.91146
Trim28	4.81399	4.9856	4.72883	4.82863	4.70159	5.11282	5.26527	5.02215	5.34631	5.12247
Trim27	2.83972	2.86636	2.58447	3.44648	3.12709	3.73446	3.30362	3.55236	3.22075	3.22579
Trim26	3.16466	3.33484	3.12822	3.36042	3.03999	3.73642	3.60469	3.57532	3.50251	3.56915
Trim25	3.63178	3.36999	3.28943	3.46525	3.158	3.69844	3.68099	3.69025	3.41374	3.56086
Trim24	2.8736	2.85771	2.8425	3.04971	2.90375	3.04621	2.94721	2.90554	2.87964	3.10455
Trim23	2.36241	2.61427	2.19437	2.6917	2.32853	2.53873	2.38184	2.83928	2.41882	2.49072
Trim21	2.20646	2.0376	1.64284	2.05599	2.01395	2.30838	2.21286	1.87048	2.03525	2.2592
Trim2	1.25272	1.15611	1.13901	1.26733	1.11775	1.65681	1.85183	1.7891	1.29133	1.72922
Trim16	1.8984	1.56797	1.23484	1.41514	1.2862	1.5667	1.5478	1.76173	1.62979	1.64976
Trim14	1.93636	1.97615	1.58948	1.87897	1.79107	2.69373	2.39046	2.39663	2.46185	2.37787
Trim13	1.92515	1.84474	1.83473	2.14453	1.68626	2.13852	2.14858	2.08842	1.82123	1.67977
Trim12c	2.48096	2.09935	1.61717	2.16806	1.69713	2.59394	2.39832	2.48382	2.26575	2.21988
Trim12a	3.0426	3.08612	2.88081	3.0224	2.79063	3.14729	3.31562	3.3754	3.1337	3.31745
Trim11	2.77997	2.84925	3.03334	2.97355	2.97241	3.09789	3.09074	2.93887	3.12096	3.13166
Tril	2.35033	2.67071	2.32292	2.58543	2.29185	2.33802	2.52322	2.59472	2.52277	2.76944
Trib3	1.0236	0.871989	1.58013	0.698549	0.621226	0.721967	0.723618	1.01963	0.901698	0.593902
Trib2	3.24684	3.47906	3.48997	3.54389	3.49004	3.4945	3.23612	3.15442	3.38629	3.27214
Trib1	2.88678	2.70537	2.55962	2.72278	2.79452	2.99047	2.83269	2.94623	3.07695	2.75511
Triap1	3.75047	3.70431	3.76036	3.80978	3.59372	4.19369	4.05737	3.81235	3.88054	3.97897
Trf	6.38248	5.95248	5.64424	5.86937	5.57113	6.2021	6.87836	6.92921	6.41185	6.05605
Trex1	3.14192	3.52936	3.34068	2.75324	2.78358	3.64508	3.44455	3.58278	3.16732	3.45754
Trem2	5.87743	6.0899	5.53197	5.81467	5.1026	6.59825	6.9027	6.8499	6.65035	6.12254
Trdn	4.30894	4.03086	4.55208	4.62128	4.61131	3.94828	3.32259	3.89421	3.70612	3.97412
Trdmt1	0.94918	0.743913	0.578277	1.16967	0.694172	1.26759	0.929924	1.4756	0.836032	0.766878
Trarg1	0.584355	0.621772	0.947242	0.807035	0.413297	0.781587	1.14253	1.65984	1.11668	0.99953
Trappc9	2.75323	2.5676	2.79771	2.70319	2.98618	2.64935	2.68609	2.93268	2.79309	2.81622
Trappc8	3.10787	3.10201	3.02313	3.11516	3.04581	3.38328	3.15048	3.26449	3.28242	3.28754
Trappc6b	4.96952	4.96177	4.98897	5.15928	5.01797	5.06078	5.21098	5.46279	5.01376	4.97963
Trappc6a	3.4655	3.37106	3.30671	3.40185	3.0934	3.58116	3.71328	3.93326	3.57639	3.42652
Trappc5	3.39099	3.32838	3.51465	3.44228	3.37526	3.32057	3.31673	3.29244	3.45309	3.39633
Trappc4	4.44148	3.94807	4.28279	4.15429	4.20028	4.53879	4.56798	4.48535	4.61097	4.36126
Trappc3	4.63987	4.78699	4.66206	4.84585	4.53467	4.79227	4.91095	4.95759	4.95307	4.90268
Trappc2l	3.30651	3.21935	3.40063	3.20164	3.17482	3.2928	3.49178	3.20988	3.21302	3.38595
Trappc2	2.7322	2.75267	3.01363	2.87362	2.83669	2.82479	2.69745	2.89242	2.61578	2.74763
Trappc13	3.10722	3.41403	3.09844	3.44784	2.9918	3.54359	3.0655	3.2442	3.20352	3.20819
Trappc12	3.08983	3.01669	3.08008	3.16835	3.0756	3.21673	3.26433	3.29762	3.32457	3.27645
Trappc11	2.90724	2.90885	2.85028	3.04313	2.87276	3.23056	3.13258	3.19286	3.08345	3.11213
Trappc10	3.26263	3.22527	3.30527	3.42091	3.43504	3.38337	3.25432	3.4193	3.43416	3.36342
Trappc1	4.72575	4.57139	4.6023	4.72355	4.42061	4.63133	4.90595	4.7458	4.71637	4.73601
Trap1	4.90366	4.9416	5.24177	5.04466	5.17398	4.77737	4.76958	4.69351	4.80032	5.04332
Tram2	2.46588	2.50208	2.21371	2.5328	2.05562	2.99476	3.06555	2.95623	3.11048	2.88032
Tram1	5.09403	5.14292	4.70525	4.94922	4.55219	5.39026	5.48349	5.42992	5.36749	5.0784
Trak2	4.63112	4.5911	4.72476	4.82089	4.92407	4.64107	4.01687	4.32565	4.4735	4.66029
Trak1	5.63193	5.68384	5.99517	5.86705	6.01982	5.48928	5.11483	5.26496	5.48317	5.6857
Trafd1	4.77333	4.71158	4.61573	4.76587	4.64677	5.09099	5.12456	5.03653	4.77263	4.97838
Traf7	4.50653	4.50278	4.33102	4.51847	4.37276	4.6567	4.81189	4.90265	4.89464	4.78998
Traf6	1.70308	1.69941	1.48818	1.89446	1.51608	1.99588	1.92718	2.1026	2.07532	1.81113
Traf5	2.56793	2.21772	2.21647	2.26956	2.04209	2.73536	2.8368	2.59349	2.49471	2.62999
Traf4	2.82671	3.04115	2.59672	2.8568	2.66231	3.41405	3.51901	3.11741	3.35875	3.2896
Traf3ip2	1.66298	1.07318	0.632706	1.05084	1.02903	1.14373	1.7985	1.56795	0.948646	0.907168
Traf3ip1	0.873345	1.10247	1.14633	1.24535	1.27417	1.36935	1.40124	0.954561	1.66935	1.3537
Traf3	2.5104	2.42386	2.26645	2.64634	2.47859	2.75179	2.8873	2.68885	2.9391	2.73946
Traf2	3.02636	2.82312	2.51897	2.84433	2.66877	3.1679	3.24229	2.77191	3.12942	3.18213
Traf1	1.27242	0.73843	0.315054	0.859418	0.73108	0.767317	1.58385	1.21527	1.21223	0.820343
Tradd	2.8418	2.65615	2.4971	2.60498	2.31153	3.11414	3.10651	3.07406	3.22556	3.15006
Trabd2b	3.22055	3.00993	3.09427	3.11895	3.35701	2.8658	2.85436	3.24332	3.00293	2.93789
Trabd	3.9749	3.99635	4.07312	4.08182	4.08806	4.1095	4.04575	4.26443	4.30201	4.09693
Tra2b	4.50498	4.61186	4.31325	4.52	4.40935	4.83702	4.74072	4.87573	4.80596	4.72484
Tra2a	4.51887	4.60234	4.28601	4.5667	4.34757	5.04703	4.94406	4.65436	4.98978	4.62084
Tpx2	2.73322	2.61676	2.24659	2.8238	2.1546	2.71899	2.83394	2.58063	2.53572	2.77674
Tpt1	10.0987	10.0439	9.87244	9.94985	9.79983	10.2984	10.3882	10.3849	10.3078	10.0505
Tpst2	4.62682	4.63185	4.55731	4.71166	4.46759	4.60686	4.69404	4.64261	4.75747	4.71948
Tpst1	4.35004	4.28509	4.16339	4.1996	4.0614	4.81949	4.80187	4.43425	4.66259	4.51385
Tprn	1.19469	1.24445	1.13514	1.54405	0.801688	1.64152	1.25177	1.54548	1.43788	1.83439
Tprkb	2.92059	2.58723	3.03804	2.87891	2.84717	3.13308	3.2955	3.12763	3.34599	2.97902
Tprgl	5.7553	5.71347	5.96488	5.89571	6.07799	6.12976	6.05964	6.00206	6.17915	6.04642
Tpra1	4.09294	4.06702	3.81303	3.95297	3.95176	3.97571	4.23468	4.20359	4.1626	4.10871
Tpr	3.97993	3.87269	3.63918	4.00061	3.75213	4.07049	4.12781	4.13911	4.00312	4.02033
Tppp3	4.46738	4.36727	4.23317	3.81329	3.5915	3.05354	3.68527	3.53078	4.05417	3.95893
Tppp	1.67535	1.03091	1.73051	1.12296	1.51279	0.668279	0.738675	0.714637	0.681289	0.660347
Tpp2	3.70846	3.616	3.57762	3.72361	3.43409	3.83611	3.81562	3.87507	3.78968	3.86734
Tpp1	4.7395	4.73223	4.60816	4.6187	4.35844	5.01485	5.25657	5.10648	5.19849	4.91255
Tpmt	1.32495	1.36836	0.968678	1.1041	1.26227	0.787632	1.26827	1.04591	0.584431	0.914705
Tpm4	7.93659	7.96008	7.52499	7.94845	7.43665	8.15308	8.45249	8.29519	8.22422	8.13993
Tpm3-rs7	3.30012	3.15907	5.07189	3.35768	2.90341	3.15575	5.84644	3.71173	5.648	3.03991
Tpm3	6.83351	6.76229	5.93906	6.77432	6.31956	7.00533	6.73362	7.20455	6.57297	6.97679
Tpm2	6.03677	6.36978	5.5894	6.17595	5.4303	6.76307	7.09071	6.6953	6.83847	6.71688
Tpm1	11.4777	11.4341	11.9551	11.8046	11.8744	11.1573	10.5388	11.072	11.0829	11.3436
Tpk1	0.858328	0.950798	0.313592	0.539462	1.0864	0.671521	1.06119	1.21955	0.513073	0.933013
Tpi1	8.00586	7.96866	8.16455	8.14084	8.19518	7.68995	7.57479	7.70643	7.78929	7.91415
Tpgs2	1.71004	1.85296	1.57213	1.87271	1.65154	1.89054	1.98264	1.70144	2.04303	1.77792
Tpgs1	3.97536	3.88608	3.95996	3.89488	3.67551	4.29082	4.28082	4.17228	4.39412	4.20435
Tpd52l2	4.44598	4.0982	4.41065	4.53751	4.47143	4.96824	4.43913	4.19049	4.70454	4.6255
Tpd52	3.41529	3.51283	3.41574	3.47553	3.14136	4.0544	4.36854	4.39954	3.9265	3.73871
Tpcn2	2.10026	2.06343	1.49942	2.04703	1.70789	2.53629	2.67876	2.7035	2.22551	2.38661
Tpcn1	3.42624	3.53031	3.35992	3.5811	3.33424	3.61647	3.46529	3.90509	3.7	3.66941
Tox4	3.03978	3.08581	3.06368	3.20778	3.15643	3.53217	3.38713	3.42896	3.20748	3.32354
Tor4a	3.27336	3.02295	2.72357	2.89666	2.55898	3.38154	3.66825	3.56504	3.39279	3.30037
Tor3a	3.63773	3.44534	3.30485	3.61438	3.43038	4.07262	3.85005	3.57724	3.72174	3.72313
Tor2a	4.16483	4.40072	3.82628	4.15874	3.83715	4.48921	4.68555	4.58692	4.81253	4.40885
Tor1b	3.60878	3.58397	3.35393	3.60232	3.2337	3.80344	3.92457	3.72926	3.79584	3.65781
Tor1aip2	4.93166	4.89243	4.77715	5.05087	4.70663	5.28118	5.23101	5.12188	5.17287	5.06798
Tor1aip1	4.6639	4.65334	4.57063	4.69462	4.57093	4.91106	4.82529	4.83029	4.78869	4.81623
Tor1a	3.57437	3.45517	3.23715	3.51987	3.29571	3.923	4.13627	4.07845	3.90272	3.95236
Topors	2.68932	2.60048	2.42676	2.58467	2.47642	3.01319	3.20407	3.04447	2.9486	2.81013
Topbp1	2.70269	2.6612	2.23534	2.94487	2.51506	2.91223	3.08574	3.06385	3.0242	2.98361
Top3b	3.34444	3.19766	3.11613	3.00496	3.14402	3.25678	3.37131	3.17914	3.41144	3.30628
Top3a	0.888623	1.00988	0.578233	0.864007	0.590417	1.14107	1.24752	1.27341	1.03588	1.03389
Top2b	3.13416	3.27475	2.87072	3.31123	2.94855	3.56896	3.43054	3.40678	3.2795	3.32078
Top2a	3.23092	3.17196	2.57066	3.36641	2.65071	3.25416	3.24434	2.94539	3.15208	3.42987
Top1mt	1.66359	1.56023	1.38522	1.17357	1.36242	1.52439	1.79214	1.60054	1.67283	1.97943
Top1	3.96627	3.98608	3.64649	3.87384	3.69279	4.40407	4.07209	4.07266	4.25161	3.99269
Tomm70a	3.46078	3.43352	3.50767	3.57851	3.55054	3.60161	3.46126	3.70051	3.49308	3.49859
Tomm7	4.13848	3.85389	3.72315	3.80116	3.90129	3.79741	4.10375	3.68532	3.55055	3.81845
Tomm6	3.80892	3.89997	3.8514	4.11383	4.09912	5.14977	4.60822	3.8895	4.46383	4.18523
Tomm5	5.97168	5.84479	6.06734	5.89726	6.13099	5.5686	5.41977	5.13401	5.59657	5.68522
Tomm40l	3.07843	2.92904	3.26804	3.14928	3.15535	3.03311	2.40228	2.5965	2.90121	2.74168
Tomm40	4.75846	4.69761	4.96332	4.99061	4.90515	4.62099	4.46465	4.43375	4.58146	4.70403
Tomm34	3.44071	3.51508	3.62193	3.324	3.31113	3.79626	3.72805	3.43531	3.6048	3.35409
Tomm22	4.7122	4.64188	4.78829	4.7987	4.79551	4.67477	4.54067	4.47451	4.52639	4.56589
Tomm20	3.90976	3.86787	3.95435	4.03277	3.83075	3.95535	4.10147	4.17766	3.9342	4.11135
Tom1l2	3.93211	3.95451	4.30542	4.19673	4.39461	3.84008	3.47562	3.75922	3.81185	4.10275
Tom1l1	1.90274	1.8333	2.05191	1.97845	1.87461	1.90507	1.8534	2.06105	1.4971	1.68999
Tom1	3.7158	3.77953	3.89264	4.12853	4.01618	3.69787	3.55413	3.76874	3.80014	3.72974
Tollip	4.13525	4.09825	4.29154	4.21557	4.16932	4.28177	4.25344	4.26319	4.11096	4.104
Togaram1	1.99918	2.01155	2.12668	2.16639	1.87214	2.61812	2.30738	2.31979	2.31369	2.30277
Toe1	2.56863	2.51241	2.2406	2.32766	2.30658	2.82225	2.68096	3.01148	2.68538	2.57852
Tob2	3.23201	3.29429	3.21717	3.67975	3.59226	3.45598	3.41155	3.84324	3.54659	3.64957
Tob1	3.71714	3.75189	3.8826	4.01769	4.08438	3.90587	3.64203	3.82406	3.85177	3.99375
Tnxb	2.80139	2.28662	2.76573	2.73808	2.94967	1.93187	2.2405	2.26743	1.74572	2.2625
Tns3	4.36302	4.39753	3.60208	4.29647	3.78046	4.92951	4.87866	4.96738	4.9145	4.54303
Tns2	4.55642	4.62911	4.80118	4.88675	4.88088	4.62006	4.35888	4.60584	4.67908	4.69924
Tns1	5.51403	5.82221	5.74171	6.12581	5.9015	5.99861	5.71196	5.93228	5.6905	5.92894
Tnrc6c	2.42164	2.50286	2.41636	2.5559	2.26252	2.96754	2.66128	2.70337	2.70098	2.82693
Tnrc6b	1.2568	1.39633	1.30129	1.5167	1.44095	1.71013	1.59789	1.58064	1.40284	1.68709
Tnrc6a	2.70324	2.93813	2.4485	2.91951	2.63246	3.19838	3.18517	3.14269	3.04377	3.12207
Tnrc18	3.12921	3.35494	2.76904	3.40317	3.10086	3.97859	3.69835	3.70239	3.63387	3.68977
Tnpo3	3.73269	3.82846	3.7555	3.7886	3.66091	4.07033	3.99737	4.09393	3.85796	3.94115
Tnpo2	3.34889	3.38021	3.04998	3.31401	3.05715	3.5892	3.80537	3.61785	3.60976	3.61408
Tnpo1	3.72471	3.63023	3.30849	3.74608	3.48754	3.99797	3.99815	4.11461	3.94092	3.97516
Tnnt3	0.444881	1.21468	1.14773	1.46955	1.15124	1.69483	1.83455	2.85947	1.72914	2.31043
Tnnt2	10.8046	10.9417	11.4312	11.152	11.3306	10.6959	9.98156	10.708	10.5176	10.7347
Tnnt1	1.97285	1.31007	2.06804	1.95214	2.4514	1.56557	0.839962	1.19241	1.65485	1.85863
Tnni3k	3.64494	3.40688	4.28008	3.85058	4.26605	2.88158	1.50293	2.41184	2.67081	3.15492
Tnni3	9.84774	9.63923	10.3033	9.90485	10.413	8.69902	7.33041	8.23944	8.84946	9.23799
Tnnc1	10.1468	10.0627	10.4637	10.4807	10.6033	9.46429	8.2315	9.25208	9.38871	9.87446
Tnmd	0.747564	1.08824	0.419042	0.646288	0.76913	0.988966	0.351073	0.766065	0.689115	0.710839
Tnks2	4.24391	4.30305	4.06806	4.24618	4.09376	4.52329	4.52081	4.49015	4.45887	4.44796
Tnks1bp1	4.27512	4.20382	3.91577	4.30491	3.95971	4.50279	4.43142	4.357	4.39679	4.41833
Tnks	3.31048	3.35614	3.14515	3.44315	3.325	3.79338	3.73237	3.80166	3.75777	3.68443
Tnk2	2.80406	2.85959	2.69536	2.84202	2.6031	3.12909	3.44754	3.31613	3.1532	3.0474
Tnip2	3.02538	2.96102	3.0121	2.98988	2.90935	3.25336	3.4831	3.2592	3.44316	3.19032
Tnip1	4.49282	4.52762	4.42921	4.56118	4.42112	4.61135	4.71481	4.66471	4.55479	4.57126
Tnfsfm13	3.46459	3.19562	3.18952	3.29105	2.48641	3.73219	4.09793	3.75757	3.68786	3.29787
Tnfsf9	0.449411	0.808393	0.536497	1.03547	0.567886	1.04298	1.49942	1.05488	1.24899	0.692746
Tnfsf13	1.53337	1.68507	0.419637	0.968134	0.467546	1.42689	1.97591	2.37758	1.82363	1.77408
Tnfsf12	4.03279	4.20952	4.09149	4.23718	4.16333	4.46837	4.83909	4.5144	4.48426	4.55782
Tnfsf10	2.24299	2.11284	2.16226	2.31896	1.88201	2.08696	1.76013	1.34727	1.28975	1.9697
Tnfrsf25	0.647541	0.397849	1.05168	0.545221	0.889166	1.51703	1.03012	0.126461	0.940201	0.327716
Tnfrsf23	2.48305	2.71905	2.04477	2.59442	2.234	3.12265	3.3374	2.82615	2.97837	2.99721
Tnfrsf22	0.73232	1.39796	0.233271	1.40823	0.860913	1.17361	1.15936	1.33495	1.42718	1.02571
Tnfrsf21	2.92483	2.9753	2.88795	2.88743	2.61224	3.12724	2.95543	3.06807	2.76977	2.98168
Tnfrsf1b	4.80989	4.54383	4.21399	4.66149	4.03666	5.25827	5.27841	5.32702	5.2578	4.97408
Tnfrsf1a	5.8585	6.02517	5.54746	5.96609	5.55213	6.10051	6.34605	6.32313	6.20017	6.12631
Tnfrsf14	2.32387	1.71012	1.14874	1.99277	1.17231	2.31816	2.32811	2.43719	2.25404	2.65532
Tnfrsf13b	1.30479	1.0801	0.780786	1.42936	0.819433	1.82609	2.06344	2.76151	1.30414	1.65757
Tnfrsf12a	6.05744	5.96	5.72813	6.04067	5.88734	5.90443	6.03023	6.2493	5.95742	6.03913
Tnfrsf11b	2.18348	1.75135	0.54696	1.8137	0.873097	1.48909	2.96062	2.6899	1.87181	1.96621
Tnfrsf11a	1.09144	1.20184	0.412051	0.8348	0.656062	1.47281	1.39697	1.55975	1.4262	1.30854
Tnfrsf10b	1.84267	1.76366	1.05624	1.63202	1.38293	2.10478	2.08147	1.70841	1.86484	1.92298
Tnfaip8l2	3.87767	3.88253	3.27943	3.77548	3.04674	4.35566	4.63072	4.78735	4.43107	4.06784
Tnfaip8l1	1.83787	1.47382	1.52533	1.87143	1.18919	1.37878	1.51273	1.57064	1.74611	1.45772
Tnfaip8	4.88647	4.64954	4.83559	4.84064	4.9806	4.73778	4.78629	5.04827	4.7257	4.64378
Tnfaip6	3.20159	3.02809	2.04433	2.17079	1.71269	2.36365	3.29628	2.44798	2.76406	2.71021
Tnfaip3	2.03277	1.59969	1.54609	1.51582	1.14113	1.78057	2.02935	2.18477	1.74115	1.6885
Tnfaip2	4.23069	3.98465	3.55428	3.92543	3.56057	4.35534	4.59079	4.19549	4.19099	4.16256
Tnfaip1	4.62853	4.71933	4.55982	4.89675	4.63225	4.87088	4.82271	4.92754	4.83361	4.85054
Tnc	5.49015	5.87096	4.91723	4.80734	4.73884	5.31296	6.58468	5.60092	5.73103	5.85503
Tmx4	3.2079	3.31821	3.40608	3.38444	3.20376	3.53555	3.45376	3.57787	3.44363	3.41704
Tmx3	3.52426	3.59582	3.2465	3.50651	2.99434	3.72592	3.69472	3.95743	3.55664	3.46256
Tmx2	4.82107	4.65936	5.13183	4.98019	5.2085	4.65514	4.26529	4.37448	4.61564	4.62989
Tmx1	4.7343	4.56363	4.54914	4.70003	4.43546	4.71679	4.50018	4.7709	4.65919	4.45062
Tmub2	4.174	4.04355	3.98377	4.12417	4.05411	4.19012	4.37193	4.33862	4.28225	4.14074
Tmub1	2.28788	2.50099	2.42783	2.39241	2.24034	2.29656	2.32047	2.45626	2.55413	2.69779
Tmtc4	2.37416	2.1827	1.69118	2.12411	1.60838	2.67373	2.7126	2.73927	2.61695	2.33881
Tmtc3	2.21194	2.39897	2.13528	2.64928	2.22364	2.80624	2.67078	2.80755	2.52978	2.56489
Tmtc2	0.80518	0.42173	0.310091	0.64583	0.518388	0.165738	1.10459	0.66003	0.496807	0.795818
Tmtc1	2.97319	2.96736	3.09714	3.44717	3.37762	2.98435	2.61863	3.11501	2.95844	3.14663
Tmsb4x	10.2844	10.1331	9.88163	9.98245	9.65591	10.6027	10.7607	10.5403	10.4484	10.188
Tmsb10	8.43163	8.57503	7.83938	8.25373	7.65501	8.7854	9.00658	8.84051	8.62394	8.49277
Tmppe	0.425773	0.423471	0.189392	1.04168	0.519955	1.23661	0.994937	1.12702	1.02497	1.06523
Tmpo	4.31306	4.39437	4.12394	4.56866	4.29335	4.54804	4.58518	4.57871	4.59627	4.51573
Tmod3	5.07884	5.1537	5.09412	5.3085	4.94039	5.40781	5.24962	5.34796	5.24853	5.30349
Tmod1	5.5496	5.51162	6.10976	5.71544	6.00988	5.30683	4.57578	5.10047	5.17695	5.38218
Tmf1	2.60469	2.65028	2.33455	2.63382	2.26931	2.85455	2.93912	2.92923	2.87804	2.72696
Tmem9b	4.64526	4.66017	4.59757	4.74654	4.5024	4.88391	4.7268	4.87017	4.74271	4.76886
Tmem98	4.83741	4.72714	4.50597	4.73421	4.40342	5.21624	5.3163	5.10728	5.08726	4.72981
Tmem97	3.16555	3.30698	2.94105	3.18256	2.58399	3.42167	3.79368	3.52462	3.6271	3.5217
Tmem94	3.31603	3.3639	3.72661	3.56488	3.72298	3.22094	3.06427	3.11351	3.36973	3.33274
Tmem9	4.04526	3.92593	3.66017	4.01209	3.50124	4.12849	4.55895	4.34847	4.39884	4.25423
Tmem8b	1.5372	1.60996	1.90512	1.76698	1.99373	1.46079	1.22471	1.1425	1.60009	1.60314
Tmem88	4.18079	3.86405	4.19709	4.41408	4.23771	3.59305	2.9802	3.60032	3.8465	3.98614
Tmem87b	2.5338	2.68884	2.39539	2.64056	2.44734	3.05269	2.94459	3.02652	2.77755	2.72306
Tmem87a	3.12848	3.27945	3.12775	3.23072	3.00442	3.52383	3.43772	3.5966	3.48476	3.23315
Tmem86a	4.72614	4.53744	4.38589	4.44884	3.96608	5.00827	4.8346	4.98023	4.8195	4.80134
Tmem80	2.31855	2.10653	2.13584	2.36176	2.33306	2.28892	2.80355	2.40031	2.46536	2.29905
Tmem8	1.86145	1.73752	1.35924	1.84486	1.1377	2.12016	2.42741	2.47238	2.26307	1.70706
Tmem71	1.65812	1.30261	1.33737	1.76485	1.29865	2.05919	1.41146	1.91441	1.49221	1.57242
Tmem70	4.61543	4.48551	4.85871	4.56439	4.77887	4.44035	3.96831	4.15104	4.17977	4.40085
Tmem69	2.53921	2.76801	2.77996	2.34567	2.98458	2.54644	2.10245	2.50188	2.17146	2.16695
Tmem68	2.41453	2.42955	1.80256	2.20759	2.04011	2.57773	2.56215	2.61386	2.63022	2.51825
Tmem67	0.959501	0.893925	0.69897	1.11806	0.956627	1.24387	1.44227	1.50355	1.12192	1.30062
Tmem65	4.74119	4.6838	4.87811	4.76519	4.9918	4.7913	4.50525	4.68212	4.68363	4.61021
Tmem64	4.38151	4.38031	4.1343	4.53503	4.08187	4.78705	4.82053	4.53435	4.61358	4.61223
Tmem63b	4.06855	4.14091	4.44531	4.0974	4.58631	4.05357	3.62562	3.9073	3.96456	4.03159
Tmem63a	3.59046	3.5716	3.35146	3.56097	3.43465	3.818	4.0296	4.07712	3.84089	3.6576
Tmem62	1.55796	1.38455	1.64187	1.28796	1.44517	1.77281	1.64544	1.76015	1.72	1.73131
Tmem60	3.07627	3.04642	3.18659	2.71915	3.40465	3.19347	2.72161	3.2318	2.79489	3.14267
Tmem59	6.57098	6.68226	6.54934	6.57596	6.40603	6.89991	7.00161	6.86164	6.85861	6.75571
Tmem53	2.96883	2.81626	3.00076	2.91122	2.81753	2.2118	2.41343	2.60136	2.48424	2.61177
Tmem51	2.54474	2.36368	2.04634	2.28443	2.04841	2.89861	3.07904	2.90572	2.74988	2.4571
Tmem50b	4.37121	4.07523	4.56354	4.32269	4.32446	4.3574	4.13305	4.3222	4.61035	4.28983
Tmem50a	6.4189	6.37667	6.29423	6.32176	6.08907	6.70009	6.74608	6.78683	6.62446	6.57194
Tmem47	2.69958	2.81304	2.45455	2.86673	2.66768	2.92833	3.19171	3.25377	3.00554	2.92306
Tmem45a	4.03919	4.12514	3.43656	4.03844	3.36673	4.20107	4.77314	4.81466	4.47378	4.32989
Tmem44	1.25437	1.48287	1.44679	1.50023	1.42409	1.65646	1.31296	1.62466	1.51171	1.51892
Tmem43	4.70352	4.79154	4.40299	4.63195	4.4001	4.97879	5.16495	5.00913	5.06612	4.98748
Tmem42	2.61848	2.60422	3.09016	2.49629	2.73749	2.52379	2.75313	2.62361	2.67757	2.6702
Tmem41b	2.89066	2.88337	2.97781	2.89564	2.8614	3.0025	2.87218	2.96386	2.91965	2.79671
Tmem41a	2.59238	2.59834	2.57194	2.69788	2.65137	2.91175	2.51987	2.70431	2.82569	2.65684
Tmem39b	1.33403	2.0081	1.6056	1.8699	1.6344	1.99612	2.32242	2.37533	2.23125	2.04197
Tmem39a	2.89602	3.28552	2.81686	2.99506	2.94126	3.49309	3.5895	3.1252	3.47588	3.44982
Tmem38b	2.88094	2.93625	3.07451	3.02927	3.04869	2.97721	3.21002	3.08209	2.85386	3.02336
Tmem38a	6.23898	5.98167	6.81283	6.34769	6.87803	5.55632	4.50986	5.39845	5.51858	5.88412
Tmem37	2.60818	2.22354	1.55363	2.42813	1.49376	2.74085	3.15448	3.3726	2.91168	2.65149
Tmem35b	1.64497	1.7682	1.67872	1.93579	1.57437	2.10135	2.52659	2.18596	2.08543	1.69218
Tmem35a	1.017	0.925576	1.0509	1.14637	1.25432	0.458787	1.89498	1.26655	0.516701	0.644698
Tmem33	3.05135	3.10195	3.00266	2.94239	2.83779	3.30983	3.26342	3.25306	3.31369	3.14035
Tmem30a	5.03464	5.02405	4.8953	5.09068	4.80987	5.25043	5.23523	5.33326	5.10565	5.06573
Tmem29	2.03919	2.03879	1.46812	2.10993	1.57115	2.36169	2.57227	2.79407	2.46374	2.22239
Tmem273	1.89269	2.22117	1.17478	1.47535	1.10605	2.20531	2.38998	2.08447	2.21669	2.17602
Tmem268	1.8996	1.70768	1.64221	1.68098	1.50354	1.94287	2.02688	2.25912	1.92994	1.82174
Tmem267	3.64241	2.56628	3.24289	2.61493	2.08321	3.65042	2.8806	1.38982	3.53389	2.1117
Tmem263	3.32075	3.42375	3.05932	3.27308	2.95198	3.89926	3.97772	3.83806	3.8085	3.58251
Tmem260	1.85633	1.60111	1.72986	1.86131	2.06104	2.17564	1.90873	2.64793	1.94269	2.4647
Tmem259	5.26318	5.34116	5.39854	5.47402	5.41148	5.37293	5.45424	5.45458	5.60512	5.58278
Tmem258	4.975	4.98171	4.88122	4.8535	4.93111	4.92706	5.18081	4.89098	5.01282	4.95583
Tmem256	4.84185	4.95286	4.82857	4.99992	4.979	4.74489	4.80079	4.70245	4.56635	4.73331
Tmem255b	2.60066	2.65389	2.87998	3.00821	2.52868	2.15924	1.59246	1.42047	2.59536	2.50072
Tmem255a	0.873082	0.788012	0.432111	0.789226	0.224932	1.2785	0.873959	1.37198	1.1336	0.717278
Tmem254c	2.8514	2.72411	2.44405	2.6241	2.27898	3.28949	3.27137	3.27696	3.34012	3.18481
Tmem252	2.08358	2.13633	2.31429	2.66011	2.27219	1.92226	1.97342	2.47103	2.17771	2.406
Tmem251	1.26909	1.21635	1.39734	1.40932	1.33148	1.82434	1.88623	1.85668	1.76213	1.57748
Tmem248	3.68136	3.78673	3.65248	3.66901	3.72879	3.96672	4.11698	4.01164	4.15052	3.91533
Tmem246	3.01582	2.99782	3.66337	3.17613	3.66614	2.74072	2.52499	2.78292	2.8344	2.93126
Tmem245	1.86691	2.01622	2.21916	2.07238	2.18027	2.12715	1.66772	1.9363	1.78937	2.02366
Tmem243	2.21872	1.79219	2.49704	1.61549	1.90432	2.33163	2.45055	2.56629	1.91246	1.61216
Tmem242	5.32334	5.17413	5.48235	5.32794	5.35497	5.1822	5.05499	5.2121	5.28495	5.22556
Tmem241	1.13403	1.1993	0.993486	1.68083	1.42938	1.42518	1.68098	1.95179	1.09601	1.56665
Tmem238	0.577932	0.208942	0.408449	0.439337	1.57906	0.494747	1.08147	0.20937	1.13107	0.899556
Tmem237	2.37542	2.43624	2.23405	2.35731	2.06776	2.57049	2.72694	2.67292	2.2911	2.56195
Tmem234	5.34323	5.40336	5.4308	5.57195	5.20401	5.75993	5.73758	5.77275	5.56325	5.56771
Tmem231	0.710354	0.704704	0.638369	0.550684	0.492542	1.19033	0.852844	1.01212	1.03405	1.07715
Tmem230	3.64653	3.61361	3.6443	3.572	3.50859	3.73863	3.78582	3.6653	3.866	3.68803
Tmem229b	2.53547	2.48133	2.51525	2.49801	2.40525	2.75072	2.88022	2.83576	2.84466	2.86226
Tmem222	3.87419	4.0692	3.79059	4.02743	3.9443	3.98267	4.10075	4.21902	4.05889	4.03198
Tmem220	1.09929	0.879349	1.00762	1.2093	1.13341	1.70063	1.79047	1.68503	1.36241	1.5227
Tmem219	3.91657	3.78716	3.6583	3.63756	3.62108	4.19749	4.33074	4.16096	4.14106	4.24736
Tmem218	1.53432	1.89357	2.10103	1.74391	1.8726	1.73522	1.82308	1.61914	1.83353	1.78512
Tmem216	2.27014	2.37495	2.22786	2.28331	2.14443	2.4268	2.28704	2.34744	2.22807	1.81725
Tmem214	3.3015	3.41074	3.12109	3.27353	3.11519	3.48614	3.63566	3.50191	3.69887	3.47001
Tmem209	2.509	2.51534	2.18234	2.4988	2.25131	2.5396	2.71513	2.52589	2.48738	2.62831
Tmem208	4.21596	4.22461	4.05246	4.1837	4.0917	4.53573	4.50295	4.32877	4.41166	4.27637
Tmem206	2.30339	2.68943	2.35528	2.64524	2.24907	2.89387	2.79621	2.52674	3.05671	2.85491
Tmem205	4.51053	4.3145	4.52853	4.26281	4.63942	4.31772	4.31716	4.3309	4.27665	4.53728
Tmem204	4.38439	4.61681	4.57712	4.62596	4.68406	4.17179	4.07289	4.44332	4.20995	4.42104
Tmem203	2.81779	3.0242	2.69834	2.93412	2.7503	3.34991	3.21638	3.3895	2.91628	3.21208
Tmem201	3.49725	3.53283	3.90058	3.65085	4.03012	3.24604	2.85545	2.93903	3.1753	3.43961
Tmem200b	2.63202	2.66432	2.6998	2.6344	2.41703	2.92356	2.88866	2.81676	3.15366	3.29386
Tmem199	2.51152	2.19116	2.45176	2.46706	1.91633	2.58935	2.60563	2.38729	2.27148	2.23617
Tmem198b	2.40591	2.73469	2.31762	2.61293	2.59994	2.82434	3.21131	3.0159	2.90661	2.75111
Tmem192	3.77653	3.65504	3.79488	3.91316	3.78628	4.08689	3.9825	4.08596	3.87063	3.9171
Tmem191c	0.229021	0.750481	0.553951	0.74385	0.424846	0.959284	1.18591	0.664429	0.483402	0.622454
Tmem19	3.48242	3.56242	3.3778	3.35717	3.17402	4.04805	3.95235	3.89804	3.87029	3.53333
Tmem189	4.47038	4.44186	4.27393	4.39709	4.21845	4.6959	4.87306	4.73484	4.78316	4.60787
Tmem186	2.04049	2.388	2.37628	2.18872	2.40996	2.02727	1.85992	2.0429	2.13984	2.18176
Tmem185b	2.91646	2.75536	2.71294	2.87856	2.70021	2.98001	3.20175	3.04982	3.2381	2.9617
Tmem185a	3.46451	3.276	3.36548	3.16757	3.35244	3.41491	3.42857	3.35799	3.52515	3.44775
Tmem184c	2.99916	3.27085	2.88094	3.19889	2.92634	3.36297	3.53178	3.42541	3.42662	3.41045
Tmem184b	4.86265	5.05114	4.81271	5.03418	4.78775	5.25839	5.27838	5.09872	5.31281	5.15665
Tmem183a	3.38849	3.46437	3.23085	3.23003	3.12049	3.67747	3.75551	3.70911	3.73932	3.63104
Tmem182	4.49546	4.45888	5.35418	4.65913	5.1104	4.07329	3.02821	3.84947	3.9409	4.35398
Tmem181a	2.38377	2.63412	2.35229	2.4787	2.23226	2.90675	2.98132	2.8751	2.75983	2.85696
Tmem18	2.62597	2.55977	2.49905	2.59805	2.38206	2.77686	2.91981	3.00487	2.88033	2.54512
Tmem177	0.946238	0.86148	1.41694	0.916983	1.07404	0.750227	0.505198	0.283495	0.915801	0.849139
Tmem176b	6.53902	6.42234	5.88877	6.4531	6.11751	6.39245	6.93211	7.03699	6.66989	6.563
Tmem176a	5.45293	5.15919	4.85118	5.40293	4.90505	5.36649	5.77796	5.74812	5.53551	5.45745
Tmem175	2.66852	2.46988	2.31837	2.45714	2.12073	2.57617	2.93169	2.95835	2.62224	2.60206
Tmem173	4.0536	3.92663	3.61316	3.87939	3.39245	4.11731	4.49742	4.42574	4.19054	4.12723
Tmem170b	1.45038	1.10638	1.2285	0.932701	1.07525	1.61637	1.23076	1.4503	1.44295	1.27228
Tmem17	0.498073	0.74342	0.654853	0.724438	0.220113	0.475818	0.794582	0.755265	0.310767	1.30238
Tmem168	3.42774	3.40079	3.11217	3.36397	3.03654	3.67907	3.70723	3.64345	3.47473	3.55812
Tmem167b	4.00972	4.0944	3.70136	3.98072	3.73851	4.3175	4.3713	4.38246	4.29314	4.17209
Tmem167	2.29511	2.45119	2.06252	2.47111	1.85641	2.66665	2.76383	2.68694	2.65255	2.54558
Tmem165	4.94693	4.85519	4.56623	4.79611	4.66184	5.11847	5.22036	5.12611	5.34068	5.1453
Tmem164	3.23454	3.27461	3.18431	3.21597	2.96413	3.59043	3.48975	3.73992	3.38177	3.34723
Tmem161b	0.922722	1.32356	1.55255	1.1889	1.4183	1.52477	1.12104	1.40892	0.872837	1.48244
Tmem161a	3.52283	3.50085	3.63267	3.75978	3.71	3.29313	3.30377	3.53739	3.57012	3.63345
Tmem160	3.33765	3.42918	3.47556	3.50133	4.84345	4.10204	4.13746	3.07515	4.41846	4.22703
Tmem159	4.08327	4.17082	4.19031	4.26438	4.17679	4.26002	4.19469	4.32137	4.37481	4.23961
Tmem158	1.2544	1.54847	1.50568	1.13684	2.75919	2.77643	2.60033	1.86373	3.01124	2.66992
Tmem154	1.41088	1.20745	0.875158	0.951521	0.304672	1.27125	1.69714	1.91908	1.19701	1.3004
Tmem151a	1.60118	0.752753	1.43297	0.755455	0.220507	0.977965	2.02229	1.38912	0.452169	0.884066
Tmem150a	3.70849	3.80207	3.66462	3.68627	3.68903	3.95125	4.10727	4.03126	3.98598	3.9274
Tmem14c	5.69405	5.62844	5.64831	5.80798	5.68307	5.79398	5.70933	5.69302	5.89117	5.79919
Tmem14a	1.12834	1.26459	1.60238	1.17752	0.878287	1.08166	1.46655	1.47774	1.33235	1.11461
Tmem147	5.41313	5.22097	5.41724	5.50872	5.50407	5.15219	5.17851	5.21635	5.29872	5.10514
Tmem144	2.9755	2.56902	3.2113	3.36076	3.12532	2.21953	1.62079	2.19617	2.854	2.82664
Tmem143	3.80974	3.59916	4.31502	3.98236	4.25235	3.19252	2.68334	3.15328	3.17211	3.56525
Tmem141	3.54222	3.17784	3.2942	3.33982	3.72028	3.19969	3.14527	3.50302	3.1955	3.37276
Tmem140	3.20172	3.24924	3.32226	3.2833	2.92599	3.341	3.51829	3.55972	3.33136	3.28506
Tmem138	1.6353	2.09836	1.84419	1.93777	1.69529	2.22533	2.33157	2.28288	2.13079	1.78935
Tmem136	0.980112	0.871179	1.00115	1.33384	1.14886	0.922416	1.23913	1.14439	0.883153	1.14196
Tmem135	3.11797	2.84909	2.96706	2.92607	2.97042	3.04054	2.9617	2.97018	2.88234	2.8345
Tmem132a	3.46065	3.79223	3.20027	3.58361	3.18914	3.95846	4.03468	3.6728	3.96536	3.72102
Tmem131l	1.97052	2.06404	1.83607	1.74664	1.73937	2.1433	2.16465	2.39121	2.1707	2.02751
Tmem131	3.51437	3.61919	3.41384	3.42326	3.30245	3.81878	3.73134	3.74685	3.86022	3.6647
Tmem129	3.07032	3.15274	3.16563	3.26135	3.12826	3.33423	3.29794	3.1268	3.44639	3.31321
Tmem128	3.56593	3.45611	3.04309	3.47641	3.49335	3.80507	4.04486	3.71432	3.67065	3.44919
Tmem127	4.03809	4.08505	3.80471	4.00368	3.82483	4.34103	4.48297	4.26469	4.34788	4.21433
Tmem126b	3.36796	3.15488	3.32045	3.37538	3.03976	3.26547	2.99268	3.04006	3.35195	3.16627
Tmem126a	4.90258	4.42943	4.90622	4.74877	4.84511	4.56476	4.2631	4.2342	4.15995	4.50176
Tmem123	5.65033	5.69741	5.31701	5.76473	5.13992	6.01173	6.02438	6.11501	5.9877	5.78374
Tmem120b	1.4963	1.64758	1.79904	1.96078	1.77241	1.86082	2.02441	1.73717	1.57817	1.44268
Tmem120a	3.69867	3.52139	3.41368	3.29879	3.24353	3.97822	3.9039	3.9265	3.8333	3.59755
Tmem119	5.20658	4.99162	4.71843	5.03657	4.72805	5.50129	5.54952	5.6689	5.64715	5.51752
Tmem116	1.30171	1.21067	0.929453	1.57391	1.30981	0.623357	0.161999	0.38262	0.421367	1.20803
Tmem115	3.79691	3.89561	3.60156	3.62298	3.5384	3.92978	3.99007	4.06107	4.22273	3.90046
Tmem110	2.26641	2.32678	1.87454	2.42309	2.2452	2.49384	2.66833	2.73385	2.57956	2.41346
Tmem11	3.92308	3.90528	3.89751	4.28832	4.13654	3.97758	4.11789	4.00412	4.05732	3.91053
Tmem109	5.12042	5.18374	5.39201	5.305	5.43143	5.13914	4.95087	5.06493	5.13291	5.24316
Tmem108	0.622155	0.0266825	0.434066	0.167107	0.54177	0.341765	1.39461	1.5462	0.632921	0.517307
Tmem107	2.9178	2.68712	2.65389	2.37465	2.0438	2.42798	2.82725	2.70903	2.62618	2.68813
Tmem106c	3.59924	3.50202	3.54122	3.50022	3.51051	3.86834	3.97293	4.10524	3.93501	3.65928
Tmem106b	4.18906	4.13388	4.07048	4.11722	3.95221	4.52923	4.28865	4.36563	4.22427	4.25784
Tmem106a	4.28521	4.35558	3.82583	4.04936	3.79467	4.54839	5.01681	4.96464	4.70504	4.36451
Tmem104	2.44991	2.72567	2.26753	2.28389	2.13185	2.91002	3.15481	3.21659	3.14561	2.64352
Tmem101	2.86651	2.92979	2.5778	2.78222	2.64242	3.00994	2.76993	2.6422	2.87613	2.69632
Tmem100	2.50128	2.47579	2.59822	2.35464	2.61159	1.66176	1.76177	2.46258	1.63612	2.11579
Tmeff1	2.18025	2.33917	2.33759	2.35085	2.26623	2.53504	2.69679	2.45813	2.68343	2.96759
Tmed9	6.31148	6.24093	5.96668	6.20895	6.00416	6.54141	6.75835	6.57332	6.59888	6.43235
Tmed8	1.49201	1.5167	1.4366	1.75438	1.65301	2.01174	1.7505	1.86172	1.80921	1.89101
Tmed7	4.68962	4.59827	4.41026	4.84472	4.48145	4.81914	5.0268	4.96479	4.9947	4.84609
Tmed5	3.40525	3.39625	2.84622	3.35658	2.81742	3.62377	3.63425	3.71864	3.29764	3.35136
Tmed4	4.96791	4.96411	5.142	5.01693	5.17506	4.89567	4.83688	4.85233	4.95686	4.86947
Tmed3	6.04234	5.91729	5.58775	5.85733	5.52161	6.28506	6.54717	6.32802	6.301	6.11331
Tmed2	6.73381	6.92808	6.83755	6.84904	6.772	6.90477	6.99329	6.82991	6.99143	6.9796
Tmed10	6.53783	6.57462	6.27052	6.53062	6.23055	6.72375	6.82562	6.82902	6.84041	6.66946
Tmed1	4.00679	4.03013	4.00714	3.9951	3.93525	4.30046	4.16178	4.06638	3.96897	4.10935
Tmco6	1.25173	1.27085	1.65658	1.21357	1.11189	1.68594	1.80085	1.84446	1.74691	1.55382
Tmco4	2.01707	1.97529	2.0417	1.99499	1.96043	2.23595	1.97755	1.94029	2.06784	2.11322
Tmco3	3.0263	2.90724	2.68496	2.79306	2.88038	2.97156	3.21162	2.91915	3.05966	3.07276
Tmco1	5.3704	5.32905	5.27784	5.34721	5.18808	5.23207	5.34764	5.23762	5.30557	5.31065
Tmcc3	3.19809	3.0556	3.00888	3.34389	3.0739	3.26846	3.2681	3.49091	3.23318	3.30712
Tmcc2	2.85707	2.91122	3.0514	2.9225	3.26375	2.78183	2.78696	2.72353	2.71923	3.00607
Tmcc1	2.64131	2.72181	2.90061	2.75516	3.38268	2.95186	2.64334	2.92611	2.86905	2.85796
Tmc8	1.19538	0.315865	0.80762	1.27757	0.771816	0.424969	0.586591	1.10797	0.618085	0.931598
Tmc6	3.27063	3.07142	3.02039	3.14422	2.80332	3.36408	3.60803	3.50109	3.37603	3.41084
Tmbim6	6.95787	7.02719	6.84524	6.93075	6.73189	7.24765	7.30452	7.27927	7.21475	7.06818
Tmbim4	5.17465	4.9963	5.05274	5.20824	5.26023	5.20555	4.99605	5.14527	5.24555	5.20356
Tmbim1	5.15091	5.31869	4.95911	5.04957	4.93082	5.00858	5.40642	5.21939	5.41421	5.36109
Tma7	5.40792	5.38228	5.19042	5.27258	5.22289	5.52277	5.60248	5.36776	5.55949	5.32912
Tma16	0.895452	0.80731	0.621742	0.867471	1.03073	0.888956	0.696499	0.891189	0.80233	0.664307
Tm9sf4	4.05673	4.06134	3.7371	3.8446	3.70684	4.18238	4.23597	4.21693	4.20875	4.12026
Tm9sf3	5.18943	5.19742	4.77499	5.17513	4.78434	5.53196	5.65954	5.60357	5.46803	5.40673
Tm9sf2	5.5443	5.48647	5.49342	5.54727	5.43944	5.59289	5.69198	5.7091	5.58501	5.58022
Tm9sf1	4.79442	4.8386	4.4942	4.82936	4.59577	4.88183	5.12484	5.11094	5.023	5.04221
Tm7sf3	4.31917	4.24823	3.86202	4.23389	3.96164	4.50975	4.92518	4.56276	4.49302	4.45252
Tm7sf2	3.21536	3.37511	3.13528	3.44921	3.17406	3.42413	3.5991	3.68867	3.55542	3.53234
Tm6sf1	3.52656	3.57124	3.00969	3.40861	2.79485	3.63847	4.03687	3.97041	3.93924	3.72663
Tm4sf1	5.72418	5.98121	5.52601	6.01938	5.47394	5.78664	6.45062	6.23961	5.98568	6.10067
Tm2d3	3.64762	3.47809	3.67507	3.84935	3.39969	3.90064	3.8633	3.83932	3.77727	3.69541
Tm2d2	5.04445	5.06508	4.87888	5.03318	4.81745	5.39898	5.40136	5.27913	5.27811	5.21536
Tm2d1	4.22871	4.00964	4.10159	3.87327	4.05799	4.21151	4.11805	3.99188	3.89067	4.058
Tlr9	1.76428	1.70757	0.950758	1.64948	1.2303	2.29328	2.43558	2.40418	2.25333	2.3652
Tlr8	2.23837	2.25668	1.34895	1.95442	1.21901	3.00038	2.88274	3.03988	2.88263	2.39646
Tlr7	2.50196	2.67453	2.00406	2.37478	1.78351	3.36259	3.36611	3.72899	3.15445	2.74113
Tlr6	0.741642	0.338836	0.332973	0.383248	0.185204	1.15334	1.14725	1.25643	1.016	0.509514
Tlr4	2.61747	2.7246	2.29353	2.79037	2.52805	3.0766	3.04219	3.1249	2.90386	2.82065
Tlr3	2.07404	2.40387	1.76577	2.34997	1.8248	2.21244	2.22473	2.18567	2.10882	2.05474
Tlr2	3.54797	3.45646	2.92498	3.3075	3.17195	3.91168	3.94157	3.79777	3.9682	3.72072
Tlr13	2.93781	2.97332	2.40975	2.7685	1.8992	3.43818	3.61636	3.80953	3.38466	3.09698
Tlr1	2.24347	1.62995	1.65009	2.10014	1.32736	2.27935	2.36972	2.70769	2.22266	2.31034
Tlnrd1	3.32287	3.27333	3.17384	3.48537	3.53926	3.8736	3.81563	3.44146	3.89961	3.81362
Tln2	2.73565	2.79784	2.57561	2.77391	2.71991	3.01344	2.64881	2.83415	2.82238	2.88237
Tln1	5.30944	5.33933	4.90512	5.34265	5.0241	5.58121	5.64723	5.67361	5.58165	5.59677
Tlk2	3.24621	3.42319	3.1637	3.27793	3.40621	3.60064	3.56488	3.56228	3.3666	3.50492
Tlk1	3.47082	3.4597	3.42383	3.48773	3.38723	3.77183	3.93788	3.98071	3.61826	3.6815
Tle6	1.14185	1.18077	0.991987	1.05789	1.2695	1.78658	1.25268	0.987782	1.38953	1.42958
Tle4	1.24242	1.00396	1.35532	1.46232	1.38271	1.65042	1.4937	1.59561	1.43021	1.3424
Tle3	3.60869	3.42756	3.10829	3.67809	3.44593	4.01806	4.12548	4.04502	4.2049	3.81353
Tle2	0.541561	1.33946	1.01308	1.09391	0.771315	1.18109	0.824371	1.20282	1.30979	0.813814
Tle1	2.59331	2.96293	2.26197	2.51758	2.61661	3.2376	2.9353	2.8979	3.28116	2.9995
Tldc1	2.13936	2.10598	2.28797	2.22685	2.10242	2.12057	2.07521	1.96159	1.66996	1.74437
Tlcd2	2.32571	1.78256	1.65819	1.83132	1.46332	2.09042	2.73139	2.30593	2.00058	2.1926
Tlcd1	1.50227	1.74608	1.99263	1.69844	1.25834	2.01566	2.13438	2.03372	2.17743	1.94237
Tkt	4.75671	4.69335	4.27259	4.71502	4.15977	4.95033	5.33976	5.25697	5.16067	4.94678
Tkfc	2.11434	2.26148	1.75187	2.2617	2.04911	2.05116	2.70059	2.58547	1.97757	2.37585
Tk2	3.00641	2.63421	2.45765	2.58317	2.1905	3.07701	3.1717	3.58067	2.92137	2.85937
Tk1	3.32311	2.76624	2.11454	3.1224	2.26588	2.85167	2.96161	3.12373	2.72047	3.22109
Tjp2	2.8523	2.80612	2.6791	2.99985	2.80546	3.13751	2.80943	2.91547	2.97531	3.09856
Tjp1	3.84806	3.96131	3.89263	4.04686	3.94187	4.17679	3.93003	4.08764	3.99335	4.08515
Tjap1	3.37007	3.42565	3.57063	3.41997	3.41537	3.7304	3.52295	3.62073	3.50138	3.57713
Tirap	2.27411	1.81346	1.43848	2.1039	1.60664	2.25089	2.21736	2.26886	2.22185	2.11415
Tiprl	3.02718	2.75757	2.90564	2.87634	2.93639	3.04797	3.17079	3.06806	3.12682	2.96064
Tipin	3.29249	3.10456	2.59781	3.37077	2.66781	3.2158	3.36115	3.67441	2.9997	3.10394
Tiparp	1.9867	1.85225	1.70573	2.08488	1.81934	2.11806	2.42744	2.42095	1.94192	2.10466
Tinf2	2.48717	2.45315	2.44697	2.52443	2.34905	2.70206	2.72182	2.83906	2.5534	2.51674
Tinagl1	5.32137	5.24431	5.28233	5.62661	5.36944	5.06914	5.12443	5.39478	5.52953	5.48154
Timp3	7.20784	6.98443	6.56365	7.11996	6.73319	7.38592	7.60566	7.59784	7.38894	7.27226
Timp2	7.33214	7.44253	6.88079	7.21942	7.12305	7.55246	7.92175	7.7506	7.81125	7.44255
Timp1	7.16249	7.03173	6.23984	6.65935	6.2573	7.03501	7.75286	7.20557	6.96264	7.25437
Timmdc1	3.73434	3.84086	4.07775	3.77319	4.11808	3.68914	3.4437	3.21334	3.55501	3.73424
Timm9	3.13776	2.95685	3.2819	2.79422	3.19662	3.05382	2.79996	2.92528	2.8625	2.79737
Timm8b	5.90125	5.65527	5.91394	5.76253	5.88218	5.59191	5.31667	5.38081	5.58689	5.66337
Timm8a1	2.88944	2.77549	3.27852	2.82888	3.28444	2.82626	2.64658	2.68954	2.73267	2.71609
Timm50	4.11472	4.09071	4.59707	4.32396	4.25915	3.938	3.90359	3.90562	4.05139	4.06669
Timm44	4.39078	4.24413	4.54	4.5404	4.75103	4.14854	3.95651	4.10646	4.04282	4.31196
Timm29	3.79247	3.73948	4.18237	3.95028	4.22519	3.76149	3.69967	3.75751	3.94928	3.93925
Timm23	5.77206	5.51486	6.01838	5.80325	6.00999	5.40818	5.09356	5.23296	5.37602	5.59793
Timm22	2.7627	2.75989	3.00196	3.0186	2.9508	2.44257	2.63396	2.72232	2.85622	2.64721
Timm21	3.61241	3.53577	3.7753	3.61885	3.66377	3.3707	3.50759	3.42503	3.35613	3.58946
Timm17b	2.79357	2.74228	2.68363	2.81276	2.64873	2.67693	3.06074	3.01222	2.8608	2.76644
Timm17a	2.93661	2.79024	3.22249	3.14791	3.31987	2.79397	2.46785	2.63306	2.66315	2.90397
Timm13	4.65104	4.55653	4.54337	4.65596	4.65649	4.75525	4.70094	4.55742	4.83377	4.54897
Timm10b	4.38712	4.53037	4.52686	4.60976	4.01615	4.38357	4.4656	4.43666	4.69843	4.66898
Timm10	4.62179	4.4592	4.78239	4.65789	4.93947	3.84859	3.55953	3.6688	3.96767	4.51831
Timeless	2.01788	2.09951	2.22807	2.30137	2.16018	2.03454	1.9083	1.79148	1.92422	2.0303
Tigd2	1.66531	1.83734	1.74652	1.93993	1.83051	2.25148	2.0447	2.39953	1.81901	2.06463
Tigar	3.14233	2.94471	3.46114	3.16422	3.60736	2.79404	1.91836	2.25612	2.61973	2.9781
Tifab	2.43291	1.97707	1.72259	1.9878	1.57345	2.98546	2.7384	2.73469	2.31627	2.32424
Tifa	2.54998	2.48161	1.87136	2.40069	1.83711	3.00841	3.09558	3.25104	2.6709	2.5175
Tie1	4.78668	4.92025	4.92375	5.12972	4.93791	4.9831	4.61947	4.74084	4.7833	4.94235
Ticam2	1.33282	1.22059	0.442608	0.816904	0.616624	1.67052	1.83085	1.56048	1.47469	1.38172
Ticam1	2.47789	2.60979	2.53954	2.48445	2.43411	2.73879	2.84972	2.58729	2.8539	2.56284
Tiam1	1.95766	1.8725	1.60584	1.9884	1.64533	2.62703	2.49506	2.61412	2.58836	2.25179
Tial1	3.63458	3.53906	3.47551	3.61821	3.0094	4.30114	4.00141	3.82252	3.74246	3.63621
Tia1	2.41119	2.33016	2.12114	2.52022	2.33079	2.70495	2.83312	2.65584	2.57695	2.58723
Thyn1	3.75943	3.52593	3.68542	3.85474	3.81424	3.88026	3.78673	3.99827	3.81933	3.65794
Thy1	4.81796	4.96595	4.64182	4.93211	4.35072	4.89405	5.39167	5.36965	5.34741	5.15179
Thumpd3	2.78071	2.94506	2.98983	2.9543	2.79621	2.98836	3.08163	2.95259	2.86895	3.01655
Thumpd2	1.06009	0.464184	0.569504	0.997946	0.355498	0.98374	1.43673	1.41227	0.845528	1.01007
Thumpd1	3.31096	3.48332	3.33696	3.40638	3.21062	3.66939	3.79256	3.75144	3.6585	3.3926
Thtpa	2.29408	2.29079	2.41015	2.41434	2.39212	2.38838	2.25393	2.25891	2.50871	2.53576
Thsd7a	1.02509	1.11854	0.637223	1.09777	0.806184	1.61907	1.40943	1.86606	1.61573	1.27768
Thsd1	1.84432	1.63903	1.64357	1.82922	1.62211	1.93842	1.50233	1.83904	1.79166	2.10324
Thrsp	2.50488	2.09061	2.37695	2.55386	3.28873	0.771397	2.22286	3.41411	2.04427	2.24803
Thrb	0.658928	0.931002	1.0192	0.535385	0.960346	1.18692	1.10257	0.66805	1.47319	0.801742
Thrap3	4.90806	4.93841	4.53986	4.99696	4.72706	5.1926	5.21285	5.15971	5.02646	5.06838
Thra	4.81218	4.80789	4.75192	4.69229	4.82305	4.97853	5.02087	5.23027	5.06266	4.85794
Thop1	2.58453	2.49832	2.49834	2.46055	2.54533	2.72626	2.61062	2.60961	2.74653	2.6099
Thoc7	4.72083	4.73642	4.76301	4.48284	4.71732	4.9794	4.73105	4.57778	4.59939	4.65014
Thoc6	2.55433	2.27317	2.26812	2.32892	2.31009	2.25777	2.54935	2.41618	2.64699	2.65137
Thoc5	2.68962	3.05948	3.04006	2.93127	3.03758	3.30827	3.02488	3.27436	3.12654	2.92773
Thoc3	3.03213	2.74022	2.83097	2.9033	2.80531	3.00993	3.20525	3.06944	2.9518	3.11166
Thoc2	2.356	2.21497	1.80708	2.50274	1.93335	2.79835	2.66246	2.89476	2.33077	2.5685
Thoc1	1.82511	1.91485	1.55472	1.80314	1.62578	2.09224	2.22716	1.99327	1.82979	1.8
Thnsl2	1.45213	1.55112	1.35785	1.54824	1.69329	1.85067	2.02372	1.98322	1.6719	1.6465
Thnsl1	0.92572	1.01528	0.685781	1.05886	1.29466	0.732445	0.662318	0.922083	0.943789	0.882361
Thg1l	1.40601	1.24728	0.669597	1.26926	1.15793	1.51701	1.65851	1.23688	1.50444	1.49314
Themis2	3.17158	2.81994	2.45611	2.59859	2.40933	3.35604	3.4918	3.23049	3.01973	3.13467
Them6	1.84772	1.52182	2.45272	2.2597	1.9208	1.94316	1.41804	1.87639	1.73669	2.18719
Them4	1.9731	1.58029	2.04059	1.68897	1.65454	1.64488	1.36289	1.49376	1.1973	1.56573
Thbs4	5.57803	6.03301	5.97232	6.08935	6.14682	5.4803	5.85417	5.86614	5.76845	6.37175
Thbs3	4.25316	4.39873	3.90466	4.0656	3.89783	4.57873	4.86452	4.81035	4.81146	4.6614
Thbs2	6.84667	7.09764	6.23568	6.89302	6.47374	7.72647	7.3366	7.21103	7.79461	7.50553
Thbs1	6.75862	7.13562	6.32919	7.11102	6.86063	7.77005	8.03092	7.76662	7.74596	7.73177
Thbd	4.5143	4.50854	4.59488	4.50937	4.54591	4.43036	4.35991	4.31557	4.53924	4.62192
Thap7	3.68733	3.68564	3.57496	3.63736	3.48604	3.87946	4.25072	3.86249	4.03123	3.74609
Thap4	2.98484	2.30776	2.59796	2.79839	2.70899	2.45644	2.25421	2.28093	2.16954	2.29066
Thap3	3.04618	3.05688	2.75926	3.03893	2.92575	3.24115	3.15616	3.14627	3.00579	3.02168
Thap2	1.38103	1.65422	1.47003	1.4032	1.2306	1.86847	1.81965	1.37384	1.85669	1.58743
Thap12	4.26555	4.32119	4.37037	4.41972	4.3917	4.34291	4.19328	4.4645	4.37054	4.43159
Thap11	3.70877	3.89038	3.90611	4.00755	4.0429	3.88116	4.14039	3.99947	4.09076	4.028
Thap1	1.41358	1.38662	1.4845	1.35819	1.3713	1.89821	1.45489	1.10656	1.3511	1.74452
Thada	0.411567	0.486153	0.148961	0.492749	0.277784	0.570778	0.586206	0.506373	0.411511	0.859689
Tha1	1.51435	1.36312	1.17751	1.55315	1.47066	1.38767	1.36103	1.03269	1.16511	1.65889
Tgtp2	3.3338	2.89798	2.59878	2.56249	2.94493	3.30617	3.10972	2.25851	2.58555	3.29343
Tgtp1	2.42676	1.85356	1.90903	1.61363	1.78756	2.25687	2.09535	1.45031	1.57483	2.30922
Tgs1	2.31545	2.18465	2.10474	2.07946	1.90175	2.69745	2.52287	2.59293	2.33021	2.38018
Tgoln1	4.55831	4.56829	4.47078	4.54446	4.38173	4.76139	4.79418	4.69594	4.74805	4.74859
Tgm2	6.61562	6.5197	6.41175	6.74235	6.53906	6.7224	6.60968	6.91063	6.73815	6.87991
Tgif2	1.32845	1.74521	0.770606	1.10873	1.02039	1.73377	2.13032	1.79704	1.36553	1.78311
Tgif1	4.37166	4.25681	3.93916	4.11782	3.66797	4.60717	4.83953	4.6521	4.76073	4.40562
Tgfbrap1	2.82795	2.5834	2.56498	2.65856	2.55311	3.13532	2.92855	3.17156	2.99745	2.77921
Tgfbr3	2.72232	2.4706	2.7383	2.65823	2.61737	2.36544	2.864	3.22015	2.21034	2.52719
Tgfbr2	4.95809	4.8857	4.54931	4.78334	4.47345	5.06762	5.30841	5.21358	5.17727	5.00066
Tgfbr1	4.20686	4.1396	3.55865	3.87726	3.69779	4.67146	4.82376	4.70627	4.55175	4.35172
Tgfbi	6.04491	6.06555	5.10401	5.72146	5.19849	6.13226	6.54199	6.65876	6.2133	6.21884
Tgfb3	6.454	6.5531	6.08963	6.28345	6.09685	7.21802	7.09606	7.01206	7.14531	6.80941
Tgfb2	3.21267	3.22398	2.70943	3.29114	2.99971	3.32423	4.351	3.76562	3.29919	3.61955
Tgfb1i1	5.32028	5.48969	5.02768	5.49146	5.00102	5.68892	6.11739	5.81288	5.90768	5.83863
Tgfb1	5.45541	5.70078	5.35612	5.53871	5.16813	5.94818	6.01725	6.04626	6.0499	5.84239
Tgds	2.72835	2.84359	2.60097	2.72461	2.59887	3.15601	3.09324	2.77666	2.78505	2.86004
Tfrc	2.83845	2.24693	2.18422	3.39621	2.76041	2.2946	1.4494	2.66286	2.34465	2.12207
Tfpt	3.00507	2.83395	2.90254	2.74055	2.4324	2.91429	3.02128	3.03589	2.97387	2.84541
Tfpi2	2.57926	2.41592	2.14327	2.25759	1.39199	2.67796	3.01906	2.96205	2.57546	2.64566
Tfpi	4.18278	4.17946	4.06235	4.4677	4.36799	4.28416	4.49683	4.80873	4.47333	4.49434
Tfip11	3.15366	3.31467	2.80738	3.13121	2.90007	3.20857	3.41475	3.33339	3.37432	3.31902
Tfg	5.13933	4.99158	4.96102	5.17361	4.88727	5.29961	5.29676	5.35432	5.34522	5.17306
Tfeb	3.26148	3.31328	3.44829	3.24154	3.23073	3.44661	3.31396	3.42128	3.48333	3.23538
Tfe3	3.72265	3.73296	3.38325	3.64842	3.44374	4.00516	4.17793	4.14735	3.88638	3.88242
Tfdp2	3.18106	2.90591	2.94708	2.7455	3.08477	2.99168	2.30235	3.01045	2.85145	2.849
Tfdp1	4.70083	4.50403	4.21596	4.70802	4.30374	4.66709	4.94613	4.72113	4.70063	4.69848
Tfcp2	1.89336	1.94399	2.01884	1.92108	1.81585	2.24558	2.04289	1.99903	2.06544	1.9777
Tfb2m	3.41807	3.59456	3.73735	3.57395	3.71254	3.63937	3.25366	3.32688	3.24002	3.4889
Tfb1m	1.62083	1.5875	1.36144	1.8323	1.57445	1.45523	0.989737	1.35959	1.36542	1.83487
Tfap4	0.309156	0.534089	0.646202	0.527099	0.573005	0.594474	0.991995	0.543558	0.223088	0.581443
Tfam	2.7304	2.62852	2.73913	2.74284	2.78165	2.74072	2.48395	2.5539	2.52281	2.7739
Tex30	1.74353	1.97684	2.39987	1.87423	1.29317	1.7899	1.97697	2.01425	2.14763	2.05512
Tex264	4.71653	4.69181	4.74108	4.74024	4.54926	4.96427	5.14779	4.86567	5.11767	4.82218
Tex261	4.82301	4.71799	4.76226	4.90781	4.83586	4.89274	4.9292	4.89893	4.97257	4.86735
Tex2	2.73343	2.85045	2.82061	2.96931	2.91968	2.93216	2.84441	2.85988	2.85298	2.95946
Tex10	2.25651	2.2233	1.74081	2.13956	1.89217	2.41319	2.62715	2.47447	2.39279	2.61414
Tet3	2.25466	2.32248	1.8342	2.32342	1.00546	2.74158	2.67312	2.58839	2.48128	2.52145
Tet2	0.95219	0.776985	0.372818	1.10566	0.841972	1.29666	1.2792	1.22913	0.83149	1.21011
Tesk2	0.609955	0.463374	0.491022	0.5377	0.779853	1.1791	1.13937	1.42255	0.908481	0.728837
Tesk1	2.59614	2.79833	3.1231	2.97924	2.99517	3.18565	3.30229	3.24297	3.53198	3.12599
Tesc	4.90337	4.69823	5.47888	4.59716	5.24419	4.07866	3.69364	3.74892	4.31018	4.38971
Tes	3.13466	3.05368	2.28731	2.69467	2.31025	3.11303	3.54413	3.15131	3.36432	3.2063
Terf2ip	2.36956	2.36063	2.54655	2.21389	2.37261	2.70955	2.52904	2.48169	2.51068	2.59863
Terf2	2.78259	2.84274	2.91312	2.93207	2.42883	2.96338	3.16991	3.05358	3.00527	3.18084
Terf1	1.65729	1.52769	1.50212	1.82454	1.34463	1.55906	2.19173	1.97598	1.59857	1.40954
Tepsin	1.86204	1.89516	2.21492	1.82829	1.77473	2.27183	2.2672	1.99363	2.47318	2.12525
Tep1	1.93777	2.02917	1.58396	2.04248	1.65673	2.43189	2.38766	2.61377	2.05685	2.46225
Tent5c	1.22593	1.2053	0.892192	1.19282	0.558429	2.00457	2.22505	1.7934	2.01017	1.3146
Tent5a	2.63773	2.82585	2.36893	2.89554	2.3023	3.3014	3.37777	3.45828	3.22983	3.03962
Tent4b	2.66189	2.68082	2.69331	2.69363	2.76338	3.25559	2.90429	3.13082	3.0647	3.12629
Tent4a	2.88499	3.16946	2.65851	2.81302	2.98461	3.31017	3.30271	3.01011	3.20906	3.26197
Tent2	3.59072	3.6692	3.34775	3.64835	3.23081	3.93086	3.96203	4.20915	3.87391	3.78587
Tenm3	2.87271	2.895	2.11971	2.79654	2.61325	3.58833	3.42036	3.3856	3.4625	3.39969
Ten1	2.79292	2.9552	2.96928	3.06413	2.58283	3.06977	3.292	3.41163	3.13534	3.10138
Telo2	1.44048	1.63797	1.5466	1.73649	1.68707	1.61318	1.69977	1.64381	1.71281	1.72561
Tek	3.93487	4.08393	4.07957	4.35789	3.99926	4.07414	4.0137	4.06658	4.03398	4.2923
Tefm	2.64203	2.77241	3.07237	2.88362	2.86665	2.75548	2.20796	2.75523	2.57092	2.53228
Tef	4.69136	4.79233	5.22073	4.83891	4.90498	5.10345	4.49159	4.69353	4.91116	4.93538
Tedc2	0.826712	0.785124	0.952334	0.650561	0.637336	1.19872	1.47083	1.25189	1.32679	0.992508
Tecrl	2.97638	2.79144	3.07872	3.05421	3.38799	2.53936	1.01461	2.52073	2.14852	2.64949
Tecr	6.958	6.73494	7.1751	6.75192	7.04843	6.19813	5.87569	6.08703	6.30319	6.2216
Tecpr2	1.04882	0.802861	0.465411	0.563795	0.936812	0.912271	0.949681	0.92307	0.933193	1.05399
Tecpr1	2.98776	2.80995	2.91505	2.90118	3.0316	3.18333	3.13395	3.04187	2.93483	3.11059
Tec	2.65409	2.51103	2.54184	2.24541	2.30938	3.14934	3.01829	2.84412	3.06609	2.81759
Tead4	0.683427	0.0529514	0.268482	0.593667	0.440379	0.363069	0.112471	0.352273	0.463702	0.589127
Tead3	2.99891	3.36944	2.94507	3.07439	2.78961	3.74328	3.86131	3.61833	3.7292	3.40389
Tead2	2.92193	3.18818	2.8875	2.76398	1.93731	3.49234	3.52227	2.95043	3.39256	3.1394
Tead1	3.77702	3.66925	3.60265	3.91917	3.91749	4.0728	4.13634	4.00815	3.87503	4.06021
Tdrp	0.28096	0.666682	0.219521	0.744422	0.484222	0.238473	0.590051	0.684526	0.0167217	0.248385
Tdrd7	3.13803	3.09811	3.00584	2.99362	3.04308	3.49339	3.3367	3.30327	3.26123	3.25249
Tdrd3	2.90025	2.98297	2.70411	3.02144	2.60215	2.98799	2.95229	2.82048	3.01218	3.17206
Tdp2	2.9142	2.86235	2.74834	2.83726	2.60592	3.01724	3.019	3.17934	2.90124	3.0603
Tdp1	2.26999	2.49819	2.04706	2.41357	2.3108	2.50705	2.38031	2.35514	2.48552	2.58134
Tdg	2.5625	2.51295	2.00323	0.932208	2.886	2.44506	3.62955	3.55887	2.46056	1.21683
Tctn3	1.73741	1.37152	1.77573	1.76136	1.37633	1.98572	1.81063	1.83015	1.921	1.94681
Tctn1	1.53687	1.66124	1.34218	1.49056	1.242	1.74333	1.82691	1.83223	1.81602	1.77989
Tctex1d2	2.66953	2.33553	2.6184	2.30605	2.02585	2.8138	2.82597	2.57252	2.70631	2.54379
Tcta	4.38321	4.30791	4.6149	4.37427	4.40919	4.30769	4.14301	4.14476	4.22304	4.33944
Tcp11l2	4.39242	4.27138	4.62395	4.50879	4.76533	4.20108	3.97773	4.20351	4.14342	4.30439
Tcp1	5.85587	5.87104	5.8836	5.92076	5.77619	5.89492	6.03042	6.06084	6.01288	5.96905
Tcof1	2.76599	2.65002	2.50413	2.7633	2.34454	2.96554	2.91507	2.89934	2.87457	2.83786
Tcn2	5.36594	5.17731	4.97307	5.18107	4.95787	5.44391	5.7951	5.85821	5.55286	5.44578
Tcirg1	4.72568	4.62526	4.34007	4.52678	3.88309	5.3289	5.27254	5.21714	5.19996	4.79473
Tcim	4.6495	4.69727	4.98494	4.92795	4.87618	4.3616	4.11988	4.28842	4.39512	4.49538
Tchp	1.33664	1.72558	1.2409	1.05002	1.20254	1.58533	1.63152	1.10596	1.78062	1.75321
Tcf7l2	1.41276	1.62627	1.46978	1.46864	1.43949	2.07979	2.18091	2.14848	1.6908	2.12038
Tcf7l1	2.85518	3.25057	2.65286	3.25199	2.84619	3.12634	3.37216	3.65651	3.57093	3.23569
Tcf4	4.36347	4.42892	4.08735	4.57574	4.09007	4.47951	4.39469	4.58368	4.40751	4.57764
Tcf3	4.10733	4.29303	3.97664	4.31977	3.91675	4.36213	4.52386	4.30103	4.34737	4.40153
Tcf25	5.88	5.8731	5.85627	5.98044	5.86928	6.13302	6.15707	6.13592	6.11382	6.04837
Tcf21	4.36334	4.77845	4.10004	4.83503	4.34591	5.20741	5.60271	5.0693	5.16293	4.93603
Tcf20	1.94936	1.99642	1.71204	1.96125	1.55949	2.43309	2.26144	2.35454	2.17917	2.11803
Tcf19	2.8143	2.7806	2.32445	3.09481	2.97392	2.83809	2.98104	2.7535	2.56543	2.91712
Tcf15	2.91899	2.38837	3.42959	3.37128	3.92806	2.57494	1.25657	0.8869	2.61938	3.31264
Tcf12	3.87063	3.83798	3.6395	3.90147	3.49338	4.32369	4.2051	4.28316	4.19172	4.01991
Tcerg1	2.93487	3.0267	2.81983	3.01177	2.86424	3.02766	3.30221	3.22724	3.0717	3.00293
Tceanc2	1.5513	1.65214	1.35735	1.28498	1.34253	1.66027	1.81309	1.7178	1.71331	1.49756
Tceal9	5.83459	6.02163	5.39804	5.70524	5.32429	6.25647	6.48909	6.15357	6.15018	6.04237
Tceal8	5.36245	5.52989	4.81834	5.32163	4.83806	5.78006	5.99298	5.7845	5.60613	5.4049
Tceal1	1.24367	1.20267	0.957869	1.29917	0.899325	0.987387	1.41192	1.16039	1.02698	1.15257
Tcea3	4.89329	4.68088	5.14073	4.75122	4.97962	4.55145	4.42896	4.18774	4.43526	4.5237
Tcea2	1.26431	0.895239	1.21262	1.21613	1.15605	1.49715	1.5344	1.38888	1.50954	1.11387
Tcea1	4.50114	4.64572	4.19972	4.54086	4.39963	4.80613	4.71185	4.9902	4.75743	4.69723
Tcap	8.77388	8.47911	9.29378	8.83106	9.33086	7.94467	6.12434	7.40629	7.6665	7.99907
Tcaim	2.37643	1.84965	2.50865	2.72187	2.69028	1.37805	1.28509	1.96522	1.95588	1.95166
Tcaf2	0.56895	0.987449	0.093717	0.979755	0.220137	0.439816	1.10025	1.33585	0.952707	1.05161
Tcaf1	2.90913	2.92521	2.74901	2.99604	2.60317	3.38014	3.43512	3.31764	3.30102	3.22793
Tbxas1	3.06588	2.69796	2.25272	2.68428	2.13064	3.23585	3.69579	3.63973	3.3473	3.06118
Tbxa2r	2.76645	2.67561	2.20463	2.90316	2.27779	3.20774	2.86143	3.05738	3.37271	3.05335
Tbx5	1.11833	1.12884	1.38804	1.33003	1.5223	0.968145	0.539123	1.05609	0.647624	0.512144
Tbx3	0.925001	0.989609	0.806425	1.15817	1.16414	0.764269	0.240185	0.274344	0.566955	0.876755
Tbx20	3.96339	4.2614	3.79356	4.36831	4.04886	4.50407	4.64006	4.49085	4.44397	4.39404
Tbx2	1.92964	2.11814	1.79567	1.88779	2.00011	1.655	1.8259	1.74829	1.99961	1.81217
Tbx18	1.98987	2.37322	1.95551	2.10724	1.92383	3.14866	2.77813	2.60236	2.80583	2.47054
Tbrg4	3.93503	3.80411	4.15605	4.00535	4.25546	3.47589	3.27443	3.58996	3.71111	3.70493
Tbrg1	4.97495	4.97254	4.83417	5.02632	4.70217	5.21954	5.45741	5.40668	5.34111	5.33661
Tbpl1	2.80896	3.07161	2.80451	2.90571	2.68981	3.15149	3.35632	3.24669	2.92666	2.92066
Tbp	0.955177	0.883415	0.646383	1.30214	0.852252	0.952791	1.25229	1.20468	1.11867	1.25832
Tbl3	1.70328	1.48274	1.59411	2.042	1.56747	1.81417	2.03855	1.9755	1.89568	1.90361
Tbl2	2.11058	1.94438	1.84854	1.84986	1.95152	2.53192	2.43645	2.21035	2.40344	2.28976
Tbl1xr1	2.986	2.97469	2.53747	2.47818	2.66068	2.7411	2.85838	3.21536	2.78841	2.75947
Tbl1x	3.7441	3.78519	3.58018	3.76616	3.66034	4.13589	4.22257	4.08122	4.05544	4.02077
Tbkbp1	2.33532	2.60897	2.27753	2.40565	2.65497	2.77772	2.41408	2.60875	3.01007	2.90573
Tbk1	3.06092	3.21881	3.07921	3.21175	2.88921	3.47951	3.45987	3.42486	3.43138	3.37747
Tbck	1.26747	1.05698	1.17637	1.17717	1.10999	1.38166	1.61043	1.3959	1.47552	1.4026
Tbcel	2.33786	2.34527	2.28664	2.60166	2.32265	2.61622	2.7122	2.75286	2.61483	2.59902
Tbce	2.74684	3.0069	2.94429	3.28846	2.95569	2.95387	3.00533	3.23602	2.66566	3.09102
Tbcd	2.77752	3.00324	2.5196	3.03443	2.59929	3.23321	3.39695	3.39062	3.25314	3.12472
Tbccd1	2.18011	2.11674	2.2255	1.9485	1.96847	2.35415	2.27677	2.32471	2.39522	2.52595
Tbcc	3.30572	3.33238	3.28464	3.41394	3.16393	3.45304	3.50685	3.19731	3.55806	3.29757
Tbcb	4.68411	4.56757	4.71011	4.54177	4.23597	4.60224	4.67471	4.81684	4.88177	4.6254
Tbca	5.44347	5.36639	5.13662	5.2763	5.25242	5.58053	5.70989	5.60169	5.57031	5.52945
Tbc1d9b	4.50352	4.40946	4.26075	4.52671	4.24391	4.76013	4.74193	4.72694	4.73341	4.59975
Tbc1d9	2.22591	2.53255	1.52769	2.40512	1.66956	3.07721	3.1604	3.0126	3.14581	2.60406
Tbc1d8b	1.74821	1.86864	1.15543	1.86557	1.19935	2.35298	2.27619	2.19252	2.2055	1.96545
Tbc1d8	1.3151	1.1973	1.32117	1.35294	1.07912	1.67791	1.61257	1.46839	1.46016	1.49627
Tbc1d7	3.47263	3.14678	3.53009	3.47884	3.38847	3.28953	3.32439	3.20601	3.00227	3.26109
Tbc1d5	2.4447	2.62771	2.3459	2.65257	2.46183	2.90523	2.87071	2.88487	2.69285	2.71361
Tbc1d4	2.61298	2.52674	2.79952	2.77442	2.92777	2.51817	2.25978	2.15283	2.42353	2.54691
Tbc1d31	1.74205	1.44475	1.41708	1.63908	1.28291	1.64158	1.78015	1.54122	1.94306	1.72919
Tbc1d2b	3.73158	3.60138	3.29899	3.469	3.23455	3.90056	4.06593	4.01258	3.9702	3.83846
Tbc1d25	1.15741	1.38273	1.13112	1.45017	1.18962	1.51964	1.91457	1.52814	2.00391	1.77211
Tbc1d24	1.1971	0.811897	0.9397	1.07567	1.0834	1.33279	1.03158	0.89237	1.16208	1.11761
Tbc1d23	2.87179	2.97424	2.75627	3.04016	2.72399	3.46819	3.58672	3.47855	3.04	3.23153
Tbc1d22b	2.27176	2.22516	2.42165	2.20205	2.21543	2.47638	2.22428	2.49091	2.50355	2.52994
Tbc1d22a	3.4368	3.58364	3.27979	3.48924	3.36453	3.74784	3.61383	3.92334	3.57175	3.53897
Tbc1d20	4.48399	4.54634	4.40375	4.5594	4.35321	4.87763	4.8624	4.94195	4.83204	4.74184
Tbc1d19	2.71136	2.72588	2.8968	3.06829	2.6182	2.91155	2.9638	2.92655	2.53655	2.86759
Tbc1d17	2.95929	2.74491	2.35241	2.3693	2.21685	2.84792	2.58872	2.97719	2.56848	2.87172
Tbc1d16	2.49853	2.46375	2.55689	2.73461	2.95142	2.55609	2.18692	2.58833	2.37737	2.47444
Tbc1d15	3.37122	3.48548	3.06599	3.59856	3.27752	3.64747	3.74599	3.93051	3.48675	3.66555
Tbc1d14	3.33443	3.19486	2.9577	3.20286	2.95543	3.45977	3.64485	3.88678	3.59081	3.51052
Tbc1d13	3.46858	3.52689	3.07403	3.52786	3.19931	3.86623	3.83854	3.84981	3.71436	3.54886
Tbc1d12	1.45702	1.59647	1.32839	1.47578	1.41996	1.94581	1.64598	1.74105	1.67981	1.62672
Tbc1d10b	3.63297	3.72034	3.39831	3.60644	3.62554	4.15077	3.98596	3.92538	4.15237	3.9316
Tbc1d10a	3.12292	3.26852	3.32149	3.06462	3.16323	3.70802	3.50038	3.58975	3.74736	3.53729
Tbc1d1	2.99852	3.15337	2.72913	3.12857	2.80394	3.4443	3.29193	3.35768	3.27017	3.22031
Taz	3.66758	3.54704	3.90701	3.79683	3.81417	3.67966	3.76813	3.62173	3.55071	3.72584
Tax1bp3	5.45721	5.66225	5.32153	5.56186	5.45356	5.84628	5.76876	5.61222	5.94539	5.67714
Tax1bp1	5.08084	5.13717	4.90397	5.04076	4.88855	5.29763	5.27388	5.45315	5.18679	5.15715
Tatdn3	1.89375	1.94288	1.93162	2.09579	2.18396	1.85235	2.13011	1.97551	1.88159	1.99629
Tatdn2	3.68298	3.76148	3.54221	3.73213	3.662	3.93755	3.82834	4.01808	3.87576	3.89799
Tatdn1	3.03348	2.93512	2.73148	2.99111	2.66846	2.83251	3.03915	2.81283	2.42534	2.84105
Tasp1	1.34879	1.70563	1.34031	1.51036	1.30722	1.2687	1.84756	1.69004	1.70859	1.71664
Tarsl2	2.38835	2.1865	2.71272	2.46755	2.95223	2.27872	1.86865	1.77014	2.15592	2.54817
Tars2	3.26545	2.98131	3.30532	3.27917	3.4149	3.1691	2.80286	2.77878	2.85911	3.16084
Tars	3.34784	3.417	3.2712	3.3617	3.16287	3.63301	3.79865	3.59074	3.80649	3.66187
Tardbp	4.34519	3.86223	4.2974	3.76442	4.39472	4.39597	4.52165	4.1562	4.49084	4.0665
Tarbp2	3.55388	3.18416	3.72355	3.79917	3.80079	3.5222	3.641	3.48562	3.63864	3.55165
Tapt1	2.99472	2.97786	3.10355	3.01216	2.95575	3.28734	3.08803	3.26609	3.158	3.181
Tapbpl	2.80504	2.40959	2.2727	2.29876	2.15259	2.82443	2.79116	2.55013	2.79668	2.62137
Tapbp	6.34309	6.09302	5.90835	6.11384	5.92651	6.44855	6.52246	6.26397	6.43934	6.34914
Tap2	3.57795	3.61278	3.48688	3.66584	3.52144	3.8878	3.7509	3.82371	3.47549	3.71627
Tap1	4.02331	3.57027	3.48098	3.61456	3.39411	3.98458	4.1819	3.96115	3.69099	3.96332
Taok3	3.37298	3.06547	2.6493	2.81873	2.80771	3.7079	3.77966	3.63689	3.9691	3.50293
Taok2	3.66042	3.76847	3.63758	3.92912	3.80339	4.00406	3.8487	3.77527	3.90594	4.01852
Taok1	2.58541	2.5054	2.43574	2.65219	2.46159	2.84505	2.78507	2.8594	2.59173	2.69095
Tank	3.62508	3.42476	3.15407	3.46954	3.32191	3.66035	3.74758	3.81791	3.7149	3.6151
Tango6	1.2176	1.04719	0.969589	1.05498	0.891291	0.874281	1.00449	0.768526	0.726233	1.0224
Tango2	4.99328	4.84085	5.73055	4.95929	5.59075	4.68429	4.04528	4.15346	4.44473	4.91996
Tanc2	1.73009	2.01798	1.83871	1.79762	1.56968	2.43074	2.37038	2.24518	2.2289	2.18116
Tanc1	2.28682	2.42206	2.26356	2.63536	2.47712	2.60842	2.51168	2.48265	2.40102	2.5819
Tamm41	2.0428	2.3852	2.48877	2.29065	1.83677	2.28729	2.52648	2.53167	2.21858	2.20475
Taldo1	6.11356	6.00511	6.10063	6.1452	5.94918	6.37909	6.50724	6.56417	6.46257	6.22657
Tal1	0.342045	0.961971	1.0826	1.12205	0.88406	0.883654	0.753644	0.837442	0.731735	1.18397
Tagln2	7.51013	7.57578	7.21737	7.54327	6.94619	7.56839	7.95864	7.7128	7.6917	7.69026
Tagln	7.34797	7.58218	6.79137	7.54582	6.8352	8.03268	8.32206	8.25051	8.17204	7.92492
Tagap1	2.21381	2.21351	2.58032	2.26101	2.39093	2.35635	2.07202	2.1644	1.95558	2.54151
Tagap	1.47502	0.908403	0.524884	0.860189	0.779153	1.41076	1.05666	2.4771	1.48736	1.3878
Taf9b	2.27	2.41133	1.84262	2.19183	2.1472	2.26219	2.12296	2.40229	2.18733	2.39318
Taf9	1.03499	1.51689	0.8434	1.32776	1.11263	2.64474	1.14636	1.87087	1.58111	0.86391
Taf8	2.56834	2.69385	2.33953	2.54729	2.3958	2.8222	2.78899	2.99777	2.81458	2.69931
Taf7	1.06565	0.749583	0.910823	1.04375	1.15508	0.88513	0.792222	0.873374	1.05386	1.19238
Taf6l	3.88407	3.92337	3.92443	3.74528	3.85283	4.00698	4.21921	4.1562	4.29792	4.08328
Taf6	3.14849	3.28924	3.14656	3.24955	3.45916	3.24474	3.25282	3.25338	3.50512	3.33532
Taf5l	2.60425	2.61836	2.73602	2.62563	2.72847	2.55396	2.93347	3.16827	2.82264	2.80629
Taf5	0.826608	0.211598	0.588309	0.279313	0.430862	0.340547	1.01964	0.572451	0.689055	0.63915
Taf4	2.21772	2.15886	2.17556	2.0439	2.24679	2.49124	2.271	2.06296	2.31736	2.35269
Taf3	0.914488	1.30955	1.21743	1.43988	1.33868	1.5072	1.36942	1.64506	1.37565	1.37651
Taf2	2.53788	2.47517	2.37857	2.56585	2.43504	2.80153	2.89963	2.84005	2.84409	2.73922
Taf1d	2.95154	3.01031	2.34959	2.47649	1.8685	3.09393	3.47858	3.51042	2.99555	2.97829
Taf1c	1.13493	1.16569	1.11326	1.45993	1.01671	1.499	1.46058	1.34883	1.72254	1.55358
Taf1b	1.96904	1.52817	1.7135	1.96866	1.75524	2.20808	2.46443	2.57475	1.63126	2.11126
Taf1a	2.08304	2.45672	3.00004	2.48138	2.68241	2.84169	2.36781	2.5486	2.25189	2.60993
Taf15	3.89985	3.77437	3.57811	4.05635	3.5269	3.7688	4.12899	3.91719	3.98884	3.8787
Taf13	2.53836	2.58293	2.62151	2.5387	2.21959	2.73218	2.72976	2.70992	2.76923	2.2867
Taf12	2.65946	2.52239	2.6233	2.49416	2.49869	2.75294	2.64982	2.3945	2.6449	2.66701
Taf11	3.62393	3.64053	3.54374	3.70683	3.75015	3.59944	3.86789	3.77267	3.86354	3.86406
Taf10	3.32523	3.25679	3.29006	3.27092	4.10319	3.57409	3.6809	3.28575	3.7849	3.4738
Taf1	2.21098	2.27272	1.95581	2.40532	2.14887	2.46946	2.41218	2.5444	2.22492	2.34923
Tada3	3.33798	3.17781	3.14535	3.23218	2.9412	3.56292	3.38394	3.27705	3.40313	3.48259
Tada2b	2.46213	2.68624	2.42617	2.69686	2.53416	2.89229	2.72049	2.75783	2.85894	2.86414
Tada2a	1.96114	2.26133	1.90905	2.10861	1.68454	2.2966	2.28399	2.32199	2.23853	2.18768
Tada1	2.02822	2.07614	2.11259	2.48649	1.8762	2.65784	2.61022	2.49873	2.7354	2.363
Taco1	3.86843	3.75319	4.2982	4.12303	4.40495	3.20494	2.89717	3.16648	3.39035	3.98205
Tacc3	2.8073	2.75819	2.1774	3.29683	2.34885	2.80872	2.98588	2.85022	2.86127	3.01484
Tacc2	5.20412	5.02097	5.28648	4.97513	5.43161	4.72987	4.3413	4.58304	4.53801	4.99657
Tacc1	3.70302	3.8265	3.70935	3.86825	3.64618	4.06435	3.90972	4.14864	3.83994	3.97935
Tab3	0.816637	0.551982	0.653077	0.510513	0.416766	0.838331	1.0218	0.949788	0.429913	0.692397
Tab2	4.30464	4.45565	4.31543	4.3866	4.18358	4.8032	4.80186	4.90417	4.69149	4.60121
Tab1	2.62012	2.47387	2.27306	2.35582	2.24515	2.29069	2.50619	2.76036	2.26871	2.50478
Szt2	0.970665	0.993358	0.85868	1.14239	0.811321	1.31243	1.20953	1.1015	0.992164	1.2673
Szrd1	4.90262	4.80462	4.51707	4.73519	4.72955	4.95978	5.12962	4.98338	5.0803	4.83422
Syvn1	3.39929	3.4941	3.39159	3.20588	3.25131	3.76436	3.63122	3.62076	4.19457	3.4649
Syt17	0.126065	0.301659	0.0610766	0.735984	0.00869627	0.602879	0.561414	0.204092	0.709723	0.373566
Syt11	3.03996	3.03283	2.89292	2.96413	2.86783	3.06556	3.14116	3.07825	3.16599	3.24638
Sys1	3.79514	3.6904	3.75101	3.74825	3.72635	4.009	3.77128	3.73528	4.19645	3.84455
Sypl	4.49463	4.68975	4.62721	4.32418	4.48888	4.40869	4.54899	4.34987	4.55441	4.67901
Synrg	2.1947	2.45935	2.6203	2.69966	2.69924	2.65638	2.4111	2.42956	2.32625	2.62468
Synpo2l	5.11649	5.3164	4.72247	5.59482	5.3957	4.58311	4.57883	5.05693	4.88126	5.39287
Synpo2	3.41215	3.2634	3.49771	3.58891	3.64024	3.34602	3.16765	3.50745	3.22948	3.51937
Synpo	5.76345	5.7255	5.3424	5.79568	5.51467	6.35638	6.01611	6.18215	6.42779	6.13137
Synm	0.602276	0.757692	0.63353	0.703871	0.433026	0.533315	0.533523	0.453491	0.220093	0.674215
Synj2bp	3.3393	3.22226	3.17957	3.38584	3.24617	3.52024	3.31149	3.30032	3.24957	3.24269
Synj2	2.9853	3.04723	3.09203	2.85011	3.17525	3.23502	3.16037	2.94017	3.1997	3.13188
Synj1	2.34165	2.55632	2.17089	2.46263	2.52209	3.01089	2.8862	2.9852	2.79817	2.66951
Syngr2	6.07011	5.97646	6.15014	6.16815	6.04039	6.03723	6.06154	6.23989	6.1634	6.05874
Syngr1	4.79477	5.01505	5.24551	5.06966	5.21649	4.94976	5.09396	5.05891	5.17595	4.96156
Syngap1	1.96587	1.67242	1.01695	1.60182	1.42663	2.05256	2.41925	2.29042	2.33058	2.06697
Syne3	0.620481	1.19929	0.568717	1.30764	0.756968	1.29933	0.407222	1.53407	1.2267	1.23576
Syne2	2.39392	2.15092	2.41205	1.84292	2.42973	2.4937	2.6297	2.58221	2.09482	2.33178
Syne1	1.52198	1.70825	1.59721	1.73655	1.71288	1.95856	1.84998	1.76858	1.63099	1.99627
Syncrip	4.3619	4.44918	4.12451	4.38485	4.25185	4.75825	4.73442	4.58322	4.54075	4.67517
Sync	2.47178	2.18779	2.84437	2.42453	2.43013	2.66374	2.02337	2.12077	2.34344	2.21962
Sympk	4.18231	4.13211	4.15833	4.3077	4.28578	4.40954	4.17268	4.1424	4.34798	4.35276
Syk	3.45661	3.51257	3.20386	3.5297	3.09726	4.08287	4.01687	4.32825	3.99933	3.68227
Syf2	4.94677	5.0238	5.00416	4.9923	4.73757	4.97246	4.96927	5.19377	4.99705	4.99551
Syde2	1.17063	1.03449	1.25743	1.20351	0.934593	1.46713	1.1393	1.42507	1.0993	1.3476
Syde1	3.27768	3.38792	3.10967	3.61678	3.13885	3.80221	3.93829	3.80356	3.88071	3.77721
Syap1	4.50612	4.48252	4.27213	4.563	4.13565	4.81843	4.81628	4.84753	4.65838	4.50526
Swt1	0.811934	1.03102	0.52005	1.24419	0.85733	1.56763	1.21763	1.07039	1.10015	1.15765
Swsap1	1.72702	1.83271	1.89311	1.89492	1.97247	2.06871	1.83653	2.20678	1.86806	1.86565
Swi5	6.71294	6.53574	6.50692	6.46484	6.55836	6.66256	6.81204	6.55802	6.61004	6.55779
Swap70	3.56906	3.51258	3.16395	3.5182	3.27504	3.93019	3.93532	4.00401	3.67146	3.86588
Svip	1.79351	1.84851	2.35422	2.04521	2.32851	1.14711	0.628187	1.10052	1.514	1.30778
Svil	4.25375	4.2553	4.42369	4.4691	4.66694	4.33114	3.95052	4.19145	4.10773	4.5603
Svep1	2.81182	2.94623	2.33326	3.29152	2.82157	2.9343	3.0825	3.52398	3.04998	3.23806
Svbp	4.77645	4.75882	4.45386	4.47921	4.3387	5.23545	4.9471	4.9507	5.0306	4.57562
Suz12	2.65451	2.70585	2.53773	2.76638	2.5374	2.98801	2.87314	2.99404	2.75347	2.81938
Suv39h1	2.06039	2.37392	1.90345	2.11067	1.58625	2.13997	2.50334	2.53893	2.35036	2.21092
Susd6	4.7681	4.77666	4.7103	4.78266	4.63913	5.0064	4.99176	4.92155	5.11962	4.92944
Susd3	2.25633	2.0611	2.2173	2.11502	1.77889	2.97139	3.05805	3.22426	2.89102	2.35366
Susd2	2.40538	2.58094	1.97295	2.71637	1.96837	2.75821	3.19463	3.36135	3.11286	2.79681
Surf6	2.14808	2.32841	2.13305	2.15662	1.94724	2.42082	2.37265	2.39174	2.11047	2.17399
Surf4	6.34712	6.33743	6.02918	6.32124	5.95194	6.5619	6.71906	6.6899	6.69303	6.55506
Surf2	3.24996	3.22349	3.40831	2.99645	3.09952	3.15464	3.34275	3.03344	3.08217	3.44907
Surf1	4.03392	4.133	4.18384	4.21399	4.18981	4.30054	4.31375	4.50346	4.40271	4.16117
Supv3l1	2.89301	2.80999	3.12677	3.01376	3.17707	2.6346	2.33633	2.61848	2.76279	2.76022
Supt7l	2.29252	2.33176	2.41423	2.17487	2.23484	2.57903	2.4927	2.45242	2.45709	2.4589
Supt6	3.40327	3.44605	3.1502	3.38793	3.23422	3.64874	3.69498	3.72221	3.73537	3.82793
Supt5	4.48736	4.58185	4.40913	4.58662	4.35114	4.69419	4.75471	4.76769	4.80592	4.71427
Supt4a	4.81095	4.84987	4.65764	4.62132	4.54688	4.88719	5.14591	5.21147	5.09411	4.87997
Supt3	2.04359	2.58738	2.50594	2.39604	2.60663	2.78325	2.34248	2.45259	2.54605	2.41837
Supt20	3.40144	3.1852	2.95844	3.32542	2.96454	3.47869	3.82569	3.66678	3.61547	3.54955
Supt16	3.30055	3.56502	2.97062	3.45884	2.91871	3.5831	3.79652	3.52211	3.62132	3.44551
Suox	2.46555	2.40128	2.56301	2.53812	2.75618	2.57822	2.2692	2.08766	2.5133	2.54101
Sun2	4.46379	4.46142	4.4943	4.65246	4.68769	4.60744	4.58486	4.58714	4.53008	4.67343
Sun1	3.65315	3.72979	3.65451	3.74847	3.91966	3.84654	3.62321	3.75415	3.72276	3.79288
Sumo3	4.97976	5.09009	4.69636	4.88685	4.5074	5.35414	5.53443	5.35116	5.18637	5.30888
Sumo2	4.94181	5.28877	4.75434	5.01619	4.66235	6.19651	5.03329	5.01797	4.74628	4.89892
Sumo1	5.20648	5.21742	5.03276	5.07465	4.96681	5.43186	5.33818	5.2699	5.13903	5.18833
Sumf2	2.44016	2.56339	2.55254	2.59436	2.40667	2.77039	2.69046	2.62108	2.63409	2.42106
Sumf1	4.25079	4.24339	4.00497	4.26714	3.97282	4.68395	4.7002	4.65014	4.60514	4.48769
Sult1a1	2.7883	2.73131	3.19898	2.98106	3.46514	1.83579	2.12117	3.80502	2.09986	2.63113
Sulf2	5.63578	5.7891	5.31936	5.48098	5.35036	5.996	6.20865	5.90615	6.20388	5.95025
Sulf1	4.87026	4.8498	4.40029	4.82331	4.39987	5.1433	5.45453	5.46487	5.0769	5.27867
Sugt1	2.60452	2.51898	2.57123	2.63909	2.58587	2.81921	2.71067	2.88509	2.70914	2.6779
Sugp2	2.12937	1.98271	2.15604	2.12101	2.23699	2.09324	2.13543	2.15264	2.09558	2.1862
Sugp1	2.96003	3.10191	2.86549	3.04449	2.8346	3.17222	3.17059	3.25238	2.73035	3.03664
Sufu	2.41399	2.47776	1.93138	2.36305	2.19755	2.60306	2.73077	2.49527	2.57842	2.54534
Suds3	4.52446	4.49214	4.66381	4.74298	4.78089	4.73251	4.67026	4.52227	4.6545	4.71336
Suco	1.81568	1.98278	1.82297	1.99501	1.74345	2.42628	2.39997	2.45125	2.18851	2.21471
Suclg2	4.218	4.17078	4.77844	4.2467	4.66626	4.06942	3.48877	3.80354	3.78135	4.03613
Suclg1	6.46839	6.21201	6.79186	6.54036	6.78855	5.83146	5.32207	5.63245	5.86527	6.04587
Sucla2	6.56088	6.32643	7.05968	6.61612	6.97737	5.87374	5.14314	5.66098	5.77993	6.07808
Sub1	3.87823	3.86699	3.68406	3.57447	3.65356	4.1064	4.0486	4.0278	3.962	3.68453
Styx	1.44731	1.11059	1.31656	1.3364	1.26074	1.43971	1.40057	1.7314	1.11572	1.33542
Stxbp5	1.60084	1.77507	1.85403	1.76115	1.70762	2.25012	1.99289	2.11648	2.29189	2.07388
Stxbp4	0.658296	0.46587	0.655314	0.920275	0.326817	0.845997	1.22479	0.862881	0.74562	0.709493
Stxbp3	3.5576	3.51472	3.20084	3.55262	3.16504	3.62393	3.83244	3.84044	3.5926	3.67811
Stxbp2	2.73149	2.42512	1.8234	2.43625	1.73516	2.88568	3.57733	3.73876	3.05948	2.72619
Stxbp1	2.94214	2.99569	3.40833	3.14646	3.16825	3.27773	3.17763	3.10263	3.1047	3.0294
Stx8	2.22986	2.33053	2.05113	2.35482	2.1163	2.55926	2.31695	2.1493	2.28485	2.13004
Stx7	4.53436	4.37136	4.32137	4.42707	4.21589	4.77864	4.69858	4.8637	4.6085	4.49345
Stx6	3.08243	3.19006	2.96698	3.01959	2.64995	3.25941	3.40343	3.35076	3.30347	3.14232
Stx5a	4.59139	4.44567	4.5464	4.49414	4.17949	4.79419	4.79142	4.71669	5.04695	4.74928
Stx4a	5.09565	5.02139	4.82679	4.93573	4.8145	5.17628	5.26419	5.11868	5.02526	4.96684
Stx3	1.96852	2.12051	2.03387	2.29208	1.79015	2.18427	2.1829	2.0452	1.71458	2.14137
Stx2	3.93605	3.95567	3.7292	3.86814	3.60272	4.09799	4.1095	4.19871	4.21202	3.99541
Stx1a	0.990344	0.481887	1.35013	1.01807	1.19934	1.7038	1.45634	0.997604	1.47491	1.36904
Stx18	2.97203	2.92463	3.13384	2.89571	2.67092	3.1378	3.22929	3.13477	3.06401	3.14219
Stx17	2.5068	2.38995	2.47165	2.67419	2.55434	2.81868	2.60239	2.76532	2.50614	2.52609
Stx16	3.32322	3.31973	3.10476	3.22571	3.12236	3.58713	3.66937	3.66135	3.39541	3.34575
Stx12	4.54303	4.5307	4.40035	4.6407	4.38183	4.6983	4.72739	4.69024	4.73522	4.64409
Stx11	1.47574	1.08617	0.602046	1.38505	0.68895	1.41464	1.64594	1.62388	1.17451	1.22972
Stub1	5.35094	5.2857	5.33743	5.42599	5.43828	5.15147	5.43344	5.51052	5.43435	5.34281
Stt3b	4.64173	4.64104	4.50926	4.62872	4.38198	4.93202	4.95974	4.93079	5.04237	4.77842
Stt3a	4.56966	4.58621	4.24235	4.64282	4.14975	4.78945	5.14089	4.98236	5.01552	4.96464
Strn4	4.24631	4.29362	4.25581	4.35467	4.53425	4.43001	4.41771	4.46878	4.58357	4.49694
Strn3	4.04115	4.04813	3.99811	4.28116	4.3641	4.18054	4.14311	4.10059	4.12624	4.23911
Strn	2.51297	2.559	2.71613	2.54025	2.59537	3.02379	2.52326	2.872	2.54573	2.60541
Strip2	3.43837	3.34857	3.6741	3.86916	3.79667	3.0645	1.90472	2.70161	2.82841	3.22234
Strip1	3.32263	3.44239	3.21622	3.36527	3.22542	3.49789	3.43648	3.608	3.34006	3.5437
Strbp	1.61372	1.80098	1.27586	1.73833	1.52158	2.28964	2.11991	1.7595	2.27283	1.82021
Strap	5.1787	5.08197	5.10341	5.17188	5.09291	5.24247	5.06733	5.148	5.15425	5.08227
Stradb	3.31592	3.28817	3.81268	3.34762	3.65926	3.0622	2.65742	2.80195	3.10509	3.24177
Strada	2.72349	2.96515	2.63056	2.64438	2.78176	2.98955	3.24224	3.1169	2.99387	2.94293
Stox2	1.31961	1.45594	1.25553	1.44834	1.3649	1.66263	1.532	1.54854	1.78443	1.65408
Ston1	3.30136	3.32092	2.75807	3.42913	2.99168	3.77169	3.59842	3.84303	3.52132	3.61754
Stoml2	4.29436	4.2041	4.35765	4.3556	4.46499	4.22652	4.29762	4.20277	4.3175	4.18329
Stoml1	3.00627	2.97989	2.79354	2.94141	2.76216	3.15917	3.33784	3.3286	3.24039	3.21423
Stom	5.11102	5.18777	5.23717	5.17222	5.12794	5.23058	5.17125	5.10224	5.13767	5.16184
Stn1	2.74185	2.89779	2.85281	2.97912	2.75393	2.86341	2.96539	2.84283	2.62318	2.83074
Stmn2	1.98277	2.08209	2.43116	2.01037	2.45371	1.80354	1.34222	1.95611	1.78861	2.23738
Stmn1	5.41594	5.38168	5.1733	5.51536	5.24038	5.45797	5.40654	5.11354	5.32603	5.45472
Stk40	3.71042	3.73729	3.88819	3.88995	4.13914	3.73984	3.66551	3.74712	3.99487	3.99999
Stk4	2.82278	2.84121	2.60922	2.89924	2.48569	3.23128	3.2159	3.42631	3.21457	3.1372
Stk39	3.59727	3.57291	3.7656	3.7473	3.8125	3.74569	3.31298	3.57143	3.17813	3.50865
Stk38l	2.27377	2.63083	2.55212	2.51341	2.5822	2.93233	3.27195	2.88667	2.64403	2.97274
Stk38	4.08873	3.98849	4.01221	4.14716	3.73158	4.53177	4.47995	4.49754	4.27949	4.4159
Stk35	1.93925	2.21565	2.14388	2.21385	2.0932	2.39472	2.56792	2.29014	2.37169	2.30062
Stk3	2.50155	2.42669	2.19992	2.24887	2.00817	2.79992	2.93701	2.92477	2.52178	2.70978
Stk26	1.61812	0.96439	0.210182	0.353455	0.280721	1.37761	2.03995	1.85387	0.43894	0.946786
Stk25	4.0715	4.14893	4.22584	4.00735	3.9352	4.23776	4.34655	4.3064	4.16613	4.22921
Stk24	4.07911	4.05219	3.79065	4.00123	3.99215	4.23968	4.35917	4.29776	4.27656	4.11846
Stk19	2.80168	2.61336	2.81074	2.81106	2.31799	2.84622	3.17786	3.39512	3.17926	2.86421
Stk17b	3.32298	3.50928	2.89528	3.36216	3.33899	3.86056	3.83705	4.63259	3.66161	4.01781
Stk16	3.67638	4.02595	3.68986	3.62911	3.43457	3.58433	4.0163	3.37956	3.70648	3.46144
Stk11ip	2.12136	2.14152	2.0628	1.98776	1.80344	2.48423	2.68742	2.66667	2.39054	2.50208
Stk11	4.79256	4.6696	4.83942	5.03358	5.01078	4.8544	4.92371	4.85381	5.09038	4.95645
Stk10	3.00258	2.83537	2.76119	2.99655	2.7096	3.02362	2.92085	3.19138	2.866	3.11888
Stip1	5.29571	5.30138	5.38548	5.38309	5.43123	5.3453	5.15786	5.11219	5.6023	5.28413
Stim2	2.9432	3.14832	2.86326	2.97661	2.78745	3.32618	3.38322	3.21649	3.2496	3.17952
Stim1	3.03788	3.10881	2.96179	3.03351	2.96205	3.24981	3.36707	3.51074	3.33764	3.11761
Steap4	4.62826	4.43296	4.00565	4.37188	4.09202	3.78111	4.90382	4.69862	4.19968	4.19467
Steap3	4.71803	4.7169	4.52774	4.6284	4.35013	4.84958	5.19979	4.91798	5.03119	4.8904
Steap2	1.47427	1.88819	0.722376	1.65664	0.741763	2.08113	2.58047	2.48173	2.04202	2.11108
Stc2	2.35748	2.01451	2.0404	2.19454	2.17269	1.90161	2.52618	2.93317	2.22365	2.28726
Stau2	3.11033	3.15181	3.53667	3.25245	3.4766	3.03637	2.52598	2.76173	2.81804	2.98807
Stau1	4.54338	4.59584	4.62651	4.522	4.34292	4.87748	4.89107	4.80383	4.7545	4.59091
Stat6	4.43707	4.48618	4.36165	4.47591	4.33545	4.65928	4.63692	4.79213	4.70372	4.57059
Stat5b	3.27354	3.25086	3.38927	3.41595	3.41488	3.40006	3.31901	3.48132	3.23273	3.37021
Stat5a	1.99267	1.98975	1.95001	1.99474	2.19618	2.00552	2.17653	2.30214	1.99881	2.10619
Stat3	5.39998	5.41799	5.25944	5.40111	5.25432	5.55222	5.5617	5.64087	5.69236	5.53324
Stat2	3.57264	3.26911	3.12282	3.20323	2.90412	3.90071	3.39702	3.08505	3.42189	3.32691
Stat1	4.57325	4.26271	4.13251	4.19648	4.27084	4.7758	4.50804	4.19108	4.44776	4.48297
Stard9	1.26017	1.49076	1.37494	1.55302	1.10633	2.20254	1.96524	1.81175	1.63246	1.70517
Stard8	3.26346	3.15346	3.28426	3.3891	3.04967	3.05994	3.28877	3.30796	3.36839	3.17288
Stard7	4.70668	4.56857	5.0996	4.81826	5.05081	4.33292	3.95645	4.21306	4.32624	4.50683
Stard5	2.51354	2.59387	2.43359	2.48591	2.01414	2.89853	2.96421	2.85917	2.87281	2.64088
Stard4	2.17921	2.14605	1.86654	2.26685	1.68848	2.27947	2.11158	2.45174	2.09596	2.19899
Stard3nl	3.90146	3.81521	3.70762	3.72708	3.50051	4.13436	4.29707	3.99212	4.0456	3.92234
Stard3	3.59355	3.45501	3.37306	3.52929	3.31763	3.84296	3.69154	3.87693	3.9823	3.59212
Stard13	2.4343	2.56458	2.34982	2.75686	2.43414	2.55018	2.51239	2.52331	2.58744	2.93569
Stard10	2.40195	2.34336	2.8381	2.09398	2.50794	2.60022	2.65152	2.04941	2.73338	2.29531
Star	2.78245	2.36845	1.62988	2.32309	2.31842	2.5977	2.94542	3.09963	2.26985	2.93446
Stap2	2.8694	2.94088	2.88962	3.14178	2.88711	2.6857	2.34665	2.87671	2.59227	2.48999
Stambpl1	1.55452	1.76165	1.44192	2.03639	1.61268	2.27076	2.46607	2.38406	2.13466	2.29366
Stambp	2.98416	2.93235	2.9311	2.93452	2.73545	3.24964	3.03838	3.22982	3.10183	2.82585
Stam2	2.88526	2.95218	2.56745	2.95671	2.60001	3.2693	3.21894	3.26926	3.10601	3.07506
Stam	2.32868	2.30784	2.27201	2.4859	2.31836	2.46925	2.56839	2.6274	2.47802	2.36048
Stag2	3.5455	3.53573	3.25582	3.66593	3.21149	3.74249	3.67373	3.92105	3.64133	3.57099
[truncated: 9,246 more rows]
