# Supplementary material for: Integrative Analysis of N6-methyladenosine RNA modifications related genes and their Influences on Immunoreaction or fibrosis in myocardial infarction
Source: Int J Med Sci. 2024 Jan 1;21(2):219–33. doi: 10.7150/ijms.86210 (PMC10758152; doi:10.7150/ijms.86210)
Supplement: Supplementary file 1 — Supplementary: Additional file 1 - supplementary tables and figures; Additional file 2 - the complete gene expression matrix of the clinical samples; Additional file 3 - m6A clusters of the clinical MI samples; Additional file 4 - gene expression matrix of the mouse hearts with MI model; Additional file 5 - list of gene sets of 23 immunocytes; Additional file 6 - ssgsea score of 23 immunocytes in the clinical samples; Additional file 7 - list of DEGs between cluster A and B; Additional file 8 - the enriched GO terms of DEGs between cluster A and B. [file ijmsv21p0219s1.zip › Additional file 6, ssgsea score of 23 immunocytes.txt]

id	GSM1379830_con	GSM1379831_con	GSM1379832_con	GSM1379833_con	GSM1379834_con	GSM1379835_con	GSM1379836_con	GSM1379837_con	GSM1379838_con	GSM1379839_con	GSM1379840_con	GSM1379841_con	GSM1379842_con	GSM1379843_con	GSM1379844_con	GSM1379845_con	GSM1379846_con	GSM1379847_con	GSM1379848_con	GSM1379849_con	GSM1379850_con	GSM1379851_con	GSM1379852_con	GSM1379853_con	GSM1379854_con	GSM1379855_con	GSM1379856_con	GSM1379857_con	GSM1379858_con	GSM1379859_con	GSM1379860_con	GSM1379861_con	GSM1379862_con	GSM1379863_con	GSM1379864_con	GSM1379865_con	GSM1379866_con	GSM1379867_con	GSM1379868_con	GSM1379869_con	GSM1379870_con	GSM1379871_con	GSM1379872_con	GSM1379873_con	GSM1379874_con	GSM1379875_con	GSM1379876_con	GSM1379877_con	GSM1379878_con
Activated.B.cell	0.231281245571185	0.279243910668387	0.215474897589641	0.206659598370631	0.183005914691322	0.234663730097022	0.358917712103518	0.299915904390516	0.260240122411258	0.194705461757814	0.244311047791896	0.234169834159669	0.224695572006278	0.24222870570587	0.268009047292531	0.277968368768003	0.237223428561428	0.193486895208325	0.243286694208581	0.277447819031022	0.216511606797957	0.23426899704223	0.234577421509235	0.229417022623409	0.2803267681059	0.246792547157788	0.280198497377916	0.293763668764114	0.186437604508786	0.284243774596281	0.246477190203281	0.248719635523779	0.260021361775609	0.22799283739724	0.22326497721764	0.21380644341112	0.284273267269204	0.197517146749747	0.205327557259097	0.272250039013321	0.282156559502868	0.251566870801431	0.293045448212764	0.31594881180314	0.173611501797483	0.277955967563238	0.225732518766337	0.263998227030754	0.264072229768571
Activated.CD4.T.cell	0.0416784271221896	0.122492595021114	0.0743660183742714	0.0152737800548565	0.0471564635973476	0.0339100006102889	0.0964180036822268	0.0473551661870314	0.068648333727804	0.048318693180408	0.0903189778030908	0.0348451003503614	0.0441451692283306	0.0638037733419915	0.0618711036274868	0.0566456170724132	0.0830913844934984	0.073141514447683	0.0888232938121691	0.0487954181340443	0.0597496602838495	0.0378569085575958	0.0498037695010219	0.0623325882763195	0.0509499461972261	0.0669260960890212	0.0430719914863935	0.0936486364065865	0.0678601242035194	0.0590963765824776	0.0408977529118635	0.0865143754121969	0.236179404782082	0.040168660931915	0.0753522930066255	0.0460648489993905	0.0666993640539026	0.0326789354606012	0.0251583349649305	0.0244533712355335	0.132696084100138	0.0959738306329658	0.0635160198334775	0.0528669348091072	0.0795189864669739	0.0719401339683498	0.0442201040260858	0.0661314757973341	0.0686006171386318
Activated.CD8.T.cell	0.318518477840186	0.404073185769014	0.347117326791189	0.338895946105013	0.329167069680692	0.306588339851204	0.411056896984403	0.354923581832584	0.324729300148956	0.354084118088501	0.333727252107957	0.380291810400691	0.36001362466147	0.357228465917682	0.37233465979264	0.367985640209899	0.34353111223831	0.363886510529301	0.328793045319773	0.346627268389421	0.347700061119678	0.341317284016413	0.355626842459484	0.341382403631164	0.367140262211777	0.412999253754684	0.364410773078789	0.408518427513489	0.357256775650156	0.39762513939713	0.372460030768284	0.35349880824493	0.374144513171698	0.353785433783593	0.330216682264964	0.345962708266123	0.354464384183359	0.334714326283379	0.338837672028825	0.338567935092118	0.34446935321269	0.33879780293281	0.356635210837271	0.376392308702534	0.365793614118113	0.370478918766319	0.355758340958805	0.38240163077214	0.406399967109735
Activated.dendritic.cell	0.556330547711521	0.57740338881615	0.599230821953879	0.598714346984498	0.589021973119212	0.561296351577735	0.636543490587953	0.573580464312765	0.579371779359333	0.575370392881568	0.608978839205518	0.615949173106167	0.552795455855608	0.629889468795349	0.577190900505069	0.563222932155502	0.589973961709169	0.603455085995476	0.555584700296715	0.549210847908247	0.583215047412798	0.524552066207966	0.549873013469545	0.577881610393977	0.603960696102433	0.581505834038135	0.570557069822477	0.627984987127553	0.643795552870239	0.623810089349965	0.579757060958109	0.577548653664207	0.690490899760148	0.536823131603898	0.608882892101927	0.585923121613838	0.601202977092752	0.550723347559655	0.538489038637798	0.577138274445653	0.679448429558121	0.595199969491599	0.585356961046975	0.575756416878339	0.662291082113321	0.583705760680582	0.58100742093178	0.597339357860448	0.611824750756817
CD56bright.natural.killer.cell	0.593543871479694	0.607173326652923	0.62102482548495	0.611102635744788	0.617755935370414	0.610212990907998	0.633089635746964	0.592056582271379	0.62444514320973	0.596651308052257	0.622968821881129	0.60327567594317	0.601519757707722	0.622413796040894	0.620768535279727	0.592233752413027	0.618640879332689	0.602448611271828	0.60217226863727	0.615206558858864	0.613826760125961	0.605455039899471	0.611274809396643	0.612355102458281	0.609698859675689	0.619260247106246	0.610687924312852	0.591439545286531	0.600758544395304	0.607926830390177	0.588161395318274	0.598974986856159	0.57929345731369	0.614978850767233	0.600816502797677	0.615514193091975	0.607799072052938	0.617869146572548	0.622784063869619	0.609545657419655	0.606684292508153	0.620535610327984	0.609822603418403	0.615070541526439	0.589266218173997	0.617525337652465	0.611549762906153	0.609772737115339	0.608001969124983
CD56dim.natural.killer.cell	0.597535262575525	0.584586694161043	0.570230449126854	0.567816842661022	0.617437901218311	0.580950128649208	0.562779352447005	0.594097303074102	0.582775592864025	0.602981866367379	0.599089202840199	0.587914626953112	0.578960087094038	0.59722266065602	0.570215826682211	0.592239777198773	0.570736243294904	0.601335173087224	0.588690061197458	0.586323704663974	0.571338201700411	0.579470684648885	0.590574079701375	0.549106758648127	0.593584042976724	0.539358968355048	0.571069973561996	0.588895707797279	0.591859960082425	0.597756284921159	0.579776625461262	0.576983758323595	0.609588925530618	0.562419849226949	0.595905958646695	0.605793097242701	0.567814778304039	0.58610611001322	0.58948587860736	0.596074128709474	0.615189862100121	0.608387476092579	0.569894961902411	0.569003832627787	0.588358770371645	0.593984776786093	0.572882045844496	0.58617422946299	0.557336214354951
Eosinophil	0.44273197133943	0.383215500509509	0.506887840755259	0.388081773800543	0.418584706094019	0.417039751325515	0.396622313053457	0.430658570912317	0.406136906938408	0.420103027497541	0.349893268591918	0.381772282781195	0.408376915685817	0.381330015502737	0.400996930392517	0.415223878535103	0.34928679231624	0.400484162854409	0.437511259758276	0.433675003380942	0.418358361973312	0.425153216046989	0.349222630634273	0.389043264305919	0.38271178942634	0.420617726089673	0.385377734880836	0.3983596796558	0.424889804553402	0.423385335641551	0.496092709614083	0.424383953324916	0.503252119576488	0.359069910109004	0.431475644175018	0.431211542669736	0.411879267621651	0.421440243706468	0.360018298554677	0.328398058248486	0.493742166298615	0.55760646182108	0.388198707947021	0.355007802068008	0.461625125327771	0.343219025890471	0.357181811745532	0.497707541019939	0.417288306257774
Gamma.delta.T.cell	0.598730820535319	0.643559539205157	0.657913548859888	0.65551883523032	0.606642449592741	0.605074745951829	0.650088515577788	0.604175212844021	0.614401747898179	0.624058787927192	0.648872829705878	0.624350626973434	0.651237190227135	0.656125162232463	0.651525278534291	0.60233436277122	0.612457454275039	0.628172532468269	0.62172863710218	0.6212455569981	0.616803182801088	0.610512467491189	0.615433690746601	0.673905565588174	0.623875026160601	0.615376106790912	0.62566858346061	0.663438035911134	0.659874957716954	0.664959751691734	0.629859453982009	0.64127360427286	0.616723036016432	0.590254080940214	0.659346476961866	0.622144731753037	0.594347117917177	0.594846056438348	0.598207796811789	0.627869256613524	0.677202232219891	0.642114698343827	0.60854114657178	0.613606854384499	0.615223462601098	0.630773786497182	0.615643694524154	0.649017970816095	0.677368838243194
Immature..B.cell	0.444275421371336	0.504609715789346	0.517611781437165	0.521402443611363	0.502584572666325	0.423255758571587	0.477945591299248	0.499135811203768	0.484018483810332	0.532565660883232	0.514955271889398	0.515663436489732	0.529533912836102	0.565166718656546	0.510996424153392	0.463755687232308	0.55821247153978	0.490595595037845	0.545800915690636	0.460484393982252	0.496265090996942	0.440668398814442	0.5216967113637	0.556219923997666	0.512318778058184	0.507793333402976	0.514826409376483	0.526014849389943	0.543493767461246	0.482529716025301	0.503400043908731	0.471957808470345	0.589622156464888	0.50025311832308	0.499864963953439	0.50187738596591	0.464160928448975	0.489594648452677	0.450918215444755	0.438634065591174	0.529494838182877	0.587444624760211	0.459470888638118	0.50395879744236	0.417394595156429	0.508079203388424	0.515373742151909	0.528808700338083	0.538290941816175
Immature.dendritic.cell	0.610874345263115	0.634969063065166	0.63928175120675	0.618701949563534	0.606988828377366	0.618763014061373	0.649798065447383	0.633913391630796	0.606690380875424	0.613178553727804	0.6268058282029	0.633203406043832	0.626149793050127	0.641629364060138	0.632830853582651	0.642928174272623	0.647820882213576	0.675810508535081	0.653672108536732	0.620511356239165	0.634500744622642	0.623069977103392	0.623802194107244	0.657113562931922	0.620845199107298	0.622566448923205	0.639870441792321	0.662425536879241	0.655037031593082	0.636560152390558	0.619499923027131	0.633896427912485	0.674785730217561	0.631662390867928	0.62893108607396	0.61173099594086	0.623756978387704	0.626788019525982	0.642369153198023	0.617396187412741	0.6668783664923	0.641543308740233	0.634927935501204	0.6129022751598	0.639876478673461	0.62873039053083	0.631300279031192	0.652884904330098	0.647513440255309
MDSC	0.472238685596408	0.590045167343249	0.611954485163137	0.600077454788382	0.513376904022257	0.49530474569578	0.661659831456259	0.594800058273493	0.589058728579836	0.519372367548557	0.575510141184813	0.661293835612914	0.561067264407208	0.657767906270566	0.606514917635014	0.541376123049577	0.580870909372611	0.579242771795719	0.584671402647149	0.497804683760277	0.547749400553086	0.433798709927607	0.505844723065655	0.558332392501722	0.614151893754788	0.501523259802406	0.574211589414306	0.629998730775699	0.66712310302262	0.672508663451087	0.59095817813549	0.598800885966895	0.707020755798291	0.513546029812292	0.6179242155966	0.536309674050942	0.627060958903648	0.536861770463968	0.417823349114882	0.554232794832114	0.766360730646596	0.615416150767602	0.634074337919329	0.526212577168567	0.564389514489456	0.58545045560316	0.50734312510563	0.645253441121935	0.687867181285337
Macrophage	0.238474331806644	0.270030231422952	0.329220947181795	0.302890670882652	0.267645297172924	0.245520211223274	0.349813769322823	0.282096111143952	0.29216870534027	0.282034414536382	0.298459589250284	0.381871745184009	0.275384807390713	0.392298715832697	0.293840934225442	0.276540226202941	0.299867471159345	0.297132058954647	0.286797354662353	0.26257435547789	0.301274404293808	0.229897652159774	0.272417669217196	0.300995872939927	0.333670492083423	0.245917200642148	0.278041786537302	0.325227785358346	0.332392964182822	0.31251190810222	0.274272028481757	0.272408668344067	0.369111887212777	0.24151383246703	0.354838129418798	0.269180000852576	0.298150121219958	0.283095051352629	0.243234060075791	0.293374909678613	0.409945642066385	0.276839169028764	0.29643773641891	0.260447120480524	0.304077164886454	0.320657173586287	0.255803752704048	0.301760266254174	0.353441588345768
Mast.cell	0.359642605576085	0.375257146116801	0.412999576116326	0.368163308724192	0.406224710423003	0.387181364959723	0.492482013395813	0.392120958135284	0.45109750062981	0.381154781622296	0.402494419218231	0.425082179187265	0.398139525410928	0.434790947941174	0.377572190842161	0.388928168669576	0.411717907458791	0.423053476090181	0.377738450331152	0.369481758201359	0.420703754419286	0.360977254902136	0.410195673962732	0.414868301687599	0.43594809289208	0.410139091710436	0.381797325150824	0.400983051921485	0.520599524982077	0.439442565308776	0.393096793040253	0.406735066992786	0.54383505110067	0.382998751445489	0.390167147534424	0.401763500918228	0.40572061270476	0.408420062401217	0.366126496841742	0.366528392075438	0.477027465265559	0.40900733846314	0.372038198247372	0.382519587456665	0.36590241239372	0.388499500925115	0.3933571292228	0.410704725061681	0.487466087140674
Monocyte	0.704130764993728	0.698866987289499	0.715384060812465	0.69274702155501	0.711180704548274	0.684916183167976	0.71404342068669	0.725569086992421	0.699351204958118	0.69896880975618	0.683845405282005	0.698133559639226	0.707692833916191	0.711189597295795	0.689269951210507	0.698306679912221	0.715331423879463	0.682516174588484	0.722266292587379	0.700539457371989	0.68437652075902	0.70852414132118	0.706303765528828	0.697896728652748	0.70972519337464	0.663616283961575	0.708505529335775	0.705977598002521	0.682865265527347	0.689966377599754	0.698072221271953	0.705390617556538	0.697682769860924	0.708309601392597	0.696986783925677	0.711071573970548	0.692488012195604	0.68889797122706	0.7026562532039	0.708447995254545	0.708837182265286	0.707406878789413	0.707903317354815	0.658281011268893	0.669228228236263	0.711193285212913	0.681133680893443	0.717568492532283	0.70053616374039
Natural.killer.T.cell	0.471265656556961	0.463122864723883	0.511156587361397	0.480788546739472	0.495998720312189	0.468447140115546	0.49066299298644	0.512764942800874	0.483951344432916	0.497337800327651	0.500547098478021	0.52269346686196	0.487489891934943	0.472295734547573	0.486455064463716	0.481757904879654	0.512019242830595	0.522049435541069	0.479346794496614	0.471428164257337	0.499502327251374	0.447037423093953	0.50020671056609	0.450411864548715	0.51499605025001	0.478330530224945	0.496856353365097	0.544814279076698	0.54509467630753	0.535204571434604	0.501761008047712	0.508976961680323	0.571854527898721	0.455049904359252	0.524840055687239	0.500259236903952	0.509089132597916	0.498530558330618	0.456863716126222	0.504460254244695	0.546884449032935	0.490342458566856	0.491291605842635	0.492507380716202	0.554277896812898	0.497460823288453	0.478083971231456	0.502103367591832	0.524223388000117
Natural.killer.cell	0.642742974541365	0.669385169967738	0.64979799333831	0.655804643403241	0.627254398740935	0.619659212733301	0.661814031822594	0.657602429679444	0.679345110865188	0.650375079809233	0.637727409860517	0.675787596355391	0.64069847831328	0.665605453352998	0.63618273466953	0.634307958330334	0.645466680133523	0.641149191248981	0.657449103204261	0.650142733480283	0.655761520025701	0.658380785453327	0.638434655886747	0.648947001184563	0.678099615033754	0.640341046590266	0.623488947744806	0.648263070400029	0.659358690912951	0.668870241618524	0.655261731583007	0.635546531193956	0.626964171211711	0.655169208301528	0.651119315143759	0.632241516986888	0.6855645619617	0.651058088240059	0.626886138302596	0.624831285411883	0.671072290123277	0.68529453903045	0.65448563947528	0.626779319509875	0.588682797584194	0.62487723745034	0.638517369249443	0.648104873485006	0.652281008248472
Neutrophil	0.161129708731544	0.188888815132699	0.136103389658173	0.121844253503498	0.110382530396673	0.11889661581415	0.218829450878785	0.164790796249003	0.152807973925753	0.117421758099198	0.21733925031242	0.172689146372037	0.100228667540721	0.158432098445095	0.18570074807171	0.144012110758406	0.101684380591288	0.110202909891378	0.165322906712737	0.101065296511328	0.124965307261914	0.101734631181725	0.154022106272661	0.132792251770662	0.152245307851088	0.136514399620395	0.140673422269936	0.179365952269089	0.190471783619037	0.281538238600008	0.173000822335676	0.128461729851643	0.39305688631757	0.096308917550739	0.151675707125246	0.116010496706766	0.182340281201718	0.10460705520756	0.0789332986638008	0.116354699374737	0.249969954488442	0.167620369407072	0.200960827219075	0.0946292856722626	0.18419759201824	0.140731489655638	0.134539559171577	0.180019355501358	0.204366776105026
Plasmacytoid.dendritic.cell	0.780699660810301	0.822610664078805	0.821232622421504	0.803416710441478	0.794448254643165	0.796678172635219	0.826638837269774	0.812051061524001	0.818630309915232	0.808723192319538	0.812241089686975	0.818085220926171	0.78683229982739	0.807750459100894	0.798074050985802	0.809424675163935	0.807778475694956	0.861421052204364	0.800388713774758	0.800846814725262	0.816231637392696	0.792456397897877	0.802325000542635	0.787585566248362	0.793361619049401	0.811361894422807	0.779783845365429	0.826585442226288	0.843654650422952	0.84159838122118	0.796595758925871	0.82652437184162	0.856656428486348	0.792673868167264	0.836412890183812	0.813771208227019	0.820213770725363	0.803972700455067	0.794714459925954	0.815774093110898	0.8613390367221	0.822125042892664	0.818498584514481	0.801940270385662	0.84174315368691	0.791980425829526	0.790985467823266	0.800136004676265	0.817622339111848
Regulatory.T.cell	0.436283863171792	0.488177216798684	0.532487631361257	0.524599186578634	0.480118806606376	0.51494429416068	0.562073223459389	0.50837868006577	0.496919197796192	0.506280171914364	0.504497090533347	0.572604667726141	0.508656463101112	0.559619683345814	0.530558607413877	0.472171795518058	0.526969499450986	0.53663012552426	0.48218347970926	0.449393231373374	0.488254885610543	0.433158691261106	0.470115524866002	0.524850407258864	0.536805841411461	0.475234438170634	0.505872731639615	0.529544946741935	0.567413889403415	0.522649487093026	0.461231221172275	0.467148762117893	0.466934167834412	0.43980495107916	0.56150886039493	0.484012918472591	0.484200396118797	0.505542783248712	0.454915397230284	0.50724312160567	0.588310089478	0.49932117184557	0.477514331556547	0.491054611224112	0.457750045273518	0.537115564973624	0.451941134589584	0.509504079943904	0.536002795758333
T.follicular.helper.cell	0.469661810380039	0.467737159105026	0.47610375604334	0.486385449455961	0.501314005161506	0.478808242220955	0.535186040533231	0.472564399985546	0.483133046017412	0.509264513931628	0.502572528901472	0.549549048792651	0.477793907317585	0.493310483187944	0.518363183503913	0.488512622975084	0.490646443326058	0.528748940904389	0.498277902079564	0.461703899221298	0.490526680736207	0.460148593468748	0.499203207653844	0.505360467919774	0.488806029137173	0.514920200790333	0.506005267393415	0.535343551141427	0.530964455429314	0.530038594621524	0.499227288563723	0.485222457181891	0.546775338636857	0.475673307536233	0.514254847037019	0.480104786767317	0.487857186865232	0.517851604206116	0.463483109696131	0.485412488581557	0.550973092866171	0.491682923892505	0.493405214900545	0.482439959195825	0.486135599898523	0.500313864138562	0.488591156232055	0.507392596272475	0.50971157325851
Type.1.T.helper.cell	0.41865985200405	0.461160327032181	0.468142880503668	0.456857315867872	0.438278905295955	0.438240969641187	0.506944846689893	0.451627326561217	0.482898681936635	0.453886946562701	0.465235144691749	0.499444120547334	0.456848672715781	0.473293717034853	0.441890304965049	0.46508367115372	0.482070604705603	0.493658488342549	0.458429397004475	0.445787557085585	0.485768036349388	0.426440806904427	0.459564911548393	0.439739685954342	0.472133006385485	0.433978855549278	0.462555842144748	0.493502078249926	0.502820339926573	0.498668723427239	0.479684380907465	0.468311419571614	0.510331600119019	0.435795830212805	0.470366295476489	0.453300839977564	0.47823294028312	0.467551672215035	0.409040399594982	0.46994319736411	0.502100679490843	0.487298666740818	0.480553329393841	0.441230370580342	0.459124115528594	0.457937829704078	0.419508713910642	0.475657484646421	0.49319327864436
Type.17.T.helper.cell	0.434478762428087	0.401822725528604	0.44214071879128	0.465239541721748	0.442203930375507	0.431995172689618	0.458746136815896	0.461453296384001	0.405034378976262	0.436053611074289	0.433736942719734	0.437708028590749	0.430153416588067	0.469019589899471	0.463417887933674	0.403803755733741	0.392214164305223	0.414374838546674	0.456998412644419	0.4160360296056	0.423391702185167	0.429795378114977	0.435796317237565	0.451422884251417	0.452160159482265	0.407445063193216	0.47777946532655	0.451461519351284	0.424768203181289	0.39619975792599	0.407664384386524	0.433855376008472	0.40224269999698	0.433014704858884	0.446674223487303	0.439544359211404	0.410664378811236	0.408277169953849	0.408545065702871	0.470813202171512	0.442700600968701	0.448758988055535	0.45071619414777	0.44176677119187	0.371886181971212	0.440322414779923	0.388815156409076	0.462155215585793	0.456396406741674
Type.2.T.helper.cell	0.260818970528231	0.304234408487156	0.304902670265794	0.2661537446717	0.261941665106727	0.284300617939984	0.344347014569172	0.291635715061975	0.300911170378897	0.304263702661233	0.281602701044498	0.308771874233325	0.311807562950019	0.29672779173783	0.293567327649999	0.295625291359137	0.294159183035742	0.310208467392053	0.32319816483178	0.281920806318198	0.29016652765128	0.32719960684515	0.286863195410357	0.292734865853182	0.319380399269201	0.325365227370822	0.292286334981349	0.301317667929843	0.28424820220944	0.264337458551213	0.252599590483366	0.295232447979166	0.309622431349722	0.292388450407579	0.310924610303374	0.282140614940792	0.300622007930192	0.286974632828805	0.283554195198014	0.308289189526676	0.327186524644048	0.310539593161467	0.265196483158322	0.293466562059949	0.305496827604859	0.286202123764405	0.292687901865075	0.281800909241895	0.317961733074057
[truncated: 306 more columns]
