# Supplementary material for: Integrative Analysis of N6-methyladenosine RNA modifications related genes and their Influences on Immunoreaction or fibrosis in myocardial infarction
Source: Int J Med Sci. 2024 Jan 1;21(2):219–33. doi: 10.7150/ijms.86210 (PMC10758152; doi:10.7150/ijms.86210)
Supplement: Supplementary file 1 — Supplementary: Additional file 1 - supplementary tables and figures; Additional file 2 - the complete gene expression matrix of the clinical samples; Additional file 3 - m6A clusters of the clinical MI samples; Additional file 4 - gene expression matrix of the mouse hearts with MI model; Additional file 5 - list of gene sets of 23 immunocytes; Additional file 6 - ssgsea score of 23 immunocytes in the clinical samples; Additional file 7 - list of DEGs between cluster A and B; Additional file 8 - the enriched GO terms of DEGs between cluster A and B. [file ijmsv21p0219s1.zip › Additional file 7, list of DEGs between cluster A and B.txt]

LRPPRC
YTHDF3
UBA3
AASDHPPT
TAF7
ANXA7
NBEA
PTCD3
SLC30A9
LTBR
COLGALT1
SAR1B
CCDC91
OPA1
COX11
FMR1
HLTF
ARMCX1
DPM1
ANKRD46
LTN1
SUCLG2
DYNC1LI1
ARHGAP5
CPEB3
PLCB4
EFR3A
DZIP3
RMDN1
ANP32E
FBXO3
TSPYL1
ATG14
MOAP1
ZYX
RB1CC1
HERC1
WDR47
COPS4
FXR1
UBE2D1
ETFA
MRPS30
C5orf22
AGL
PPP1CB
DSG2
AUH
GOLGA4
EPM2AIP1
TOP2B
C1QBP
GHITM
PSMC6
AP1B1
MRS2
FAM98A
MTIF2
SUCLA2
PRNP
RAB21
TSPYL4
CBR4
MICU2
EMP3
PLEKHA5
LACTB2
ALDH5A1
NDUFA5
MYL6
KLHDC2
LRIF1
MTR
GTF2H5
HPRT1
TTC37
KCTD9
AP5M1
MPDZ
KLHL7
LRRC2
FLNA
KAT2B
TGFB1
ZNF415
DMD
KIAA0232
SLK
GPRASP1
STAB1
DAAM1
PCCB
UBE2G1
NDUFAF4
ABCD3
TMEM131
UBQLN2
MYH9
EMILIN1
EID1
MAP4K3
DENND1B
DCAF6
PLXND1
DHX29
IGFBP4
TSPAN12
TOB1
UQCC1
GIN1
ASF1A
LIMCH1
REEP1
CTR9
PEX7
UBE4A
MYLK3
ACADSB
ANKMY2
ZHX2
FKBP3
CLGN
PTMS
SCAF8
DLD
NHLRC2
MVP
NR3C2
DNAJB9
ETFDH
GGT5
PFN1
FXYD5
VBP1
DPY19L2P2
CDKN1B
SCP2
DDHD2
PDZD2
PREPL
KLHL24
RNF11
FAM3C
RRAGD
LAPTM5
IMPA1
PPARGC1A
SRP9
GNB2
NAP1L2
VSIG4
CETN3
MIPEP
BTBD1
LRRC47
GRN
PDZRN3
PDHX
VPS8
PCMTD2
G6PD
HSPE1
MLF1
FYCO1
ACAD8
HSDL2
NUBPL
RPRD1A
HIGD1A
C1D
ITGB2
GATA6
NUP153
PLTP
PLCL1
CYBA
IFITM2
TIMP1
GAS2
TMEM38B
C1QA
ACADM
ZBTB20
LILRB3
MMP14
SLC16A1
NDUFS1
CLIC1
TAGLN2
TCN2
PPP2CA
IDI2-AS1
ZNF330
ARRB2
SPI1
HCCS
TGFBI
FASTKD1
STAM
CD248
SERPINH1
MAN2B1
TSPYL5
SH3BGRL3
APOL1
GNAI2
SLC36A1
MOSPD1
RABGAP1L
SLCO2B1
UCP2
ALOX5
CD14
EIF1B
TJP2
KANK1
ISOC1
CAPG
GLRB
ANXA2
HOMER1
ECM1
LHFPL2
UQCRC2
CST3
ZFPM2
MOCS2
B3GALNT1
MYBL1
CSF1R
C2
ARPC1B
S100A11
SELPLG
MRPS28
CORO1A
RAB5C
ADAMTS2
NEK7
PHYH
LRP1
TMSB10
FEM1C
HMGN3
LAIR1
HAT1
PDGFRB
DLAT
COL6A2
PLP2
PIP5K1B
FTL
LMO7
C1QB
FCGRT
KPNA4
SLC25A12
ANGPTL4
ANK3
ARMC1
ACTB
DYNC1I1
CAND2
CD180
UQCRB
C1R
ADCY3
SLC7A7
NCKAP1L
SERPINA3
FZD7
CD37
HCK
PLEKHO2
TKT
PRKCD
RANBP6
CSGALNACT1
TBXAS1
TNFRSF1A
FKBP10
IFITM3
RCN3
SPP1
ESRRG
FCER1G
IL4R
GJA1
CORIN
GLIPR1
PLA2G2A
DECR1
PYCARD
PRKAR1A
MYOM2
F3
TBC1D4
AIF1
ENO1
DCUN1D2
ADAM23
PLD3
PPP1R3A
CSRP1
LYPLA1
C1QTNF1
PXDN
ANPEP
MARCO
CCR1
TACC2
ST14
ADAP2
GNA15
HERC6
PLA2G4C
HMOX1
NCF4
COL4A2
CD74
SECTM1
F13A1
SLAMF8
DSP
FGF12
BEST1
MSR1
FBP1
NNT
ALAS1
MEIS2
EPHX2
VAMP8
PPP1R13B
LOXL2
TAGLN
RNASE1
CTSC
FN1
ANXA2P2
GNG7
THEMIS2
TREM2
CRYM
IL10RA
AIFM1
CXADR
MMP2
OXCT1
NDUFB1
MAOB
APOC1
BGN
HMGB2
PTGER2
CADPS
NPC2
NDUFA8
RASSF2
MYO1F
TYROBP
RPS11
MYD88
CYTH4
BCAT1
POPDC3
TLL2
SIGLEC1
RYR2
CDC37L1
NIPSNAP3B
LYVE1
TCIRG1
CD53
ZNF106
PSD3
LCP1
COL21A1
RARRES1
MYH7B
IRF8
ARHGDIB
GPX1
COL6A3
AKAP6
DOCK2
RCAN2
MTUS2
LILRB2
MPC1
SERPINF1
FOLR2
PERP
APOE
FCGR1B
PCOLCE
CD163
LY6E
MS4A6A
LILRB4
SLC27A6
PKIA
FHOD3
C3AR1
ABCA8
XK
FCGR2C
CYBB
C6
COTL1
VSNL1
LY86
HLA-DMB
SGCG
VLDLR
COL4A1
PKP2
NUPR1
APOO
TNC
PPIB
OLFML2B
PLEK
CD52
PAIP2B
BZW2
GABRB1
ELN
KLHL41
CFB
ACP5
CDH2
PLVAP
CRLF1
P4HB
FPR3
ALOX5AP
ABAT
GPD1L
PTGS1
COL1A1
SERPING1
TUBA1C
RNASE2
S100A9
NAP1L3
SERPINA1
PPP2R3A
COL5A1
HLA-B
B3GALT2
SLC11A1
FCGR2A
HLF
CYP2J2
IGLL3P
SLA
PTPN6
CTSS
THY1
MYOZ2
SERPINE1
MFAP2
TBX5
GMFG
NDUFAF1
CHI3L1
IL1R1
GPR22
LYN
KCNJ2
RARRES2
TLR2
ACTG2
PPP1R3C
LCP2
DRAM1
PROM1
HLA-DRA
CAP1
ACAT1
VIM
C3
TFEC
TYRP1
ART3
TMEM45A
RNASE6
CACNB2
S100A4
GHR
GFPT2
GOT1
CNN1
CKMT2
PDE3A
CCL18
PLAUR
OSMR
PYGL
PFKM
THBS2
NPL
PLA2G7
ITGAM
BEX1
IRF6
CTSB
MYLK
NPR3
CD44
BDH1
HRC
SORBS2
DSC1
RAB31
LOX
LY96
HLA-DMA
BASP1
COL1A2
HCLS1
TPM4
SPARC
SLC39A8
APBB1IP
MYOM1
FKBP11
FBN1
MAFB
CHST15
LIPA
FCGR1A
HEY2
AOX1
HSPB3
COMP
C1S
COL3A1
VCAN
CDH11
SLC5A1
FBXO40
MRC1
LRRC49
PTPRC
ZNF189
PRKAR2B
CCL2
DIRAS3
APOB
MGP
MMP9
PHLDA1
MMP12
COL5A2
MS4A4A
SYNPO2L
AEBP1
EVI2B
NCF2
GABRA4
C5AR1
EFEMP1
LYZ
MLXIPL
S100A8
HP
CPM
ANXA1
HLA-DPA1
CYP1B1
TNNT1
EIF1AY
SLC16A7
IGF1
SFRP1
USP9Y
MMRN1
MT1X
CALB2
AQP9
PRG4
UGT2B4
SERPINE2
IGLJ3
DDX3Y
MXRA5
RPS4Y1
PTX3
KDM5D
