# Supplementary material for: Integrative Analysis of N6-methyladenosine RNA modifications related genes and their Influences on Immunoreaction or fibrosis in myocardial infarction
Source: Int J Med Sci. 2024 Jan 1;21(2):219–33. doi: 10.7150/ijms.86210 (PMC10758152; doi:10.7150/ijms.86210)
Supplement: Supplementary file 1 — Supplementary: Additional file 1 - supplementary tables and figures; Additional file 2 - the complete gene expression matrix of the clinical samples; Additional file 3 - m6A clusters of the clinical MI samples; Additional file 4 - gene expression matrix of the mouse hearts with MI model; Additional file 5 - list of gene sets of 23 immunocytes; Additional file 6 - ssgsea score of 23 immunocytes in the clinical samples; Additional file 7 - list of DEGs between cluster A and B; Additional file 8 - the enriched GO terms of DEGs between cluster A and B. [file ijmsv21p0219s1.zip › Additional file 8, the enriched GO terms of DEGs.txt]

ONTOLOGY	ID	Description	GeneRatio	BgRatio	pvalue	p.adjust	qvalue	geneID	Count
BP	GO:0034109	homotypic cell-cell adhesion	22/572	93/18800	4.63205127538651e-14	2.1691896122635e-10	1.57587260232097e-10	DSG2/FLNA/MYH9/CLIC1/TJP2/ANK3/ACTB/PRKCD/CSRP1/C1QTNF1/DSP/FN1/CXADR/PKP2/PLEK/ABAT/PTPN6/LYN/PLAUR/COMP/MMRN1/SERPINE2	22
BP	GO:0030198	extracellular matrix organization	37/572	307/18800	9.27447256635286e-13	1.46205921564189e-09	1.06215659888614e-09	COLGALT1/TGFB1/EMILIN1/GAS2/TMEM38B/MMP14/TGFBI/SERPINH1/CST3/ADAMTS2/LRP1/CSGALNACT1/TNFRSF1A/FKBP10/PXDN/COL4A2/LOXL2/MMP2/TLL2/LCP1/COL4A1/OLFML2B/ELN/COL1A1/COL5A1/CTSS/LOX/COL1A2/SLC39A8/COMP/COL3A1/MMP9/MMP12/COL5A2/AEBP1/CYP1B1/PTX3	37
BP	GO:0043062	extracellular structure organization	37/572	308/18800	1.0245930765627e-12	1.46205921564189e-09	1.06215659888614e-09	COLGALT1/TGFB1/EMILIN1/GAS2/TMEM38B/MMP14/TGFBI/SERPINH1/CST3/ADAMTS2/LRP1/CSGALNACT1/TNFRSF1A/FKBP10/PXDN/COL4A2/LOXL2/MMP2/TLL2/LCP1/COL4A1/OLFML2B/ELN/COL1A1/COL5A1/CTSS/LOX/COL1A2/SLC39A8/COMP/COL3A1/MMP9/MMP12/COL5A2/AEBP1/CYP1B1/PTX3	37
BP	GO:0045229	external encapsulating structure organization	37/572	310/18800	1.2488227338389e-12	1.46205921564189e-09	1.06215659888614e-09	COLGALT1/TGFB1/EMILIN1/GAS2/TMEM38B/MMP14/TGFBI/SERPINH1/CST3/ADAMTS2/LRP1/CSGALNACT1/TNFRSF1A/FKBP10/PXDN/COL4A2/LOXL2/MMP2/TLL2/LCP1/COL4A1/OLFML2B/ELN/COL1A1/COL5A1/CTSS/LOX/COL1A2/SLC39A8/COMP/COL3A1/MMP9/MMP12/COL5A2/AEBP1/CYP1B1/PTX3	37
BP	GO:0042060	wound healing	44/572	429/18800	1.81828266266511e-12	1.70300354185215e-09	1.23719780331235e-09	FLNA/TGFB1/MYH9/TIMP1/CLIC1/ALOX5/KANK1/PDGFRB/ACTB/FZD7/PRKCD/FKBP10/FCER1G/F3/CSRP1/C1QTNF1/HMOX1/F13A1/DSP/FN1/GPX1/APOE/PLEK/ABAT/COL1A1/SERPING1/SERPINA1/COL5A1/SLC11A1/PTPN6/SERPINE1/LYN/PLAUR/MYLK/CD44/LOX/COMP/COL3A1/MMP12/S100A8/ANXA1/IGF1/MMRN1/SERPINE2	44
BP	GO:0030199	collagen fibril organization	17/572	62/18800	2.69356760637053e-12	2.1023295167722e-09	1.52730008838413e-09	COLGALT1/EMILIN1/SERPINH1/ADAMTS2/FKBP10/PXDN/LOXL2/TLL2/COL1A1/COL5A1/LOX/COL1A2/COMP/COL3A1/COL5A2/AEBP1/CYP1B1	17
BP	GO:0002274	myeloid leukocyte activation	31/572	232/18800	4.55246519530784e-12	3.04559921566094e-09	2.21256654304285e-09	LTBR/VSIG4/GRN/ITGB2/C1QA/SPI1/PRKCD/FCER1G/IL4R/PLA2G2A/PYCARD/AIF1/HMOX1/CD74/VAMP8/CTSC/FN1/TREM2/TYROBP/MYD88/DOCK2/LILRB4/SLC11A1/PTPN6/LYN/TLR2/LCP2/ITGAM/PTPRC/C5AR1/ANXA1	31
BP	GO:0050900	leukocyte migration	40/572	384/18800	1.18547789512537e-11	6.93949122859016e-09	5.04140073295422e-09	C1QBP/MYH9/EMILIN1/ITGB2/MMP14/SPI1/ALOX5/ECM1/CSF1R/SELPLG/CORO1A/NCKAP1L/HCK/FCER1G/PYCARD/AIF1/CCR1/HMOX1/CD74/SLAMF8/TREM2/CXADR/MYD88/LYVE1/C3AR1/PPIB/PLVAP/S100A9/THY1/SERPINE1/IL1R1/LYN/RARRES2/CCL18/PLA2G7/CCL2/MMP9/C5AR1/S100A8/ANXA1	40
BP	GO:0060537	muscle tissue development	41/572	405/18800	1.61596978332622e-11	8.40842943924078e-09	6.10855478328696e-09	DSG2/MYL6/TGFB1/DMD/MYLK3/PPARGC1A/G6PD/GATA6/ACADM/ARRB2/HOMER1/ZFPM2/PDGFRB/FZD7/GJA1/PRKAR1A/CSRP1/DSP/CXADR/POPDC3/TLL2/RYR2/GPX1/AKAP6/LY6E/FHOD3/XK/SGCG/PKP2/NUPR1/ELN/KLHL41/HLF/MYOZ2/TBX5/MYLK/SORBS2/LOX/HEY2/COL3A1/IGF1	41
BP	GO:0051146	striated muscle cell differentiation	32/572	281/18800	1.46147304501783e-10	6.84407826981848e-08	4.97208513841854e-08	TGFB1/MYH9/MYLK3/G6PD/GATA6/ACADM/MMP14/ARRB2/HOMER1/PDGFRB/FZD7/IL4R/PRKAR1A/MYOM2/PLD3/CSRP1/CXADR/POPDC3/CD53/GPX1/AKAP6/FHOD3/XK/KLHL41/CDH2/MYOZ2/TBX5/SORBS2/HEY2/SYNPO2L/TNNT1/IGF1	32
BP	GO:0006091	generation of precursor metabolites and energy	44/572	494/18800	1.9545239874226e-10	8.32094166645457e-08	6.04499667688979e-08	COX11/SUCLG2/RB1CC1/ETFA/AGL/PPP1CB/EPM2AIP1/GHITM/SUCLA2/NDUFA5/DLD/ETFDH/PPARGC1A/G6PD/CYBA/ACADM/ZBTB20/NDUFS1/UQCRC2/DLAT/SLC25A12/UQCRB/TKT/ENO1/PPP1R3A/FBP1/NNT/LOXL2/OXCT1/NDUFB1/MAOB/NDUFA8/CYBB/NUPR1/NDUFAF1/PPP1R3C/ACAT1/TYRP1/GFPT2/PYGL/PFKM/NCF2/MLXIPL/IGF1	44
BP	GO:0097529	myeloid leukocyte migration	28/572	229/18800	4.08513936894663e-10	1.59422563873142e-07	1.15817284565224e-07	C1QBP/EMILIN1/ITGB2/MMP14/SPI1/CSF1R/NCKAP1L/FCER1G/AIF1/CCR1/CD74/SLAMF8/TREM2/CXADR/MYD88/C3AR1/PPIB/S100A9/SERPINE1/IL1R1/LYN/RARRES2/CCL18/PLA2G7/CCL2/C5AR1/S100A8/ANXA1	28
BP	GO:0006909	phagocytosis	33/572	310/18800	4.44508080829641e-10	1.60125487886555e-07	1.16327944715903e-07	MYH9/ITGB2/CYBA/CD14/C2/CORO1A/LRP1/NCKAP1L/HCK/PRKCD/FCER1G/PYCARD/AIF1/MARCO/NCF4/MSR1/TREM2/TYROBP/MYD88/IRF8/DOCK2/SLC11A1/LYN/TLR2/C3/ITGAM/RAB31/FCGR1A/PTPRC/CCL2/NCF2/ANXA1/PTX3	33
BP	GO:0002685	regulation of leukocyte migration	27/572	218/18800	6.30065365565929e-10	2.09018096387386e-07	1.51847440917098e-07	C1QBP/EMILIN1/MMP14/SPI1/ECM1/CSF1R/NCKAP1L/PYCARD/AIF1/CCR1/HMOX1/CD74/SLAMF8/TREM2/MYD88/LYVE1/C3AR1/PLVAP/THY1/SERPINE1/IL1R1/LYN/RARRES2/PLA2G7/CCL2/C5AR1/ANXA1	27
BP	GO:0002443	leukocyte mediated immunity	41/572	457/18800	6.69500629043517e-10	2.09018096387386e-07	1.51847440917098e-07	C1QBP/HPRT1/TGFB1/DENND1B/ITGB2/C1QA/ARRB2/SPI1/C2/CORO1A/C1QB/C1R/NCKAP1L/PRKCD/FCER1G/IL4R/HMOX1/CD74/VAMP8/CTSC/TREM2/TYROBP/MYD88/TCIRG1/LILRB4/C6/HLA-DMB/SERPING1/HLA-B/PTPN6/IL1R1/LYN/HLA-DRA/C3/ITGAM/HLA-DMA/FCGR1A/C1S/PTPRC/HLA-DPA1/KDM5D	41
BP	GO:0042692	muscle cell differentiation	37/572	387/18800	8.1656291126694e-10	2.32703085229158e-07	1.69054108693401e-07	TGFB1/DMD/MYH9/ASF1A/MYLK3/G6PD/GATA6/ACADM/MMP14/ARRB2/HOMER1/PDGFRB/FZD7/IL4R/PRKAR1A/MYOM2/PLD3/CSRP1/CXADR/POPDC3/CD53/GPX1/AKAP6/FHOD3/XK/KLHL41/CDH2/MYOZ2/TBX5/SORBS2/LOX/HEY2/COMP/FBXO40/SYNPO2L/TNNT1/IGF1	37
BP	GO:0032103	positive regulation of response to external stimulus	40/572	442/18800	8.44747480011891e-10	2.32703085229158e-07	1.69054108693401e-07	C1QBP/FLNA/TGFB1/EMILIN1/GRN/CYBA/SPI1/CSF1R/PDGFRB/CD180/NCKAP1L/HCK/TNFRSF1A/PLA2G2A/PYCARD/F3/AIF1/CCR1/CD74/VAMP8/CTSC/TREM2/HMGB2/TYROBP/C3AR1/LY86/NUPR1/ALOX5AP/S100A9/SERPINE1/LYN/RARRES2/TLR2/C3/OSMR/PLA2G7/LY96/MMP12/C5AR1/S100A8	40
BP	GO:0032963	collagen metabolic process	18/572	101/18800	1.36848023806966e-09	3.56032941937789e-07	2.58650767803575e-07	TGFB1/EMILIN1/MMP14/ARRB2/SERPINH1/CST3/ADAMTS2/PDGFRB/RCN3/MMP2/COL1A1/COL5A1/CTSS/VIM/CTSB/COL1A2/MMP9/MMP12	18
BP	GO:0070527	platelet aggregation	15/572	69/18800	1.8371872911904e-09	4.52818320244455e-07	3.28963397513982e-07	FLNA/MYH9/CLIC1/ACTB/PRKCD/CSRP1/C1QTNF1/FN1/PLEK/ABAT/PTPN6/LYN/COMP/MMRN1/SERPINE2	15
BP	GO:0150076	neuroinflammatory response	15/572	73/18800	4.21247926109758e-09	9.86352018985999e-07	7.16564893256178e-07	GRN/ITGB2/C1QA/LRP1/AIF1/CTSC/TREM2/TYROBP/NUPR1/TLR2/ITGAM/PTPRC/MMP9/C5AR1/IGF1	15
BP	GO:0002449	lymphocyte mediated immunity	34/572	365/18800	7.78745624624271e-09	1.73660274291212e-06	1.26160694675972e-06	C1QBP/HPRT1/TGFB1/DENND1B/C1QA/ARRB2/C2/CORO1A/C1QB/C1R/NCKAP1L/PRKCD/FCER1G/IL4R/CD74/CTSC/TREM2/MYD88/TCIRG1/LILRB4/C6/HLA-DMB/SERPING1/HLA-B/PTPN6/IL1R1/HLA-DRA/C3/HLA-DMA/FCGR1A/C1S/PTPRC/HLA-DPA1/KDM5D	34
BP	GO:0055001	muscle cell development	23/572	183/18800	8.89297549725217e-09	1.89299110243781e-06	1.37521994292435e-06	DMD/MYLK3/G6PD/HOMER1/PDGFRB/PRKAR1A/MYOM2/CSRP1/CXADR/GPX1/AKAP6/FHOD3/XK/KLHL41/MYOZ2/TBX5/SORBS2/LOX/HEY2/COMP/SYNPO2L/TNNT1/IGF1	23
BP	GO:0002460	adaptive immune response based on somatic recombination of immune receptors built from immunoglobulin superfamily domains	34/572	370/18800	1.0968834014566e-08	2.15318388421675e-06	1.56424476298111e-06	C1QBP/HPRT1/TGFB1/DENND1B/C1QA/C2/C1QB/C1R/NCKAP1L/PRKCD/FCER1G/IL4R/CD74/CTSC/TREM2/MYD88/TCIRG1/LILRB4/C6/HLA-DMB/SERPING1/HLA-B/SLC11A1/PTPN6/IL1R1/HLA-DRA/C3/HLA-DMA/FCGR1A/C1S/PTPRC/ANXA1/HLA-DPA1/KDM5D	34
BP	GO:0050866	negative regulation of cell activation	25/572	216/18800	1.10348949863767e-08	2.15318388421675e-06	1.56424476298111e-06	PRNP/EMILIN1/LAPTM5/VSIG4/GRN/SPI1/NCKAP1L/PRKCD/IL4R/PRKAR1A/C1QTNF1/HMOX1/CD74/TREM2/TYROBP/LILRB2/APOE/LILRB4/ABAT/PTPN6/LYN/PTPRC/ANXA1/SFRP1/SERPINE2	25
BP	GO:0007162	negative regulation of cell adhesion	30/572	305/18800	1.75293613069476e-08	3.28359996001742e-06	2.38546929448651e-06	PRNP/TGFB1/PLXND1/FXYD5/LAPTM5/VSIG4/MMP14/SPI1/TGFBI/KANK1/NCKAP1L/FZD7/PRKCD/IL4R/PRKAR1A/C1QTNF1/CD74/MMP2/ARHGDIB/LILRB2/LILRB4/ABAT/COL1A1/PTPN6/SERPINE1/PTPRC/MMP12/ANXA1/CYP1B1/SERPINE2	30
BP	GO:0002263	cell activation involved in immune response	29/572	289/18800	1.94974602347646e-08	3.5117925492078e-06	2.55124661857325e-06	TGFB1/GRN/ITGB2/SPI1/CORO1A/LRP1/CD180/NCKAP1L/FCER1G/IL4R/PYCARD/HMOX1/CD74/VAMP8/TREM2/TYROBP/MYD88/LCP1/IRF8/DOCK2/HLA-DMB/SLC11A1/PTPN6/LYN/HLA-DRA/ITGAM/APBB1IP/PTPRC/ANXA1	29
BP	GO:0002269	leukocyte activation involved in inflammatory response	12/572	50/18800	2.37040698492578e-08	4.11133922607683e-06	2.98680521453416e-06	GRN/ITGB2/C1QA/AIF1/CTSC/TREM2/TYROBP/MYD88/TLR2/ITGAM/PTPRC/C5AR1	12
BP	GO:0060326	cell chemotaxis	30/572	315/18800	3.64419560863058e-08	6.09491715543465e-06	4.42783466432107e-06	C1QBP/ITGB2/ARRB2/SPI1/ALOX5/CSF1R/CORO1A/PDGFRB/NCKAP1L/PRKCD/FCER1G/AIF1/CCR1/CD74/SLAMF8/CXADR/HMGB2/C3AR1/PPIB/S100A9/SERPINE1/LYN/RARRES2/CCL18/PLA2G7/LOX/CCL2/C5AR1/S100A8/ANXA1	30
BP	GO:0003012	muscle system process	37/572	449/18800	4.40750633482615e-08	6.97218059280493e-06	5.06514889824236e-06	DSG2/MYL6/FLNA/DMD/G6PD/GATA6/CYBA/TMEM38B/HOMER1/TNFRSF1A/GJA1/MYOM2/AIF1/ENO1/HMOX1/DSP/FGF12/RYR2/AKAP6/PKP2/KLHL41/ABAT/GPD1L/MYOZ2/KCNJ2/CACNB2/CNN1/CKMT2/MYLK/HRC/SORBS2/TPM4/MYOM1/HEY2/COMP/TNNT1/IGF1	37
BP	GO:0042554	superoxide anion generation	11/572	43/18800	4.46648340346248e-08	6.97218059280493e-06	5.06514889824236e-06	TGFB1/ITGB2/CYBA/GNAI2/PRKCD/NCF4/TYROBP/CYBB/ACP5/ITGAM/NCF2	11
BP	GO:0016064	immunoglobulin mediated immune response	24/572	216/18800	4.7918065820703e-08	7.23871942704362e-06	5.2587839977084e-06	C1QBP/TGFB1/C1QA/C2/C1QB/C1R/PRKCD/FCER1G/IL4R/CD74/TREM2/MYD88/TCIRG1/C6/HLA-DMB/SERPING1/PTPN6/HLA-DRA/C3/HLA-DMA/FCGR1A/C1S/PTPRC/HLA-DPA1	24
BP	GO:0002366	leukocyte activation involved in immune response	28/572	285/18800	5.39524176658636e-08	7.78995830398412e-06	5.65924794912768e-06	TGFB1/GRN/ITGB2/SPI1/CORO1A/CD180/NCKAP1L/FCER1G/IL4R/PYCARD/HMOX1/CD74/VAMP8/TREM2/TYROBP/MYD88/LCP1/IRF8/DOCK2/HLA-DMB/SLC11A1/PTPN6/LYN/HLA-DRA/ITGAM/APBB1IP/PTPRC/ANXA1	28
BP	GO:0015980	energy derivation by oxidation of organic compounds	30/572	321/18800	5.56284053259913e-08	7.78995830398412e-06	5.65924794912768e-06	SUCLG2/RB1CC1/ETFA/AGL/PPP1CB/EPM2AIP1/GHITM/SUCLA2/NDUFA5/DLD/ETFDH/PPARGC1A/ACADM/NDUFS1/UQCRC2/DLAT/SLC25A12/UQCRB/PPP1R3A/NNT/NDUFB1/NDUFA8/NUPR1/NDUFAF1/PPP1R3C/GFPT2/PYGL/PFKM/MLXIPL/IGF1	30
BP	GO:0002687	positive regulation of leukocyte migration	19/572	141/18800	5.65574593925817e-08	7.78995830398412e-06	5.65924794912768e-06	C1QBP/MMP14/SPI1/CSF1R/NCKAP1L/PYCARD/AIF1/CCR1/CD74/TREM2/LYVE1/C3AR1/PLVAP/THY1/SERPINE1/IL1R1/RARRES2/PLA2G7/C5AR1	19
BP	GO:0061900	glial cell activation	12/572	54/18800	5.99374934831052e-08	8.01963662803948e-06	5.82610462969612e-06	GRN/ITGB2/C1QA/LRP1/AIF1/CTSC/TREM2/TYROBP/TLR2/ITGAM/PTPRC/C5AR1	12
BP	GO:0019724	B cell mediated immunity	24/572	219/18800	6.24442877803613e-08	8.12296110209533e-06	5.90116778088093e-06	C1QBP/TGFB1/C1QA/C2/C1QB/C1R/PRKCD/FCER1G/IL4R/CD74/TREM2/MYD88/TCIRG1/C6/HLA-DMB/SERPING1/PTPN6/HLA-DRA/C3/HLA-DMA/FCGR1A/C1S/PTPRC/HLA-DPA1	24
BP	GO:0030595	leukocyte chemotaxis	25/572	236/18800	6.49711114747808e-08	8.22323554152428e-06	5.97401514328568e-06	C1QBP/ITGB2/SPI1/ALOX5/CSF1R/CORO1A/NCKAP1L/FCER1G/AIF1/CCR1/CD74/SLAMF8/CXADR/C3AR1/PPIB/S100A9/SERPINE1/LYN/RARRES2/CCL18/PLA2G7/CCL2/C5AR1/S100A8/ANXA1	25
BP	GO:0007596	blood coagulation	24/572	221/18800	7.42913007471592e-08	9.15542529997228e-06	6.6512322441778e-06	FLNA/MYH9/CLIC1/ACTB/PRKCD/FCER1G/F3/CSRP1/C1QTNF1/F13A1/FN1/APOE/PLEK/ABAT/SERPING1/SERPINA1/PTPN6/SERPINE1/LYN/PLAUR/COMP/COL3A1/MMRN1/SERPINE2	24
BP	GO:0030168	platelet activation	18/572	130/18800	8.27492216458734e-08	9.9362719222468e-06	7.21850160214475e-06	FLNA/MYH9/CLIC1/ACTB/PRKCD/FCER1G/CSRP1/C1QTNF1/FN1/APOE/PLEK/ABAT/PTPN6/LYN/COMP/COL3A1/MMRN1/SERPINE2	18
BP	GO:0002683	negative regulation of immune system process	35/572	425/18800	1.04333969182699e-07	1.22148994420645e-05	8.87387864206536e-06	YTHDF3/PRNP/TGFB1/EMILIN1/LAPTM5/VSIG4/GRN/LILRB3/ARRB2/SPI1/NCKAP1L/HCK/IL4R/PRKAR1A/HMOX1/CD74/SLAMF8/TREM2/TYROBP/GPX1/LILRB2/LILRB4/SERPING1/HLA-B/PTPN6/THY1/LYN/FBN1/MAFB/COL3A1/PTPRC/CCL2/MMP12/ANXA1/SFRP1	35
BP	GO:0050817	coagulation	24/572	226/18800	1.1361238867627e-07	1.29767516139262e-05	9.42734891403609e-06	FLNA/MYH9/CLIC1/ACTB/PRKCD/FCER1G/F3/CSRP1/C1QTNF1/F13A1/FN1/APOE/PLEK/ABAT/SERPING1/SERPINA1/PTPN6/SERPINE1/LYN/PLAUR/COMP/COL3A1/MMRN1/SERPINE2	24
BP	GO:0001774	microglial cell activation	11/572	47/18800	1.21109378227662e-07	1.34489826383103e-05	9.77041525046226e-06	GRN/ITGB2/C1QA/AIF1/CTSC/TREM2/TYROBP/TLR2/ITGAM/PTPRC/C5AR1	11
BP	GO:0007599	hemostasis	24/572	227/18800	1.23490551665032e-07	1.34489826383103e-05	9.77041525046226e-06	FLNA/MYH9/CLIC1/ACTB/PRKCD/FCER1G/F3/CSRP1/C1QTNF1/F13A1/FN1/APOE/PLEK/ABAT/SERPING1/SERPINA1/PTPN6/SERPINE1/LYN/PLAUR/COMP/COL3A1/MMRN1/SERPINE2	24
BP	GO:0002275	myeloid cell activation involved in immune response	15/572	93/18800	1.29127823237918e-07	1.36043416464012e-05	9.88328044352334e-06	GRN/ITGB2/SPI1/FCER1G/IL4R/PYCARD/HMOX1/VAMP8/TREM2/TYROBP/MYD88/DOCK2/PTPN6/LYN/ITGAM	15
BP	GO:0050777	negative regulation of immune response	21/572	179/18800	1.30727177896232e-07	1.36043416464012e-05	9.88328044352334e-06	YTHDF3/VSIG4/GRN/ARRB2/SPI1/NCKAP1L/HCK/IL4R/HMOX1/SLAMF8/TREM2/GPX1/LILRB4/SERPING1/HLA-B/PTPN6/LYN/COL3A1/PTPRC/MMP12/ANXA1	21
BP	GO:0007517	muscle organ development	30/572	334/18800	1.33779251972756e-07	1.36193094997482e-05	9.89415428777911e-06	FXR1/MYL6/TGFB1/DMD/BTBD1/HOMER1/ZFPM2/GJA1/DSP/TAGLN/POPDC3/TLL2/RYR2/GPX1/COL6A3/LY6E/XK/SGCG/PKP2/NUPR1/ELN/KLHL41/HLF/MYOZ2/MYLK/LOX/BASP1/HEY2/COL3A1/IGF1	30
BP	GO:0032928	regulation of superoxide anion generation	8/572	22/18800	1.5344584551168e-07	1.52890828623659e-05	1.11072110345745e-05	TGFB1/ITGB2/CYBA/GNAI2/PRKCD/TYROBP/ACP5/ITGAM	8
BP	GO:0014706	striated muscle tissue development	25/572	248/18800	1.70580911294138e-07	1.66381840912492e-05	1.20873059291542e-05	DSG2/TGFB1/MYLK3/G6PD/GATA6/ACADM/ARRB2/ZFPM2/PDGFRB/FZD7/GJA1/PRKAR1A/DSP/CXADR/RYR2/AKAP6/LY6E/FHOD3/SGCG/PKP2/TBX5/SORBS2/LOX/HEY2/IGF1	25
BP	GO:0006631	fatty acid metabolic process	33/572	395/18800	1.74091612315015e-07	1.66381840912492e-05	1.20873059291542e-05	ETFA/AUH/CBR4/PCCB/ABCD3/PEX7/ACADSB/ETFDH/GGT5/SCP2/PPARGC1A/ACADM/ALOX5/PHYH/TBXAS1/TNFRSF1A/DECR1/LYPLA1/PLA2G4C/CD74/APOC1/GPX1/SLC27A6/ALOX5AP/PTGS1/CYP2J2/ACAT1/C3/TYRP1/PRKAR2B/MLXIPL/ANXA1/CYP1B1	33
BP	GO:0050766	positive regulation of phagocytosis	13/572	71/18800	1.92694393730499e-07	1.78915036391169e-05	1.29978173599078e-05	CYBA/C2/NCKAP1L/FCER1G/PYCARD/TREM2/DOCK2/SLC11A1/C3/RAB31/PTPRC/CCL2/PTX3	13
BP	GO:0022407	regulation of cell-cell adhesion	36/572	456/18800	1.94846612341439e-07	1.78915036391169e-05	1.29978173599078e-05	PRNP/TGFB1/FXYD5/LAPTM5/VSIG4/ITGB2/SPI1/ALOX5/CORO1A/ANK3/NCKAP1L/PRKCD/IL4R/PYCARD/PRKAR1A/AIF1/C1QTNF1/CD74/LILRB2/LILRB4/HLA-DMB/ABAT/PTPN6/THY1/LYN/HLA-DRA/PLAUR/CD44/HLA-DMA/PTPRC/CCL2/ANXA1/HLA-DPA1/IGF1/MMRN1/SERPINE2	36
BP	GO:0048738	cardiac muscle tissue development	24/572	234/18800	2.18227447943951e-07	1.96530603600293e-05	1.42775528695314e-05	DSG2/TGFB1/MYLK3/G6PD/GATA6/ACADM/ARRB2/ZFPM2/PDGFRB/FZD7/GJA1/PRKAR1A/DSP/CXADR/RYR2/AKAP6/LY6E/FHOD3/SGCG/PKP2/TBX5/SORBS2/HEY2/IGF1	24
BP	GO:0097530	granulocyte migration	19/572	154/18800	2.34081795129058e-07	2.06831140865921e-05	1.50258661739249e-05	C1QBP/ITGB2/CSF1R/NCKAP1L/FCER1G/CD74/SLAMF8/CXADR/MYD88/C3AR1/PPIB/S100A9/IL1R1/RARRES2/CCL18/CCL2/C5AR1/S100A8/ANXA1	19
BP	GO:0010959	regulation of metal ion transport	33/572	403/18800	2.76383557212278e-07	2.39685962671315e-05	1.74127028637443e-05	FMR1/PRNP/FLNA/DMD/FXYD5/KLHL24/G6PD/CYBA/TMEM38B/ARRB2/GNAI2/HOMER1/CORO1A/PDGFRB/ANK3/CCR1/FGF12/BEST1/TREM2/RYR2/AKAP6/LILRB2/PKP2/GPD1L/PTPN6/THY1/LYN/KCNJ2/CACNB2/MYLK/HRC/CCL2/SERPINE2	33
BP	GO:0050764	regulation of phagocytosis	15/572	99/18800	3.00891003392059e-07	2.51768162753482e-05	1.82904503864876e-05	CYBA/C2/NCKAP1L/HCK/FCER1G/PYCARD/TREM2/DOCK2/SLC11A1/TLR2/C3/RAB31/PTPRC/CCL2/PTX3	15
BP	GO:0042119	neutrophil activation	10/572	41/18800	3.01068057104313e-07	2.51768162753482e-05	1.82904503864876e-05	GRN/ITGB2/SPI1/PRKCD/FCER1G/PLA2G2A/TYROBP/MYD88/ITGAM/ANXA1	10
BP	GO:0070661	leukocyte proliferation	29/572	330/18800	3.4313793784953e-07	2.81914905780588e-05	2.04805506025795e-05	PRNP/HPRT1/VSIG4/CSF1R/CORO1A/CD180/NCKAP1L/PRKCD/GJA1/PYCARD/PRKAR1A/AIF1/CD74/TREM2/TYROBP/MYD88/TCIRG1/DOCK2/LILRB2/LILRB4/HLA-DMB/SLC11A1/PTPN6/LYN/NPR3/PTPRC/ANXA1/HLA-DPA1/IGF1	29
BP	GO:0048002	antigen processing and presentation of peptide antigen	12/572	63/18800	3.63316694750367e-07	2.93346910606201e-05	2.13110627483337e-05	SAR1B/FCER1G/PYCARD/CD74/TREM2/HLA-DMB/HLA-B/SLC11A1/CTSS/HLA-DRA/HLA-DMA/HLA-DPA1	12
BP	GO:0032496	response to lipopolysaccharide	29/572	333/18800	4.14498428256975e-07	3.28999345682613e-05	2.39011404126056e-05	TGFB1/CTR9/SPI1/CD14/C2/CD180/HCK/PYCARD/TREM2/IL10RA/MAOB/HMGB2/PTGER2/MYD88/IRF8/LILRB2/LY86/ACP5/S100A9/SLC11A1/SERPINE1/LYN/TLR2/VIM/LY96/MRC1/CCL2/APOB/S100A8	29
BP	GO:0002697	regulation of immune effector process	30/572	353/18800	4.41506734079499e-07	3.44596005949049e-05	2.50342063955253e-05	C1QBP/TGFB1/DENND1B/DNAJB9/LAPTM5/VSIG4/GRN/ITGB2/ARRB2/SPI1/NCKAP1L/IL4R/HMOX1/CD74/SLAMF8/VAMP8/TREM2/TYROBP/LILRB4/HLA-DMB/SERPING1/HLA-B/PTPN6/IL1R1/LYN/HLA-DRA/C3/ITGAM/PTPRC/ANXA1	30
BP	GO:0002237	response to molecule of bacterial origin	30/572	354/18800	4.6886584020383e-07	3.59950611422055e-05	2.61496875847934e-05	TGFB1/CTR9/SPI1/CD14/C2/CD180/HCK/PYCARD/TREM2/IL10RA/MAOB/HMGB2/PTGER2/MYD88/IRF8/LILRB2/LY86/ACP5/S100A9/SLC11A1/SERPINE1/LYN/TLR2/VIM/LY96/MRC1/CCL2/APOB/C5AR1/S100A8	30
BP	GO:0002573	myeloid leukocyte differentiation	22/572	210/18800	4.8405781068979e-07	3.65619794751659e-05	2.65615423454907e-05	LTBR/TGFB1/MYH9/LILRB3/SPI1/ANXA2/CSF1R/CCR1/CD74/TREM2/RASSF2/TYROBP/TCIRG1/LILRB4/LYN/TLR2/HCLS1/FBN1/MAFB/MMP9/EVI2B/SFRP1	22
BP	GO:0050727	regulation of inflammatory response	32/572	394/18800	5.03002842318548e-07	3.73898779456788e-05	2.71629939243701e-05	ZYX/GRN/ALOX5/HCK/PRKCD/TNFRSF1A/PLA2G2A/PYCARD/SLAMF8/VAMP8/CTSC/TREM2/MYD88/GPX1/SERPINF1/APOE/NUPR1/ACP5/ALOX5AP/S100A9/SERPINE1/IL1R1/LYN/TLR2/C3/OSMR/PLA2G7/PTPRC/MMP9/S100A8/ANXA1/IGF1	32
BP	GO:0086001	cardiac muscle cell action potential	13/572	77/18800	5.15671284474099e-07	3.76813692409543e-05	2.73747564846565e-05	DSG2/FLNA/DMD/ANK3/GJA1/DSP/FGF12/CXADR/RYR2/PKP2/GPD1L/KCNJ2/CACNB2	13
BP	GO:0001819	positive regulation of cytokine production	36/572	475/18800	5.23017083207779e-07	3.76813692409543e-05	2.73747564846565e-05	TGFB1/DENND1B/LAPTM5/GATA6/CYBA/ZBTB20/CD14/CSF1R/FCER1G/IL4R/PYCARD/F3/AIF1/HMOX1/CD74/TREM2/HMGB2/TYROBP/MYD88/IRF8/LILRB2/C3AR1/CYBB/SLC11A1/SERPINE1/CHI3L1/IL1R1/TLR2/C3/LY96/PTPRC/MMP12/C5AR1/ANXA1/HLA-DPA1/CYP1B1	36
BP	GO:0002495	antigen processing and presentation of peptide antigen via MHC class II	9/572	34/18800	5.57627094019457e-07	3.92393401893273e-05	2.8506591027323e-05	FCER1G/PYCARD/CD74/TREM2/HLA-DMB/CTSS/HLA-DRA/HLA-DMA/HLA-DPA1	9
BP	GO:0052547	regulation of peptidase activity	35/572	456/18800	5.6139991302262e-07	3.92393401893273e-05	2.8506591027323e-05	PRNP/LAPTM5/GRN/HSPE1/TIMP1/ARRB2/SERPINH1/ANXA2/ECM1/CST3/LRP1/SERPINA3/RCN3/PYCARD/F3/FN1/AIFM1/RARRES1/GPX1/COL6A3/SERPINF1/PERP/PCOLCE/SERPING1/S100A9/SERPINA1/SERPINE1/LYN/C3/PLAUR/CTSB/CD44/MMP9/S100A8/SERPINE2	35
BP	GO:0045936	negative regulation of phosphate metabolic process	34/572	440/18800	6.99892417757411e-07	4.8199944005264e-05	3.50162893837763e-05	TAF7/COX11/ATG14/PRNP/KAT2B/TGFB1/DMD/EMILIN1/MVP/CDKN1B/PPP2CA/ARRB2/GNAI2/LRP1/NCKAP1L/PRKCD/PYCARD/PRKAR1A/FBP1/APOC1/RASSF2/APOE/LILRB4/PKIA/NUPR1/PLEK/GPD1L/PTPN6/THY1/LYN/PTPRC/PRKAR2B/MLXIPL/SFRP1	34
BP	GO:0010563	negative regulation of phosphorus metabolic process	34/572	441/18800	7.37092656135482e-07	4.98225691397272e-05	3.61950938915896e-05	TAF7/COX11/ATG14/PRNP/KAT2B/TGFB1/DMD/EMILIN1/MVP/CDKN1B/PPP2CA/ARRB2/GNAI2/LRP1/NCKAP1L/PRKCD/PYCARD/PRKAR1A/FBP1/APOC1/RASSF2/APOE/LILRB4/PKIA/NUPR1/PLEK/GPD1L/PTPN6/THY1/LYN/PTPRC/PRKAR2B/MLXIPL/SFRP1	34
BP	GO:0042116	macrophage activation	15/572	106/18800	7.44731975182768e-07	4.98225691397272e-05	3.61950938915896e-05	VSIG4/GRN/ITGB2/C1QA/IL4R/AIF1/CD74/CTSC/TREM2/TYROBP/SLC11A1/TLR2/ITGAM/PTPRC/C5AR1	15
BP	GO:0032930	positive regulation of superoxide anion generation	7/572	19/18800	8.52792920719618e-07	5.62482992638024e-05	4.08632575206198e-05	TGFB1/ITGB2/CYBA/GNAI2/PRKCD/TYROBP/ITGAM	7
BP	GO:0019221	cytokine-mediated signaling pathway	36/572	486/18800	9.0006513569559e-07	5.85417365342007e-05	4.25293935463179e-05	YTHDF3/CTR9/LAPTM5/IFITM2/LILRB3/SPI1/ECM1/CSF1R/PLP2/HCK/TNFRSF1A/IFITM3/FCER1G/IL4R/PYCARD/F3/PXDN/CCR1/CD74/TREM2/IL10RA/MYD88/LILRB2/LILRB4/PLVAP/CRLF1/P4HB/PTPN6/IL1R1/GHR/CCL18/OSMR/CD44/PTPRC/CCL2/MMP12	36
BP	GO:0002504	antigen processing and presentation of peptide or polysaccharide antigen via MHC class II	9/572	36/18800	9.47951025892541e-07	6.02410431604169e-05	4.37639056148145e-05	FCER1G/PYCARD/CD74/TREM2/HLA-DMB/CTSS/HLA-DRA/HLA-DMA/HLA-DPA1	9
BP	GO:0035987	endodermal cell differentiation	10/572	46/18800	9.54624351740575e-07	6.02410431604169e-05	4.37639056148145e-05	CTR9/ITGB2/GATA6/MMP14/COL4A2/FN1/MMP2/COL5A1/MMP9/COL5A2	10
BP	GO:0002253	activation of immune response	31/572	386/18800	9.64782882133518e-07	6.02410431604169e-05	4.37639056148145e-05	C1QBP/PRNP/DENND1B/LAPTM5/VSIG4/C1QA/C2/C1QB/C1R/NCKAP1L/HCK/PRKCD/FCER1G/PYCARD/THEMIS2/TREM2/TYROBP/LILRB4/C3AR1/C6/CFB/FPR3/SERPING1/PTPN6/THY1/LYN/LCP2/C3/C1S/PTPRC/C5AR1	31
BP	GO:0036230	granulocyte activation	10/572	47/18800	1.17989866890623e-06	7.27034929801034e-05	5.2817624624722e-05	GRN/ITGB2/SPI1/PRKCD/FCER1G/PLA2G2A/TYROBP/MYD88/ITGAM/ANXA1	10
BP	GO:0045730	respiratory burst	9/572	37/18800	1.21909815776177e-06	7.41433334129657e-05	5.38636397250312e-05	GRN/CYBA/HCK/SLAMF8/TREM2/CYBB/CD52/SLC11A1/NCF2	9
BP	GO:0030099	myeloid cell differentiation	31/572	391/18800	1.26772177846719e-06	7.61120652379726e-05	5.5293883778758e-05	LTBR/TGFB1/MYH9/CTR9/G6PD/LILRB3/SPI1/ANXA2/CSF1R/NCKAP1L/CCR1/CD74/ALAS1/MEIS2/TREM2/HMGB2/RASSF2/TYROBP/TCIRG1/IRF8/LILRB4/PTPN6/LYN/TLR2/LOX/HCLS1/FBN1/MAFB/MMP9/EVI2B/SFRP1	31
BP	GO:0032970	regulation of actin filament-based process	31/572	393/18800	1.41185786348749e-06	8.36927895533151e-05	6.08011274455903e-05	DSG2/FLNA/MYH9/LIMCH1/MYLK3/PFN1/KANK1/CAPG/CSF1R/ARPC1B/CORO1A/LRP1/TMSB10/PDGFRB/NCKAP1L/HCK/PRKCD/PYCARD/DSP/RYR2/ARHGDIB/FHOD3/COTL1/PKP2/PLEK/ELN/GMFG/KCNJ2/HCLS1/SYNPO2L/SFRP1	31
BP	GO:0002698	negative regulation of immune effector process	15/572	112/18800	1.52442398009781e-06	8.92359687349754e-05	6.48281355746857e-05	TGFB1/VSIG4/GRN/ARRB2/SPI1/NCKAP1L/IL4R/HMOX1/SLAMF8/LILRB4/SERPING1/HLA-B/PTPN6/PTPRC/ANXA1	15
BP	GO:0016051	carbohydrate biosynthetic process	21/572	209/18800	1.73688424960761e-06	9.87757208619483e-05	7.17585735248024e-05	AGL/PPP1CB/EPM2AIP1/KAT2B/TGFB1/FAM3C/IMPA1/PPARGC1A/G6PD/ACADM/B3GALNT1/SLC25A12/CSGALNACT1/PPP1R3A/FBP1/PLEK/B3GALT2/PPP1R3C/GOT1/CHST15/IGF1	21
BP	GO:0071621	granulocyte chemotaxis	16/572	128/18800	1.75066940669266e-06	9.87757208619483e-05	7.17585735248024e-05	C1QBP/ITGB2/CSF1R/NCKAP1L/FCER1G/CD74/CXADR/C3AR1/PPIB/S100A9/RARRES2/CCL18/CCL2/C5AR1/S100A8/ANXA1	16
BP	GO:1990266	neutrophil migration	16/572	128/18800	1.75066940669266e-06	9.87757208619483e-05	7.17585735248024e-05	C1QBP/ITGB2/NCKAP1L/FCER1G/CD74/SLAMF8/CXADR/MYD88/C3AR1/PPIB/S100A9/IL1R1/CCL18/CCL2/C5AR1/S100A8	16
BP	GO:0097242	amyloid-beta clearance	9/572	39/18800	1.96695957157234e-06	0.000108490520655578	7.88161800822301e-05	ITGB2/LRP1/MARCO/MSR1/TREM2/APOE/C3/ITGAM/C5AR1	9
BP	GO:0006898	receptor-mediated endocytosis	23/572	246/18800	1.96918519233913e-06	0.000108490520655578	7.88161800822301e-05	FMR1/RAB21/STAB1/UBQLN2/ITGB2/ARRB2/CD14/ANXA2/LRP1/FCER1G/MARCO/MSR1/APOC1/SIGLEC1/APOE/LILRB4/VLDLR/SERPINE1/CAP1/C3/ITGAM/RAB31/MRC1	23
BP	GO:0007159	leukocyte cell-cell adhesion	30/572	381/18800	2.16445284047408e-06	0.000117862007580699	8.56243767492316e-05	PRNP/LAPTM5/VSIG4/ITGB2/ALOX5/SELPLG/CORO1A/NCKAP1L/IL4R/PYCARD/PRKAR1A/AIF1/CD74/LILRB2/LILRB4/HLA-DMB/S100A9/PTPN6/THY1/LYN/HLA-DRA/CD44/HLA-DMA/SLC39A8/PTPRC/CCL2/S100A8/ANXA1/HLA-DPA1/IGF1	30
BP	GO:0042326	negative regulation of phosphorylation	30/572	382/18800	2.2831008850694e-06	0.000122893809710115	8.92798797404029e-05	TAF7/COX11/ATG14/PRNP/KAT2B/TGFB1/DMD/EMILIN1/MVP/CDKN1B/PPP2CA/ARRB2/LRP1/PRKCD/PYCARD/PRKAR1A/FBP1/RASSF2/APOE/LILRB4/PKIA/NUPR1/GPD1L/PTPN6/THY1/LYN/PTPRC/PRKAR2B/MLXIPL/SFRP1	30
BP	GO:0031663	lipopolysaccharide-mediated signaling pathway	11/572	62/18800	2.33784208661262e-06	0.000124410391950079	9.03816462192822e-05	TGFB1/SPI1/CD14/CD180/HCK/MYD88/LY86/LYN/TLR2/LY96/CCL2	11
BP	GO:0071675	regulation of mononuclear cell migration	15/572	116/18800	2.39050823585652e-06	0.000125783708635012	9.13793331553904e-05	C1QBP/SPI1/ECM1/CSF1R/PYCARD/AIF1/CCR1/SLAMF8/C3AR1/SERPINE1/LYN/RARRES2/PLA2G7/CCL2/C5AR1	15
BP	GO:0051924	regulation of calcium ion transport	23/572	251/18800	2.77498582809592e-06	0.000143599726441261	0.000104322311576734	FMR1/PRNP/DMD/G6PD/CYBA/TMEM38B/ARRB2/GNAI2/HOMER1/CORO1A/PDGFRB/CCR1/BEST1/RYR2/AKAP6/LILRB2/PTPN6/THY1/LYN/CACNB2/MYLK/HRC/CCL2	23
BP	GO:0033002	muscle cell proliferation	22/572	233/18800	2.79042816702002e-06	0.000143599726441261	0.000104322311576734	TGFB1/CDKN1B/PPARGC1A/GATA6/CYBA/GNAI2/ZFPM2/PDGFRB/GJA1/PRKAR1A/AIF1/HMOX1/MMP2/MYD88/APOE/ELN/TBX5/CNN1/NPR3/HEY2/MMP9/IGF1	22
BP	GO:0006109	regulation of carbohydrate metabolic process	19/572	183/18800	3.31433237997896e-06	0.000167076434500075	0.00012137766755549	COX11/PPP1CB/EPM2AIP1/KAT2B/TGFB1/IGFBP4/FAM3C/PPARGC1A/ACADM/ZBTB20/SLC25A12/PPP1R3A/C1QTNF1/FBP1/NUPR1/PLEK/PPP1R3C/MLXIPL/IGF1	19
BP	GO:0022409	positive regulation of cell-cell adhesion	25/572	291/18800	3.31798172293551e-06	0.000167076434500075	0.00012137766755549	ITGB2/ALOX5/CORO1A/ANK3/NCKAP1L/IL4R/PYCARD/AIF1/CD74/LILRB2/LILRB4/HLA-DMB/PTPN6/THY1/LYN/HLA-DRA/PLAUR/CD44/HLA-DMA/PTPRC/CCL2/ANXA1/HLA-DPA1/IGF1/MMRN1	25
BP	GO:0022900	electron transport chain	18/572	167/18800	3.51757670245004e-06	0.000175242677633761	0.00012731027886135	COX11/ETFA/GHITM/NDUFA5/DLD/ETFDH/PPARGC1A/CYBA/NDUFS1/SLC25A12/UQCRB/LOXL2/NDUFB1/MAOB/NDUFA8/CYBB/NDUFAF1/NCF2	18
BP	GO:1903706	regulation of hemopoiesis	29/572	371/18800	3.68870376521949e-06	0.000181833681394978	0.000132098510461932	TGFB1/CTR9/LILRB3/MMP14/SPI1/NCKAP1L/IL4R/CCR1/CD74/SLAMF8/MEIS2/TREM2/HMGB2/RASSF2/TYROBP/LILRB2/LILRB4/HLA-B/PTPN6/LYN/HLA-DRA/LOX/HCLS1/FBN1/MAFB/PTPRC/EVI2B/ANXA1/SFRP1	29
BP	GO:0055007	cardiac muscle cell differentiation	15/572	121/18800	4.07774985598514e-06	0.000198917735162275	0.000144509731738421	TGFB1/MYLK3/G6PD/GATA6/ACADM/ARRB2/PDGFRB/FZD7/CXADR/AKAP6/FHOD3/TBX5/SORBS2/HEY2/IGF1	15
BP	GO:0019882	antigen processing and presentation	14/572	107/18800	4.48906212511667e-06	0.000213015058074244	0.000154751153151029	SAR1B/FCER1G/PYCARD/CD74/TREM2/LILRB2/HLA-DMB/HLA-B/SLC11A1/CTSS/HLA-DRA/HLA-DMA/HLA-DPA1/KDM5D	14
BP	GO:0046651	lymphocyte proliferation	25/572	296/18800	4.49044693228918e-06	0.000213015058074244	0.000154751153151029	PRNP/HPRT1/VSIG4/CORO1A/CD180/NCKAP1L/PRKCD/GJA1/PYCARD/PRKAR1A/AIF1/CD74/TYROBP/MYD88/DOCK2/LILRB2/LILRB4/HLA-DMB/SLC11A1/PTPN6/LYN/PTPRC/ANXA1/HLA-DPA1/IGF1	25
BP	GO:0086002	cardiac muscle cell action potential involved in contraction	10/572	54/18800	4.50320109958362e-06	0.000213015058074244	0.000154751153151029	DSG2/FLNA/GJA1/DSP/FGF12/RYR2/PKP2/GPD1L/KCNJ2/CACNB2	10
BP	GO:0045214	sarcomere organization	9/572	43/18800	4.6962062627465e-06	0.000219923339284418	0.000159769880433649	MYLK3/PRKAR1A/MYOM2/CSRP1/FHOD3/KLHL41/MYOZ2/SYNPO2L/TNNT1	9
BP	GO:1902903	regulation of supramolecular fiber organization	29/572	376/18800	4.79127516284381e-06	0.000222153877104926	0.000161390321274739	COLGALT1/FLNA/EMILIN1/LIMCH1/MYLK3/PFN1/VBP1/CDKN1B/KANK1/CAPG/ARPC1B/CORO1A/TMSB10/NCKAP1L/HCK/PRKCD/PYCARD/TREM2/GPX1/APOE/FHOD3/COTL1/PLEK/ELN/GMFG/HCLS1/SYNPO2L/AEBP1/SFRP1	29
BP	GO:0061448	connective tissue development	23/572	260/18800	5.01892665960665e-06	0.00023042777987194	0.000167401145137757	TGFB1/PPARGC1A/TIMP1/SPI1/TGFBI/SERPINH1/ECM1/PDGFRB/CSGALNACT1/LOXL2/OXCT1/BGN/COL1A1/COL5A1/CHI3L1/ACAT1/GHR/CD44/LOX/COMP/COL3A1/MGP/EFEMP1	23
BP	GO:0050730	regulation of peptidyl-tyrosine phosphorylation	23/572	261/18800	5.35035670418437e-06	0.000241157254298866	0.000175195892397796	PRNP/TGFB1/MVP/ITGB2/PPP2CA/ARRB2/CSF1R/PRKCD/TNFRSF1A/CD74/TREM2/LILRB4/CRLF1/PTPN6/THY1/LYN/GHR/CD44/HCLS1/FCGR1A/PTPRC/IGF1/SFRP1	23
BP	GO:0001706	endoderm formation	10/572	55/18800	5.35561700770491e-06	0.000241157254298866	0.000175195892397796	CTR9/ITGB2/GATA6/MMP14/COL4A2/FN1/MMP2/COL5A1/MMP9/COL5A2	10
BP	GO:0002688	regulation of leukocyte chemotaxis	15/572	124/18800	5.5395982686529e-06	0.00024706608278192	0.000179488537386328	C1QBP/SPI1/CSF1R/NCKAP1L/AIF1/CCR1/CD74/SLAMF8/C3AR1/SERPINE1/LYN/RARRES2/PLA2G7/CCL2/C5AR1	15
BP	GO:0060348	bone development	21/572	225/18800	5.61485944621307e-06	0.000248060252703923	0.000180210781828805	PEX7/TMEM38B/MMP14/SERPINH1/ANXA2/ECM1/CSGALNACT1/GJA1/BGN/TYROBP/PPIB/ACP5/COL1A1/PTPN6/GHR/LOX/FBN1/COMP/COL3A1/PTPRC/IGF1	21
BP	GO:0032943	mononuclear cell proliferation	25/572	300/18800	5.68846652723186e-06	0.000248217380045134	0.000180324931680293	PRNP/HPRT1/VSIG4/CORO1A/CD180/NCKAP1L/PRKCD/GJA1/PYCARD/PRKAR1A/AIF1/CD74/TYROBP/MYD88/DOCK2/LILRB2/LILRB4/HLA-DMB/SLC11A1/PTPN6/LYN/PTPRC/ANXA1/HLA-DPA1/IGF1	25
BP	GO:0050921	positive regulation of chemotaxis	16/572	140/18800	5.72442388316773e-06	0.000248217380045134	0.000180324931680293	C1QBP/TGFB1/SPI1/CSF1R/PDGFRB/NCKAP1L/F3/AIF1/CCR1/CD74/TREM2/C3AR1/SERPINE1/RARRES2/PLA2G7/C5AR1	16
BP	GO:0045637	regulation of myeloid cell differentiation	20/572	208/18800	5.9765106871323e-06	0.000256770638053583	0.000186538701504699	TGFB1/CTR9/LILRB3/SPI1/NCKAP1L/CCR1/CD74/MEIS2/TREM2/HMGB2/RASSF2/TYROBP/LILRB4/LYN/LOX/HCLS1/FBN1/MAFB/EVI2B/SFRP1	20
BP	GO:0001933	negative regulation of protein phosphorylation	27/572	341/18800	6.28428298168887e-06	0.000264160908654096	0.000191907584380242	TAF7/ATG14/PRNP/KAT2B/TGFB1/DMD/EMILIN1/MVP/CDKN1B/PPP2CA/ARRB2/LRP1/PRKCD/PYCARD/PRKAR1A/RASSF2/APOE/LILRB4/PKIA/GPD1L/PTPN6/THY1/LYN/PTPRC/PRKAR2B/MLXIPL/SFRP1	27
BP	GO:0090322	regulation of superoxide metabolic process	8/572	34/18800	6.31081430871728e-06	0.000264160908654096	0.000191907584380242	TGFB1/ITGB2/CYBA/GNAI2/PRKCD/TYROBP/ACP5/ITGAM	8
BP	GO:1903039	positive regulation of leukocyte cell-cell adhesion	22/572	245/18800	6.317749683805e-06	0.000264160908654096	0.000191907584380242	ITGB2/ALOX5/CORO1A/NCKAP1L/IL4R/PYCARD/AIF1/CD74/LILRB2/LILRB4/HLA-DMB/PTPN6/THY1/LYN/HLA-DRA/CD44/HLA-DMA/PTPRC/CCL2/ANXA1/HLA-DPA1/IGF1	22
BP	GO:1902105	regulation of leukocyte differentiation	24/572	283/18800	6.48504269861489e-06	0.00026742309839843	0.000194277499583876	TGFB1/LILRB3/MMP14/NCKAP1L/IL4R/CCR1/CD74/SLAMF8/TREM2/RASSF2/TYROBP/LILRB2/LILRB4/HLA-B/PTPN6/LYN/HLA-DRA/HCLS1/FBN1/MAFB/PTPRC/EVI2B/ANXA1/SFRP1	24
BP	GO:0050878	regulation of body fluid levels	29/572	382/18800	6.5099793332097e-06	0.00026742309839843	0.000194277499583876	FLNA/MYH9/CYBA/CLIC1/GNAI2/ACTB/PRKCD/FCER1G/GJA1/F3/CSRP1/C1QTNF1/F13A1/VAMP8/FN1/APOE/PLEK/ABAT/SERPING1/SERPINA1/PTPN6/SERPINE1/LYN/PLAUR/NPR3/COMP/COL3A1/MMRN1/SERPINE2	29
BP	GO:0062012	regulation of small molecule metabolic process	27/572	342/18800	6.63203445616234e-06	0.000270067977027898	0.000196198950684821	COX11/PPP1CB/EPM2AIP1/KAT2B/IGFBP4/FAM3C/PPARGC1A/ACADM/ZBTB20/SLC25A12/SLC7A7/ENO1/PPP1R3A/C1QTNF1/CD74/FBP1/EPHX2/TREM2/APOC1/APOE/NUPR1/PLEK/PPP1R3C/APOB/MLXIPL/ANXA1/IGF1	27
BP	GO:0045785	positive regulation of cell adhesion	32/572	446/18800	7.06915656243592e-06	0.000285386725705926	0.000207327713337503	C1QBP/FLNA/EMILIN1/ITGB2/ALOX5/CORO1A/ANK3/NCKAP1L/IL4R/PYCARD/AIF1/CD74/FN1/LILRB2/LILRB4/HLA-DMB/P4HB/PTPN6/THY1/LYN/HLA-DRA/PLAUR/CD44/HLA-DMA/APBB1IP/PTPRC/CCL2/ANXA1/HLA-DPA1/IGF1/SFRP1/MMRN1	32
BP	GO:0002532	production of molecular mediator involved in inflammatory response	13/572	97/18800	7.50571183520953e-06	0.000298989762734943	0.00021721004600275	GRN/ALOX5/IL4R/PYCARD/PLD3/SLAMF8/VAMP8/TREM2/MYD88/LILRB4/ALOX5AP/SERPINE1/LYN	13
BP	GO:0001508	action potential	16/572	143/18800	7.5338014099345e-06	0.000298989762734943	0.00021721004600275	FMR1/DSG2/FLNA/DMD/ANK3/GJA1/GNA15/DSP/FGF12/CXADR/RYR2/AKAP6/PKP2/GPD1L/KCNJ2/CACNB2	16
BP	GO:0002699	positive regulation of immune effector process	22/572	248/18800	7.67848557459217e-06	0.00029965289954846	0.00021769180155335	TGFB1/DENND1B/DNAJB9/LAPTM5/ITGB2/SPI1/IL4R/HMOX1/CD74/VAMP8/TREM2/TYROBP/HLA-DMB/HLA-B/PTPN6/IL1R1/LYN/HLA-DRA/C3/ITGAM/PTPRC/ANXA1	22
BP	GO:0015850	organic hydroxy compound transport	22/572	248/18800	7.67848557459217e-06	0.00029965289954846	0.00021769180155335	ABCD3/SCP2/PLTP/SLC16A1/SLCO2B1/ANXA2/LRP1/ACTB/SPP1/C1QTNF1/MSR1/MAOB/APOC1/NPC2/APOE/LY6E/ABCA8/ABAT/SLC5A1/APOB/SLC16A7/AQP9	22
BP	GO:1901652	response to peptide	34/572	491/18800	7.84963090089775e-06	0.000303800177759538	0.000220704715717282	EPM2AIP1/PRNP/KAT2B/CDKN1B/CYBA/TIMP1/GNAI2/UCP2/KANK1/LRP1/PRKCD/GJA1/TBC1D4/FBP1/TREM2/MMP2/ZNF106/SERPINF1/CYBB/COL1A1/LYN/RARRES2/TLR2/VIM/GHR/GOT1/RAB31/FBN1/COL3A1/MMP9/MMP12/ANXA1/CYP1B1/IGF1	34
BP	GO:0034110	regulation of homotypic cell-cell adhesion	8/572	35/18800	7.96423027663297e-06	0.000305708937585838	0.000222091391320775	ANK3/PRKCD/C1QTNF1/ABAT/LYN/PLAUR/MMRN1/SERPINE2	8
BP	GO:0072593	reactive oxygen species metabolic process	21/572	231/18800	8.45243047915862e-06	0.000319452352569844	0.000232075705745471	TGFB1/G6PD/ITGB2/CYBA/NDUFS1/GNAI2/ALOX5/PDGFRB/PRKCD/PXDN/NCF4/NNT/MAOB/TYROBP/GPX1/CYBB/ACP5/ITGAM/NCF2/HP/CYP1B1	21
BP	GO:0090199	regulation of release of cytochrome c from mitochondria	9/572	46/18800	8.45869991856944e-06	0.000319452352569844	0.000232075705745471	OPA1/MOAP1/GHITM/ARRB2/PYCARD/GPX1/PLAUR/MMP9/IGF1	9
BP	GO:0097006	regulation of plasma lipoprotein particle levels	12/572	84/18800	8.60671773786513e-06	0.000322442073331379	0.000234247677716043	PLTP/ANXA2/PLA2G2A/HMOX1/MSR1/TREM2/APOC1/APOE/VLDLR/PLA2G7/LIPA/APOB	12
BP	GO:0086065	cell communication involved in cardiac conduction	10/572	58/18800	8.8030735002942e-06	0.000327180898427601	0.000237690338788228	DSG2/FLNA/GJA1/DSP/CXADR/RYR2/PKP2/TBX5/CACNB2/HRC	10
BP	GO:0050729	positive regulation of inflammatory response	16/572	145/18800	9.00810115330445e-06	0.000332164863786809	0.000241311089328471	GRN/TNFRSF1A/PLA2G2A/PYCARD/VAMP8/CTSC/TREM2/NUPR1/ALOX5AP/S100A9/SERPINE1/TLR2/C3/OSMR/PLA2G7/S100A8	16
BP	GO:0031349	positive regulation of defense response	24/572	289/18800	9.249113635584e-06	0.000338387493401874	0.000245831704524733	EMILIN1/GRN/CYBA/SPI1/HCK/TNFRSF1A/PLA2G2A/PYCARD/VAMP8/CTSC/TREM2/HMGB2/TYROBP/NUPR1/ALOX5AP/S100A9/SERPINE1/LYN/TLR2/C3/OSMR/PLA2G7/MMP12/S100A8	24
BP	GO:0043200	response to amino acid	14/572	114/18800	9.49590893523793e-06	0.000344723577858289	0.000250434742380163	CPEB3/CDKN1B/RRAGD/CYBA/GLRB/AIFM1/MMP2/CYBB/COL4A1/COL1A1/LYN/COL1A2/COL3A1/COL5A2	14
BP	GO:0098883	synapse pruning	5/572	11/18800	1.01677015627011e-05	0.000364009465965982	0.000264445551997045	C1QA/C1QB/TREM2/C3/ITGAM	5
BP	GO:0032964	collagen biosynthetic process	9/572	47/18800	1.01826265303318e-05	0.000364009465965982	0.000264445551997045	TGFB1/EMILIN1/ARRB2/SERPINH1/PDGFRB/RCN3/COL1A1/COL5A1/VIM	9
BP	GO:0051346	negative regulation of hydrolase activity	28/572	371/18800	1.0457928888053e-05	0.000371018795323881	0.000269537688725577	PRNP/TIMP1/ARRB2/SERPINH1/GNAI2/ANXA2/ECM1/CST3/LRP1/ANGPTL4/NCKAP1L/SERPINA3/APOC1/RARRES1/GPX1/COL6A3/SERPINF1/SERPING1/SERPINA1/SERPINE1/C3/PLAUR/CTSB/CD44/MMP9/ANXA1/SERPINE2/PTX3	28
BP	GO:0006801	superoxide metabolic process	11/572	72/18800	1.05606303894494e-05	0.000371845354239035	0.000270138167144444	TGFB1/ITGB2/CYBA/GNAI2/PRKCD/NCF4/TYROBP/CYBB/ACP5/ITGAM/NCF2	11
BP	GO:1904062	regulation of cation transmembrane transport	27/572	352/18800	1.12127644641626e-05	0.00039186101481846	0.000284679141776698	FMR1/PRNP/FLNA/DMD/FXYD5/KLHL24/G6PD/CYBA/TMEM38B/HOMER1/CORO1A/ANK3/FGF12/TREM2/RYR2/TCIRG1/AKAP6/GPD1L/PTPN6/CTSS/THY1/LYN/KCNJ2/CACNB2/HRC/CCL2/MMP9	27
BP	GO:0010543	regulation of platelet activation	9/572	48/18800	1.21978071143532e-05	0.000423128375677895	0.000307394250242413	PRKCD/FCER1G/C1QTNF1/APOE/PLEK/ABAT/LYN/MMRN1/SERPINE2	9
BP	GO:1903580	positive regulation of ATP metabolic process	8/572	37/18800	1.23826148244732e-05	0.00042638077369859	0.000309757051955863	PPARGC1A/ZBTB20/SLC25A12/ENO1/TREM2/NUPR1/MLXIPL/IGF1	8
BP	GO:0002761	regulation of myeloid leukocyte differentiation	14/572	117/18800	1.28491138248753e-05	0.000439214598845919	0.000319080567668051	TGFB1/LILRB3/CCR1/CD74/TREM2/RASSF2/TYROBP/LILRB4/LYN/HCLS1/FBN1/MAFB/EVI2B/SFRP1	14
BP	GO:0003015	heart process	22/572	257/18800	1.35030255721272e-05	0.000458222237349794	0.000332889234547025	DSG2/FLNA/DMD/GATA6/TMEM38B/GNAI2/GJA1/CORIN/DSP/FGF12/CXADR/RYR2/GPX1/SGCG/PKP2/GPD1L/CYP2J2/TBX5/KCNJ2/CACNB2/HRC/HEY2	22
BP	GO:0010675	regulation of cellular carbohydrate metabolic process	16/572	150/18800	1.38784280514023e-05	0.000467573227084295	0.00033968254041751	COX11/PPP1CB/EPM2AIP1/KAT2B/IGFBP4/FAM3C/PPARGC1A/ACADM/SLC25A12/PPP1R3A/C1QTNF1/FBP1/NUPR1/PLEK/PPP1R3C/IGF1	16
BP	GO:0034113	heterotypic cell-cell adhesion	10/572	61/18800	1.40180517272929e-05	0.000468903830277947	0.000340649196861734	DSG2/ITGB2/DSP/CXADR/LILRB2/PERP/PKP2/THY1/CD44/PTPRC	10
BP	GO:0001503	ossification	30/572	420/18800	1.48675615137312e-05	0.000493034375216076	0.000358179552176036	TGFB1/TOB1/ASF1A/PEX7/HSPE1/TMEM38B/MMP14/CLIC1/ALOX5/ECM1/CSGALNACT1/SPP1/GJA1/CCR1/MMP2/RASSF2/TCIRG1/TNC/COL1A1/LOX/COL1A2/TPM4/COMP/VCAN/CDH11/MGP/MMP9/COL5A2/IGF1/SFRP1	30
BP	GO:0002283	neutrophil activation involved in immune response	6/572	19/18800	1.49500066796248e-05	0.000493034375216076	0.000358179552176036	ITGB2/SPI1/FCER1G/TYROBP/MYD88/ITGAM	6
BP	GO:0048660	regulation of smooth muscle cell proliferation	17/572	170/18800	1.77160011218676e-05	0.000580168064711229	0.00042148042418753	TGFB1/CDKN1B/PPARGC1A/CYBA/GNAI2/PDGFRB/GJA1/AIF1/HMOX1/MMP2/MYD88/APOE/ELN/CNN1/NPR3/MMP9/IGF1	17
BP	GO:0010466	negative regulation of peptidase activity	22/572	262/18800	1.82420441550555e-05	0.000593246477625867	0.000430981627990785	PRNP/TIMP1/ARRB2/SERPINH1/ANXA2/ECM1/CST3/LRP1/SERPINA3/RARRES1/GPX1/COL6A3/SERPINF1/SERPING1/SERPINA1/SERPINE1/C3/PLAUR/CTSB/CD44/MMP9/SERPINE2	22
BP	GO:0030593	neutrophil chemotaxis	13/572	106/18800	1.99687738956881e-05	0.000644922538989707	0.000468523246685039	C1QBP/ITGB2/NCKAP1L/FCER1G/CD74/CXADR/C3AR1/PPIB/S100A9/CCL18/CCL2/C5AR1/S100A8	13
BP	GO:1903037	regulation of leukocyte cell-cell adhesion	26/572	344/18800	2.09911350015582e-05	0.000673297843919841	0.000489137334715472	PRNP/LAPTM5/VSIG4/ITGB2/ALOX5/CORO1A/NCKAP1L/IL4R/PYCARD/PRKAR1A/AIF1/CD74/LILRB2/LILRB4/HLA-DMB/PTPN6/THY1/LYN/HLA-DRA/CD44/HLA-DMA/PTPRC/CCL2/ANXA1/HLA-DPA1/IGF1	26
BP	GO:0048659	smooth muscle cell proliferation	17/572	173/18800	2.22559767817253e-05	0.000709011831760676	0.000515082828202907	TGFB1/CDKN1B/PPARGC1A/CYBA/GNAI2/PDGFRB/GJA1/AIF1/HMOX1/MMP2/MYD88/APOE/ELN/CNN1/NPR3/MMP9/IGF1	17
BP	GO:0010906	regulation of glucose metabolic process	14/572	123/18800	2.28203825756628e-05	0.000722080078390737	0.000524576646404995	COX11/PPP1CB/EPM2AIP1/KAT2B/IGFBP4/FAM3C/PPARGC1A/ACADM/SLC25A12/PPP1R3A/C1QTNF1/FBP1/PPP1R3C/IGF1	14
BP	GO:0060047	heart contraction	21/572	247/18800	2.33782461106486e-05	0.000734767292189044	0.000533793651922405	DSG2/FLNA/DMD/GATA6/TMEM38B/GJA1/CORIN/DSP/FGF12/CXADR/RYR2/GPX1/SGCG/PKP2/GPD1L/CYP2J2/TBX5/KCNJ2/CACNB2/HRC/HEY2	21
BP	GO:0071219	cellular response to molecule of bacterial origin	20/572	229/18800	2.47474840700311e-05	0.00077261645266637	0.000561290305363792	TGFB1/CTR9/SPI1/CD14/CD180/HCK/PYCARD/TREM2/HMGB2/MYD88/IRF8/LILRB2/LY86/SERPINE1/LYN/TLR2/VIM/LY96/MRC1/CCL2	20
BP	GO:0044262	cellular carbohydrate metabolic process	23/572	287/18800	2.49982666631823e-05	0.000775277369428362	0.000563223407845278	COX11/RB1CC1/AGL/PPP1CB/EPM2AIP1/KAT2B/IGFBP4/FAM3C/IMPA1/PPARGC1A/ACADM/SLC25A12/CSGALNACT1/PPP1R3A/C1QTNF1/FBP1/NUPR1/PLEK/PPP1R3C/GOT1/PYGL/PFKM/IGF1	23
BP	GO:0019886	antigen processing and presentation of exogenous peptide antigen via MHC class II	7/572	30/18800	2.57497952369735e-05	0.000793330862465441	0.000576338907243064	FCER1G/CD74/HLA-DMB/CTSS/HLA-DRA/HLA-DMA/HLA-DPA1	7
BP	GO:0034637	cellular carbohydrate biosynthetic process	11/572	79/18800	2.60596189905411e-05	0.000795128573525088	0.000577644908152238	AGL/PPP1CB/EPM2AIP1/IMPA1/ACADM/CSGALNACT1/PPP1R3A/FBP1/PPP1R3C/GOT1/IGF1	11
BP	GO:0002695	negative regulation of leukocyte activation	18/572	193/18800	2.61477258857279e-05	0.000795128573525088	0.000577644908152238	PRNP/LAPTM5/VSIG4/GRN/SPI1/NCKAP1L/IL4R/PRKAR1A/HMOX1/CD74/TYROBP/LILRB2/LILRB4/PTPN6/LYN/PTPRC/ANXA1/SFRP1	18
BP	GO:0006936	muscle contraction	26/572	349/18800	2.68918916104184e-05	0.000812482118784448	0.000590251909574685	DSG2/MYL6/FLNA/DMD/TMEM38B/HOMER1/GJA1/MYOM2/ENO1/DSP/FGF12/RYR2/PKP2/KLHL41/ABAT/GPD1L/KCNJ2/CACNB2/CNN1/CKMT2/MYLK/HRC/TPM4/MYOM1/COMP/TNNT1	26
BP	GO:1905521	regulation of macrophage migration	8/572	41/18800	2.75326041455392e-05	0.00082343081645116	0.00059820591810696	EMILIN1/MMP14/CSF1R/SLAMF8/TREM2/C3AR1/RARRES2/C5AR1	8
BP	GO:0002690	positive regulation of leukocyte chemotaxis	12/572	94/18800	2.76059445190758e-05	0.00082343081645116	0.00059820591810696	C1QBP/SPI1/CSF1R/NCKAP1L/AIF1/CCR1/CD74/C3AR1/SERPINE1/RARRES2/PLA2G7/C5AR1	12
BP	GO:0034381	plasma lipoprotein particle clearance	9/572	53/18800	2.81553452879225e-05	0.000834503050527475	0.000606249673354867	ANXA2/HMOX1/MSR1/TREM2/APOC1/APOE/VLDLR/LIPA/APOB	9
BP	GO:0030239	myofibril assembly	10/572	66/18800	2.86188592445111e-05	0.000842906401522299	0.000612354538750479	MYLK3/PDGFRB/PRKAR1A/MYOM2/CSRP1/FHOD3/KLHL41/MYOZ2/SYNPO2L/TNNT1	10
BP	GO:0050867	positive regulation of cell activation	30/572	436/18800	3.01511922165991e-05	0.000882487707189585	0.000641109560816108	TGFB1/ITGB2/MMP14/CORO1A/PDGFRB/NCKAP1L/IL4R/PYCARD/AIF1/CD74/VAMP8/CTSC/TREM2/TYROBP/MYD88/LILRB2/LILRB4/HLA-DMB/PLEK/PTPN6/THY1/LYN/HLA-DRA/ITGAM/HLA-DMA/PTPRC/CCL2/ANXA1/HLA-DPA1/IGF1	30
BP	GO:1903531	negative regulation of secretion by cell	15/572	143/18800	3.12410342895279e-05	0.000908706606073658	0.00066015706324782	FMR1/SPI1/GNAI2/UCP2/NCKAP1L/TNFRSF1A/GJA1/HMOX1/VAMP8/MAOB/APOE/VSNL1/ABAT/ANXA1/SFRP1	15
BP	GO:0055002	striated muscle cell development	10/572	67/18800	3.27359441854641e-05	0.00094631127543536	0.000687476098813644	MYLK3/PDGFRB/PRKAR1A/MYOM2/CSRP1/FHOD3/KLHL41/MYOZ2/SYNPO2L/TNNT1	10
BP	GO:0030574	collagen catabolic process	8/572	42/18800	3.3113145589191e-05	0.000951342704258782	0.000691131330605524	MMP14/CST3/ADAMTS2/MMP2/CTSS/CTSB/MMP9/MMP12	8
BP	GO:0030316	osteoclast differentiation	12/572	96/18800	3.41748825135933e-05	0.000973800192746518	0.000707446244075828	LILRB3/ANXA2/CSF1R/CCR1/TREM2/RASSF2/TYROBP/TCIRG1/LILRB4/FBN1/MAFB/SFRP1	12
BP	GO:0043270	positive regulation of ion transport	22/572	273/18800	3.43107050615365e-05	0.000973800192746518	0.000707446244075828	FLNA/DMD/G6PD/ARRB2/HOMER1/PDGFRB/ANK3/CCR1/FGF12/VAMP8/TREM2/RYR2/AKAP6/PKP2/ABAT/GPD1L/CTSS/THY1/KCNJ2/CACNB2/MYLK/CCL2	22
BP	GO:0034440	lipid oxidation	13/572	112/18800	3.61103667811203e-05	0.00101870390142161	0.000740067884822961	ETFA/AUH/ABCD3/PEX7/ETFDH/SCP2/PPARGC1A/ACADM/ALOX5/PHYH/DECR1/ACAT1/PLA2G7	13
BP	GO:0071222	cellular response to lipopolysaccharide	19/572	217/18800	3.79147812932511e-05	0.00105428404381508	0.000765916142286286	TGFB1/CTR9/SPI1/CD14/CD180/HCK/PYCARD/HMGB2/MYD88/IRF8/LILRB2/LY86/SERPINE1/LYN/TLR2/VIM/LY96/MRC1/CCL2	19
BP	GO:0045807	positive regulation of endocytosis	12/572	97/18800	3.79399419034828e-05	0.00105428404381508	0.000765916142286286	FMR1/RAB21/ARRB2/CD14/ANXA2/LRP1/NCKAP1L/TREM2/APOE/SERPINE1/C3/RAB31	12
BP	GO:0002703	regulation of leukocyte mediated immunity	20/572	236/18800	3.8087206981897e-05	0.00105428404381508	0.000765916142286286	TGFB1/DENND1B/ITGB2/ARRB2/SPI1/NCKAP1L/IL4R/HMOX1/VAMP8/TREM2/TYROBP/LILRB4/HLA-B/PTPN6/IL1R1/LYN/HLA-DRA/C3/ITGAM/PTPRC	20
BP	GO:1905517	macrophage migration	9/572	55/18800	3.82721092138723e-05	0.00105428404381508	0.000765916142286286	EMILIN1/MMP14/CSF1R/SLAMF8/TREM2/C3AR1/RARRES2/CCL2/C5AR1	9
BP	GO:0001101	response to acid chemical	14/572	129/18800	3.90504538327753e-05	0.00106213894732705	0.000771622571622113	CPEB3/CDKN1B/RRAGD/CYBA/GLRB/AIFM1/MMP2/CYBB/COL4A1/COL1A1/LYN/COL1A2/COL3A1/COL5A2	14
BP	GO:0022408	negative regulation of cell-cell adhesion	18/572	199/18800	3.9325287007723e-05	0.00106213894732705	0.000771622571622113	PRNP/TGFB1/FXYD5/LAPTM5/VSIG4/SPI1/NCKAP1L/PRKCD/IL4R/PRKAR1A/C1QTNF1/CD74/LILRB2/LILRB4/ABAT/PTPN6/ANXA1/SERPINE2	18
BP	GO:0071674	mononuclear cell migration	18/572	199/18800	3.9325287007723e-05	0.00106213894732705	0.000771622571622113	C1QBP/SPI1/ALOX5/ECM1/CSF1R/PYCARD/AIF1/CCR1/SLAMF8/C3AR1/SERPINE1/LYN/RARRES2/CCL18/PLA2G7/CCL2/C5AR1/ANXA1	18
BP	GO:0014002	astrocyte development	8/572	43/18800	3.9608446006664e-05	0.00106213894732705	0.000771622571622113	GRN/C1QA/LRP1/TREM2/S100A9/VIM/C5AR1/S100A8	8
BP	GO:0002526	acute inflammatory response	13/572	113/18800	3.96912910062426e-05	0.00106213894732705	0.000771622571622113	MYLK3/SERPINA3/F3/FN1/CD163/NUPR1/ALOX5AP/SERPINA1/C3/OSMR/FCGR1A/S100A8/HP	13
BP	GO:0061337	cardiac conduction	12/572	98/18800	4.20594270461128e-05	0.00111911532305083	0.000813014762039693	DSG2/FLNA/GJA1/CORIN/DSP/CXADR/RYR2/PKP2/TBX5/KCNJ2/CACNB2/HRC	12
BP	GO:0046395	carboxylic acid catabolic process	20/572	238/18800	4.29275900163544e-05	0.00113576216975473	0.000825108361182619	AASDHPPT/ETFA/AUH/ALDH5A1/PCCB/ABCD3/PEX7/ACADSB/DLD/ETFDH/SCP2/ACAD8/ACADM/PHYH/DECR1/CRYM/ABAT/ACAT1/GOT1/NPL	20
BP	GO:0001836	release of cytochrome c from mitochondria	9/572	56/18800	4.43859539856784e-05	0.00116122582410576	0.000843607193658998	OPA1/MOAP1/GHITM/ARRB2/PYCARD/GPX1/PLAUR/MMP9/IGF1	9
BP	GO:0003229	ventricular cardiac muscle tissue development	9/572	56/18800	4.43859539856784e-05	0.00116122582410576	0.000843607193658998	DSG2/TGFB1/ZFPM2/DSP/RYR2/LY6E/PKP2/TBX5/HEY2	9
BP	GO:0006006	glucose metabolic process	18/572	201/18800	4.48753489288377e-05	0.00116750699463193	0.000848170337649142	COX11/PPP1CB/EPM2AIP1/KAT2B/IGFBP4/FAM3C/PPARGC1A/G6PD/ACADM/DLAT/SLC25A12/ENO1/PPP1R3A/C1QTNF1/FBP1/PPP1R3C/PFKM/IGF1	18
BP	GO:0070374	positive regulation of ERK1 and ERK2 cascade	19/572	220/18800	4.57545920368758e-05	0.00118380527352867	0.000860010709294461	TGFB1/ARRB2/GNAI2/CSF1R/PDGFRB/PLA2G2A/PYCARD/MARCO/CCR1/CD74/TREM2/APOE/CHI3L1/CCL18/CD44/PTPRC/CCL2/C5AR1/IGF1	19
BP	GO:0001909	leukocyte mediated cytotoxicity	14/572	131/18800	4.63533837482423e-05	0.00119270822029131	0.000866478520961937	HPRT1/ARRB2/SPI1/CORO1A/NCKAP1L/CTSC/TYROBP/MYD88/HLA-B/PTPN6/HLA-DRA/ITGAM/FCGR1A/PTPRC	14
BP	GO:0042391	regulation of membrane potential	29/572	425/18800	4.74075865942112e-05	0.00121316791268137	0.000881342075769288	FMR1/DSG2/FLNA/DMD/DLD/NDUFS1/CLIC1/ARRB2/UCP2/GLRB/ANK3/GJA1/GNA15/DSP/FGF12/TREM2/CXADR/POPDC3/RYR2/AKAP6/PKP2/GABRB1/ABAT/GPD1L/TBX5/KCNJ2/CACNB2/SLC39A8/GABRA4	29
BP	GO:1903034	regulation of response to wounding	16/572	166/18800	4.87825098413961e-05	0.00124156789993075	0.000901974095007964	FLNA/GRN/ALOX5/KANK1/PRKCD/SPP1/F3/C1QTNF1/APOE/ABAT/SERPING1/SERPINE1/MYLK/ANXA1/MMRN1/SERPINE2	16
BP	GO:0098900	regulation of action potential	9/572	57/18800	5.13045295527351e-05	0.00129869790213761	0.000943477891974053	FMR1/DSG2/FLNA/DSP/FGF12/CXADR/RYR2/PKP2/KCNJ2	9
BP	GO:0051048	negative regulation of secretion	16/572	167/18800	5.24659278970131e-05	0.00132095666850383	0.000959648437821995	FMR1/SPI1/GNAI2/UCP2/NCKAP1L/TNFRSF1A/GJA1/HMOX1/CD74/VAMP8/MAOB/APOE/VSNL1/ABAT/ANXA1/SFRP1	16
BP	GO:0072503	cellular divalent inorganic cation homeostasis	32/572	494/18800	5.32806992915347e-05	0.00133429687049335	0.000969339826120125	SLC30A9/PRNP/MICU2/DMD/CYBA/TMEM38B/CORO1A/C1QTNF1/CCR1/GNA15/PTGER2/RYR2/TCIRG1/AKAP6/APOE/C3AR1/XK/CD52/FPR3/S100A9/SLC11A1/PTPN6/THY1/LYN/CACNB2/HRC/SLC39A8/PTPRC/C5AR1/S100A8/MT1X/CALB2	32
BP	GO:0016054	organic acid catabolic process	20/572	242/18800	5.42841756873125e-05	0.00134159372689403	0.000974640845459281	AASDHPPT/ETFA/AUH/ALDH5A1/PCCB/ABCD3/PEX7/ACADSB/DLD/ETFDH/SCP2/ACAD8/ACADM/PHYH/DECR1/CRYM/ABAT/ACAT1/GOT1/NPL	20
BP	GO:0019318	hexose metabolic process	20/572	242/18800	5.42841756873125e-05	0.00134159372689403	0.000974640845459281	COX11/PPP1CB/EPM2AIP1/KAT2B/IGFBP4/FAM3C/PPARGC1A/G6PD/ACADM/MAN2B1/DLAT/SLC25A12/ENO1/PPP1R3A/C1QTNF1/FBP1/PPP1R3C/PFKM/CHST15/IGF1	20
BP	GO:0042098	T cell proliferation	18/572	204/18800	5.45054248622891e-05	0.00134159372689403	0.000974640845459281	PRNP/VSIG4/CORO1A/NCKAP1L/GJA1/PYCARD/PRKAR1A/AIF1/DOCK2/LILRB2/LILRB4/HLA-DMB/SLC11A1/PTPN6/PTPRC/ANXA1/HLA-DPA1/IGF1	18
BP	GO:0030048	actin filament-based movement	14/572	133/18800	5.48238600977573e-05	0.00134159372689403	0.000974640845459281	DSG2/MYL6/FLNA/MYH9/LIMCH1/GJA1/DSP/FGF12/MYO1F/RYR2/PKP2/GPD1L/KCNJ2/CACNB2	14
BP	GO:0050870	positive regulation of T cell activation	19/572	223/18800	5.50044833576029e-05	0.00134159372689403	0.000974640845459281	CORO1A/NCKAP1L/IL4R/PYCARD/AIF1/CD74/LILRB2/LILRB4/HLA-DMB/PTPN6/THY1/LYN/HLA-DRA/HLA-DMA/PTPRC/CCL2/ANXA1/HLA-DPA1/IGF1	19
BP	GO:0002920	regulation of humoral immune response	8/572	45/18800	5.58129917673844e-05	0.00134609433095606	0.000977910443743885	C1QBP/VSIG4/GATA6/TREM2/SERPING1/PTPN6/C3/PTPRC	8
BP	GO:1902622	regulation of neutrophil migration	8/572	45/18800	5.58129917673844e-05	0.00134609433095606	0.000977910443743885	C1QBP/NCKAP1L/CD74/SLAMF8/MYD88/C3AR1/IL1R1/C5AR1	8
BP	GO:0032102	negative regulation of response to external stimulus	29/572	429/18800	5.6051333447882e-05	0.00134609433095606	0.000977910443743885	YTHDF3/C1QBP/VSIG4/GRN/ARRB2/ALOX5/HCK/PRKCD/TNFRSF1A/SPP1/AIF1/C1QTNF1/SLAMF8/TREM2/GPX1/SERPINF1/APOE/ACP5/ABAT/SERPING1/HLA-B/SERPINE1/LYN/PTPRC/CCL2/MMP12/IGF1/MMRN1/SERPINE2	29
BP	GO:0016485	protein processing	20/572	243/18800	5.75113690686975e-05	0.00137411092524852	0.000998263935714449	PRNP/MYH9/MIPEP/MMP14/ANXA2/ADAMTS2/C1R/CORIN/PYCARD/F3/ENO1/TLL2/PERP/CTSS/SERPINE1/PLA2G7/COMP/HP/CPM/SERPINE2	20
BP	GO:0006112	energy reserve metabolic process	11/572	86/18800	5.82360540415224e-05	0.00138436264505812	0.00100571160385894	RB1CC1/AGL/PPP1CB/EPM2AIP1/ACADM/PPP1R3A/PPP1R3C/GFPT2/PYGL/PFKM/IGF1	11
BP	GO:0005980	glycogen catabolic process	5/572	15/18800	5.97231218959805e-05	0.00140544411979335	0.00102102687102782	RB1CC1/AGL/PPP1CB/PYGL/PFKM	5
BP	GO:1902563	regulation of neutrophil activation	5/572	15/18800	5.97231218959805e-05	0.00140544411979335	0.00102102687102782	GRN/ITGB2/SPI1/PLA2G2A/ITGAM	5
BP	GO:0086019	cell-cell signaling involved in cardiac conduction	7/572	34/18800	6.1227635643063e-05	0.00143364508858232	0.00104151430735989	FLNA/GJA1/CXADR/RYR2/PKP2/TBX5/CACNB2	7
BP	GO:0050920	regulation of chemotaxis	19/572	225/18800	6.20592417805833e-05	0.00144588770775359	0.00105040832382742	C1QBP/TGFB1/SPI1/CSF1R/PDGFRB/NCKAP1L/F3/AIF1/CCR1/CD74/SLAMF8/TREM2/C3AR1/SERPINE1/LYN/RARRES2/PLA2G7/CCL2/C5AR1	19
BP	GO:0043255	regulation of carbohydrate biosynthetic process	12/572	102/18800	6.26562755587019e-05	0.00145257098238317	0.00105526358835708	PPP1CB/EPM2AIP1/KAT2B/TGFB1/FAM3C/PPARGC1A/ACADM/PPP1R3A/FBP1/PLEK/PPP1R3C/IGF1	12
BP	GO:0002886	regulation of myeloid leukocyte mediated immunity	9/572	59/18800	6.78943118014884e-05	0.00156086259416722	0.00113393526514682	ITGB2/SPI1/IL4R/HMOX1/VAMP8/TYROBP/LYN/C3/ITGAM	9
BP	GO:0035051	cardiocyte differentiation	15/572	153/18800	6.86160890699074e-05	0.00156086259416722	0.00113393526514682	TGFB1/MYLK3/G6PD/GATA6/ACADM/ARRB2/PDGFRB/FZD7/CXADR/AKAP6/FHOD3/TBX5/SORBS2/HEY2/IGF1	15
BP	GO:0016042	lipid catabolic process	24/572	327/18800	6.87983912920255e-05	0.00156086259416722	0.00113393526514682	PLCB4/ETFA/AUH/PCCB/ABCD3/PEX7/ETFDH/SCP2/DDHD2/ACADM/PHYH/PRKCD/SPP1/PLA2G2A/DECR1/PLA2G4C/APOC1/APOE/RARRES2/ACAT1/PLA2G7/LIPA/APOB/CYP1B1	24
BP	GO:0044403	biological process involved in symbiotic interaction	22/572	286/18800	6.88963213733461e-05	0.00156086259416722	0.00113393526514682	FMR1/NUP153/IFITM2/APOL1/CSF1R/SELPLG/IFITM3/ANPEP/CD74/VAMP8/FN1/CXADR/MYD88/SIGLEC1/GPX1/APOE/LY6E/PPIB/P4HB/CTSB/MRC1/PTX3	22
BP	GO:0070252	actin-mediated cell contraction	12/572	103/18800	6.89939263276989e-05	0.00156086259416722	0.00113393526514682	DSG2/MYL6/FLNA/LIMCH1/GJA1/DSP/FGF12/RYR2/PKP2/GPD1L/KCNJ2/CACNB2	12
BP	GO:0005977	glycogen metabolic process	10/572	73/18800	6.96626598851364e-05	0.00156841459731776	0.00113942164346539	RB1CC1/AGL/PPP1CB/EPM2AIP1/ACADM/PPP1R3A/PPP1R3C/PYGL/PFKM/IGF1	10
BP	GO:2001233	regulation of apoptotic signaling pathway	26/572	370/18800	7.16408318811026e-05	0.00160523452487657	0.00116617057990291	LTBR/OPA1/RB1CC1/GHITM/ARRB2/GNAI2/PRKCD/PYCARD/ENO1/HMOX1/CD74/CTSC/TREM2/HMGB2/GPX1/NUPR1/P4HB/S100A9/SERPINE1/PLAUR/CD44/PTPRC/MMP9/S100A8/IGF1/SFRP1	26
BP	GO:0031348	negative regulation of defense response	21/572	268/18800	7.70008264797473e-05	0.00171711843049836	0.00124745198587741	YTHDF3/C1QBP/VSIG4/GRN/ARRB2/ALOX5/HCK/PRKCD/TNFRSF1A/SLAMF8/TREM2/GPX1/SERPINF1/APOE/ACP5/SERPING1/HLA-B/LYN/PTPRC/MMP12/IGF1	21
BP	GO:0006073	cellular glucan metabolic process	10/572	74/18800	7.83872790903421e-05	0.00173154541500034	0.00125793289980132	RB1CC1/AGL/PPP1CB/EPM2AIP1/ACADM/PPP1R3A/PPP1R3C/PYGL/PFKM/IGF1	10
BP	GO:0044042	glucan metabolic process	10/572	74/18800	7.83872790903421e-05	0.00173154541500034	0.00125793289980132	RB1CC1/AGL/PPP1CB/EPM2AIP1/ACADM/PPP1R3A/PPP1R3C/PYGL/PFKM/IGF1	10
BP	GO:0048545	response to steroid hormone	24/572	330/18800	7.93302825868668e-05	0.00174414888898731	0.0012670890700309	TAF7/AGL/TGFB1/NR3C2/CYBA/SPP1/ESRRG/AIF1/AIFM1/MAOB/HMGB2/PTGER2/SERPINF1/CYBB/GABRB1/COL1A1/TLR2/GHR/GOT1/LOX/ANXA1/CYP1B1/SFRP1/KDM5D	24
BP	GO:0006690	icosanoid metabolic process	13/572	121/18800	8.13192418517198e-05	0.00177785183057225	0.00129157357888207	GGT5/ALOX5/TBXAS1/TNFRSF1A/PLA2G4C/CD74/GPX1/ALOX5AP/PTGS1/CYP2J2/TLR2/ANXA1/CYP1B1	13
BP	GO:0018108	peptidyl-tyrosine phosphorylation	26/572	373/18800	8.1784693104045e-05	0.00177785183057225	0.00129157357888207	PRNP/TGFB1/MVP/ITGB2/PPP2CA/ARRB2/CSF1R/PDGFRB/HCK/PRKCD/TNFRSF1A/CD74/TREM2/LILRB4/CRLF1/PTPN6/THY1/LYN/GHR/CD44/HCLS1/FCGR1A/PTPRC/EFEMP1/IGF1/SFRP1	26
BP	GO:0032956	regulation of actin cytoskeleton organization	25/572	352/18800	8.29056866683225e-05	0.00177785183057225	0.00129157357888207	FLNA/LIMCH1/MYLK3/PFN1/KANK1/CAPG/CSF1R/ARPC1B/CORO1A/LRP1/TMSB10/PDGFRB/NCKAP1L/HCK/PRKCD/PYCARD/ARHGDIB/FHOD3/COTL1/PLEK/ELN/GMFG/HCLS1/SYNPO2L/SFRP1	25
BP	GO:0051235	maintenance of location	24/572	331/18800	8.314838316829e-05	0.00177785183057225	0.00129157357888207	FLNA/DMD/CYBA/TMEM38B/CORO1A/TMSB10/FTL/ANK3/PLA2G4C/MSR1/TREM2/RYR2/AKAP6/APOE/S100A9/PTPN6/THY1/LYN/C3/HRC/FBN1/PTPRC/APOB/S100A8	24
BP	GO:0050670	regulation of lymphocyte proliferation	19/572	230/18800	8.3324429715997e-05	0.00177785183057225	0.00129157357888207	PRNP/VSIG4/CORO1A/NCKAP1L/PYCARD/PRKAR1A/AIF1/CD74/TYROBP/MYD88/LILRB2/LILRB4/HLA-DMB/PTPN6/LYN/PTPRC/ANXA1/HLA-DPA1/IGF1	19
BP	GO:0009081	branched-chain amino acid metabolic process	6/572	25/18800	8.35206924462726e-05	0.00177785183057225	0.00129157357888207	AUH/ACADSB/DLD/ACAD8/BCAT1/ACAT1	6
BP	GO:1905523	positive regulation of macrophage migration	6/572	25/18800	8.35206924462726e-05	0.00177785183057225	0.00129157357888207	MMP14/CSF1R/TREM2/C3AR1/RARRES2/C5AR1	6
BP	GO:0009251	glucan catabolic process	5/572	16/18800	8.47016053778742e-05	0.00178674602695759	0.00129803503357653	RB1CC1/AGL/PPP1CB/PYGL/PFKM	5
BP	GO:1901163	regulation of trophoblast cell migration	5/572	16/18800	8.47016053778742e-05	0.00178674602695759	0.00129803503357653	YTHDF3/C1QBP/TIMP1/GJA1/ARHGDIB	5
BP	GO:0070372	regulation of ERK1 and ERK2 cascade	23/572	311/18800	8.64506708543476e-05	0.0018154640879413	0.00131889812698254	TGFB1/EMILIN1/ARRB2/GNAI2/CSF1R/PDGFRB/PLA2G2A/PYCARD/MARCO/CCR1/CD74/FN1/TREM2/APOE/PTPN6/CHI3L1/LYN/CCL18/CD44/PTPRC/CCL2/C5AR1/IGF1	23
BP	GO:0071230	cellular response to amino acid stimulus	10/572	75/18800	8.80218264987237e-05	0.00182923842587154	0.00132890490630541	CPEB3/RRAGD/CYBA/MMP2/CYBB/COL4A1/COL1A1/COL1A2/COL3A1/COL5A2	10
BP	GO:0086003	cardiac muscle cell contraction	10/572	75/18800	8.80218264987237e-05	0.00182923842587154	0.00132890490630541	DSG2/FLNA/GJA1/DSP/FGF12/RYR2/PKP2/GPD1L/KCNJ2/CACNB2	10
BP	GO:0045333	cellular respiration	19/572	231/18800	8.82784292647806e-05	0.00182923842587154	0.00132890490630541	SUCLG2/ETFA/GHITM/SUCLA2/NDUFA5/DLD/ETFDH/PPARGC1A/NDUFS1/UQCRC2/DLAT/SLC25A12/UQCRB/NNT/NDUFB1/NDUFA8/NUPR1/NDUFAF1/MLXIPL	19
BP	GO:0030833	regulation of actin filament polymerization	14/572	139/18800	8.8861921499487e-05	0.00183321752591232	0.0013317956424129	PFN1/KANK1/CAPG/ARPC1B/CORO1A/TMSB10/NCKAP1L/HCK/PRKCD/PYCARD/FHOD3/COTL1/ELN/HCLS1	14
BP	GO:1902107	positive regulation of leukocyte differentiation	15/572	157/18800	9.21125399932974e-05	0.00188368133095464	0.00136845658128401	TGFB1/MMP14/NCKAP1L/IL4R/CCR1/CD74/TREM2/TYROBP/LILRB2/LILRB4/HLA-DRA/HCLS1/PTPRC/EVI2B/ANXA1	15
BP	GO:1903708	positive regulation of hemopoiesis	15/572	157/18800	9.21125399932974e-05	0.00188368133095464	0.00136845658128401	TGFB1/MMP14/NCKAP1L/IL4R/CCR1/CD74/TREM2/TYROBP/LILRB2/LILRB4/HLA-DRA/HCLS1/PTPRC/EVI2B/ANXA1	15
BP	GO:0018212	peptidyl-tyrosine modification	26/572	376/18800	9.31976417932655e-05	0.0018893703745362	0.00137258955696438	PRNP/TGFB1/MVP/ITGB2/PPP2CA/ARRB2/CSF1R/PDGFRB/HCK/PRKCD/TNFRSF1A/CD74/TREM2/LILRB4/CRLF1/PTPN6/THY1/LYN/GHR/CD44/HCLS1/FCGR1A/PTPRC/EFEMP1/IGF1/SFRP1	26
BP	GO:0044282	small molecule catabolic process	26/572	376/18800	9.31976417932655e-05	0.0018893703745362	0.00137258955696438	AASDHPPT/ETFA/AUH/ALDH5A1/PCCB/ABCD3/PEX7/ACADSB/DLD/ETFDH/SCP2/IMPA1/ACAD8/ACADM/PHYH/SLC25A12/DECR1/ENO1/CRYM/OXCT1/APOE/ABAT/ACAT1/GOT1/PFKM/NPL	26
BP	GO:0034341	response to interferon-gamma	14/572	140/18800	9.60356359564111e-05	0.00193559859000809	0.00140617342524611	ZYX/IFITM2/HCK/IFITM3/AIF1/CD74/IRF8/SLC11A1/TLR2/VIM/CCL18/MRC1/CCL2/HLA-DPA1	14
BP	GO:0001704	formation of primary germ layer	13/572	123/18800	9.63046063360849e-05	0.00193559859000809	0.00140617342524611	CTR9/ITGB2/GATA6/MMP14/FZD7/GJA1/PRKAR1A/COL4A2/FN1/MMP2/COL5A1/MMP9/COL5A2	13
BP	GO:0043299	leukocyte degranulation	10/572	76/18800	9.86415791737105e-05	0.00195788497304989	0.00142236403405313	ITGB2/SPI1/CORO1A/NCKAP1L/HCK/IL4R/HMOX1/VAMP8/LYN/ITGAM	10
BP	GO:0032944	regulation of mononuclear cell proliferation	19/572	233/18800	9.89738640061115e-05	0.00195788497304989	0.00142236403405313	PRNP/VSIG4/CORO1A/NCKAP1L/PYCARD/PRKAR1A/AIF1/CD74/TYROBP/MYD88/LILRB2/LILRB4/HLA-DMB/PTPN6/LYN/PTPRC/ANXA1/HLA-DPA1/IGF1	19
BP	GO:0008064	regulation of actin polymerization or depolymerization	15/572	158/18800	9.89829632611477e-05	0.00195788497304989	0.00142236403405313	PFN1/KANK1/CAPG/ARPC1B/CORO1A/TMSB10/NCKAP1L/HCK/PRKCD/PYCARD/FHOD3/COTL1/PLEK/ELN/HCLS1	15
BP	GO:0002696	positive regulation of leukocyte activation	28/572	421/18800	9.90857865925313e-05	0.00195788497304989	0.00142236403405313	TGFB1/ITGB2/MMP14/CORO1A/NCKAP1L/IL4R/PYCARD/AIF1/CD74/VAMP8/CTSC/TREM2/TYROBP/MYD88/LILRB2/LILRB4/HLA-DMB/PTPN6/THY1/LYN/HLA-DRA/ITGAM/HLA-DMA/PTPRC/CCL2/ANXA1/HLA-DPA1/IGF1	28
BP	GO:0051604	protein maturation	23/572	314/18800	9.98681207954919e-05	0.00196505214153483	0.00142757083773122	AASDHPPT/PRNP/KAT2B/MYH9/MIPEP/MMP14/SERPINH1/ANXA2/ADAMTS2/C1R/CORIN/PYCARD/F3/ENO1/TLL2/PERP/CTSS/SERPINE1/PLA2G7/COMP/HP/CPM/SERPINE2	23
BP	GO:0022617	extracellular matrix disassembly	9/572	62/18800	0.000101094942464419	0.00198086868435513	0.00143906123781107	TGFB1/MMP14/CST3/LRP1/MMP2/LCP1/CTSS/MMP9/MMP12	9
BP	GO:0043300	regulation of leukocyte degranulation	8/572	49/18800	0.000104944685987837	0.00203923636714125	0.00148146418481192	ITGB2/SPI1/NCKAP1L/IL4R/HMOX1/VAMP8/LYN/ITGAM	8
BP	GO:1900047	negative regulation of hemostasis	8/572	49/18800	0.000104944685987837	0.00203923636714125	0.00148146418481192	PRKCD/C1QTNF1/APOE/ABAT/SERPING1/SERPINE1/COMP/SERPINE2	8
BP	GO:0070663	regulation of leukocyte proliferation	20/572	254/18800	0.000106036853424376	0.00204849657680969	0.0014881915407912	PRNP/VSIG4/CSF1R/CORO1A/NCKAP1L/PYCARD/PRKAR1A/AIF1/CD74/TYROBP/MYD88/LILRB2/LILRB4/HLA-DMB/PTPN6/LYN/PTPRC/ANXA1/HLA-DPA1/IGF1	20
BP	GO:0030832	regulation of actin filament length	15/572	159/18800	0.000106296106804347	0.00204849657680969	0.0014881915407912	PFN1/KANK1/CAPG/ARPC1B/CORO1A/TMSB10/NCKAP1L/HCK/PRKCD/PYCARD/FHOD3/COTL1/PLEK/ELN/HCLS1	15
BP	GO:0005976	polysaccharide metabolic process	12/572	108/18800	0.000109658068583621	0.00210462596384057	0.00152896841096749	RB1CC1/AGL/PPP1CB/EPM2AIP1/TGFB1/ACADM/CSGALNACT1/PPP1R3A/PPP1R3C/PYGL/PFKM/IGF1	12
BP	GO:0006941	striated muscle contraction	16/572	178/18800	0.000112295791334926	0.00214645384008758	0.00155935552135115	DSG2/FLNA/DMD/TMEM38B/HOMER1/GJA1/DSP/FGF12/RYR2/PKP2/KLHL41/GPD1L/KCNJ2/CACNB2/HRC/TNNT1	16
BP	GO:0044247	cellular polysaccharide catabolic process	5/572	17/18800	0.000117000940527622	0.00220933630843087	0.00160503836920745	RB1CC1/AGL/PPP1CB/PYGL/PFKM	5
BP	GO:0061450	trophoblast cell migration	5/572	17/18800	0.000117000940527622	0.00220933630843087	0.00160503836920745	YTHDF3/C1QBP/TIMP1/GJA1/ARHGDIB	5
BP	GO:0090594	inflammatory response to wounding	5/572	17/18800	0.000117000940527622	0.00220933630843087	0.00160503836920745	TGFB1/GRN/TIMP1/ALOX5/HMOX1	5
BP	GO:0071216	cellular response to biotic stimulus	20/572	256/18800	0.000117988191960345	0.00221903093554335	0.00161208132071797	TGFB1/CTR9/SPI1/CD14/CD180/HCK/PYCARD/TREM2/HMGB2/MYD88/IRF8/LILRB2/LY86/SERPINE1/LYN/TLR2/VIM/LY96/MRC1/CCL2	20
BP	GO:0052548	regulation of endopeptidase activity	28/572	426/18800	0.000121009195725464	0.0022667442543294	0.00164674408667242	PRNP/LAPTM5/HSPE1/TIMP1/ARRB2/SERPINH1/ANXA2/CST3/SERPINA3/PYCARD/F3/AIFM1/RARRES1/GPX1/COL6A3/SERPINF1/PERP/SERPING1/S100A9/SERPINA1/SERPINE1/LYN/C3/PLAUR/CD44/MMP9/S100A8/SERPINE2	28
BP	GO:0007492	endoderm development	10/572	78/18800	0.000123160365893987	0.00229784857960774	0.00166934075306927	CTR9/ITGB2/GATA6/MMP14/COL4A2/FN1/MMP2/COL5A1/MMP9/COL5A2	10
BP	GO:0060249	anatomical structure homeostasis	23/572	319/18800	0.00012638690560083	0.00234868999574876	0.00170627601880486	DMD/TJP2/HOMER1/CSF1R/CORO1A/ACTB/SERPINA3/RCN3/SPP1/GJA1/CXADR/TCIRG1/ACP5/PROM1/CACNB2/PFKM/LOX/SLC39A8/LIPA/COMP/COL3A1/LYZ/CALB2	23
BP	GO:0002478	antigen processing and presentation of exogenous peptide antigen	7/572	38/18800	0.000129271976215588	0.00237890824186315	0.00172822896651982	FCER1G/CD74/HLA-DMB/CTSS/HLA-DRA/HLA-DMA/HLA-DPA1	7
BP	GO:0031032	actomyosin structure organization	17/572	199/18800	0.000129607320648884	0.00237890824186315	0.00172822896651982	ZYX/MYH9/LIMCH1/MYLK3/PFN1/PDGFRB/PRKAR1A/MYOM2/CSRP1/FHOD3/ELN/KLHL41/MYOZ2/CNN1/SYNPO2L/TNNT1/SFRP1	17
BP	GO:0031638	zymogen activation	9/572	64/18800	0.000130044951936145	0.00237890824186315	0.00172822896651982	MMP14/ANXA2/C1R/PYCARD/ENO1/PERP/SERPINE1/HP/SERPINE2	9
BP	GO:0045670	regulation of osteoclast differentiation	9/572	64/18800	0.000130044951936145	0.00237890824186315	0.00172822896651982	LILRB3/CCR1/TREM2/RASSF2/TYROBP/LILRB4/FBN1/MAFB/SFRP1	9
BP	GO:0044242	cellular lipid catabolic process	18/572	219/18800	0.000135566580610006	0.00247026574706871	0.00179459835564833	ETFA/AUH/PCCB/ABCD3/PEX7/ETFDH/SCP2/DDHD2/ACADM/PHYH/PRKCD/DECR1/PLA2G4C/APOC1/ACAT1/PLA2G7/APOB/CYP1B1	18
BP	GO:0043277	apoptotic cell clearance	8/572	51/18800	0.00014048207298861	0.00254202059576112	0.00184672680928778	C2/LRP1/MARCO/TREM2/TYROBP/C3/CCL2/ANXA1	8
BP	GO:0042742	defense response to bacterium	25/572	364/18800	0.000140590077792468	0.00254202059576112	0.00184672680928778	STAB1/EMILIN1/GRN/CYBA/PRKCD/TNFRSF1A/FCER1G/PLA2G2A/PYCARD/SLAMF8/TREM2/HMGB2/MYD88/IRF8/ACP5/S100A9/SLC11A1/SERPINE1/RARRES2/TLR2/RNASE6/C5AR1/LYZ/S100A8/HP	25
BP	GO:0048661	positive regulation of smooth muscle cell proliferation	11/572	95/18800	0.000145320196321189	0.0026026198979393	0.00189075098286969	TGFB1/CYBA/GNAI2/PDGFRB/GJA1/AIF1/HMOX1/MMP2/MYD88/MMP9/IGF1	11
BP	GO:0032640	tumor necrosis factor production	16/572	182/18800	0.000145608886026072	0.0026026198979393	0.00189075098286969	CYBA/ZBTB20/ARRB2/CD14/PYCARD/TREM2/TYROBP/MYD88/LILRB4/CYBB/ACP5/PTPN6/TLR2/LY96/PTPRC/IGF1	16
BP	GO:0032680	regulation of tumor necrosis factor production	16/572	182/18800	0.000145608886026072	0.0026026198979393	0.00189075098286969	CYBA/ZBTB20/ARRB2/CD14/PYCARD/TREM2/TYROBP/MYD88/LILRB4/CYBB/ACP5/PTPN6/TLR2/LY96/PTPRC/IGF1	16
BP	GO:0035637	multicellular organismal signaling	15/572	164/18800	0.00015036945840899	0.00267104759058718	0.00194046232459574	FMR1/DSG2/FLNA/ANK3/GJA1/CORIN/DSP/FGF12/CXADR/RYR2/PKP2/TBX5/KCNJ2/CACNB2/HRC	15
BP	GO:0046718	viral entry into host cell	14/572	146/18800	0.000150577955138803	0.00267104759058718	0.00194046232459574	NUP153/IFITM2/SELPLG/IFITM3/ANPEP/CD74/VAMP8/CXADR/SIGLEC1/LY6E/P4HB/CTSB/MRC1/PTX3	14
BP	GO:0051279	regulation of release of sequestered calcium ion into cytosol	10/572	80/18800	0.000152638069642174	0.00268860203442788	0.00195321527479481	DMD/CYBA/TMEM38B/CORO1A/RYR2/AKAP6/PTPN6/THY1/LYN/HRC	10
BP	GO:0005996	monosaccharide metabolic process	20/572	261/18800	0.000153223063076886	0.00268860203442788	0.00195321527479481	COX11/PPP1CB/EPM2AIP1/KAT2B/IGFBP4/FAM3C/PPARGC1A/G6PD/ACADM/MAN2B1/DLAT/SLC25A12/ENO1/PPP1R3A/C1QTNF1/FBP1/PPP1R3C/PFKM/CHST15/IGF1	20
BP	GO:0002934	desmosome organization	4/572	10/18800	0.000153864049802834	0.00268860203442788	0.00195321527479481	DSG2/DSP/PERP/PKP2	4
BP	GO:2000425	regulation of apoptotic cell clearance	4/572	10/18800	0.000153864049802834	0.00268860203442788	0.00195321527479481	C2/TREM2/C3/CCL2	4
BP	GO:0090025	regulation of monocyte chemotaxis	6/572	28/18800	0.000164403681742204	0.00285149052443978	0.0020715504849544	AIF1/CCR1/SLAMF8/SERPINE1/LYN/PLA2G7	6
BP	GO:0090330	regulation of platelet aggregation	6/572	28/18800	0.000164403681742204	0.00285149052443978	0.0020715504849544	PRKCD/C1QTNF1/ABAT/LYN/MMRN1/SERPINE2	6
BP	GO:0022904	respiratory electron transport chain	12/572	113/18800	0.000169383553415918	0.0029178336560392	0.00211974743502673	ETFA/GHITM/NDUFA5/DLD/ETFDH/PPARGC1A/NDUFS1/SLC25A12/UQCRB/NDUFB1/NDUFA8/NDUFAF1	12
BP	GO:0055013	cardiac muscle cell development	10/572	81/18800	0.000169474856810306	0.0029178336560392	0.00211974743502673	MYLK3/G6PD/PDGFRB/CXADR/AKAP6/FHOD3/TBX5/SORBS2/HEY2/IGF1	10
BP	GO:0017157	regulation of exocytosis	17/572	204/18800	0.000174932985314356	0.00299572095642978	0.00217633099142049	FMR1/RAB21/PREPL/ITGB2/SPI1/STAM/GNAI2/NCKAP1L/IL4R/HMOX1/VAMP8/CADPS/VSNL1/LYN/CACNB2/ITGAM/ANXA1	17
BP	GO:0044264	cellular polysaccharide metabolic process	11/572	97/18800	0.000175278142656793	0.00299572095642978	0.00217633099142049	RB1CC1/AGL/PPP1CB/EPM2AIP1/ACADM/CSGALNACT1/PPP1R3A/PPP1R3C/PYGL/PFKM/IGF1	11
BP	GO:0001906	cell killing	16/572	185/18800	0.000175958834927347	0.00299641899623551	0.00217683810329258	HPRT1/ARRB2/SPI1/CORO1A/NCKAP1L/CTSC/TYROBP/MYD88/HLA-B/PTPN6/HLA-DRA/C3/ITGAM/FCGR1A/PTPRC/LYZ	16
BP	GO:0060538	skeletal muscle organ development	15/572	167/18800	0.000183805337185039	0.00311869707984615	0.00226567067041207	FXR1/MYL6/TGFB1/DMD/HOMER1/POPDC3/TLL2/GPX1/XK/NUPR1/ELN/KLHL41/HLF/MYOZ2/BASP1	15
BP	GO:0071706	tumor necrosis factor superfamily cytokine production	16/572	187/18800	0.000199124580036914	0.00335431801551391	0.0024368445387327	CYBA/ZBTB20/ARRB2/CD14/PYCARD/TREM2/TYROBP/MYD88/LILRB4/CYBB/ACP5/PTPN6/TLR2/LY96/PTPRC/IGF1	16
BP	GO:1903555	regulation of tumor necrosis factor superfamily cytokine production	16/572	187/18800	0.000199124580036914	0.00335431801551391	0.0024368445387327	CYBA/ZBTB20/ARRB2/CD14/PYCARD/TREM2/TYROBP/MYD88/LILRB4/CYBB/ACP5/PTPN6/TLR2/LY96/PTPRC/IGF1	16
BP	GO:0002831	regulation of response to biotic stimulus	24/572	351/18800	0.00020306099890307	0.00340836794933002	0.00247611072799367	YTHDF3/C1QBP/EMILIN1/VSIG4/GRN/GATA6/CYBA/ARRB2/SPI1/CD180/HCK/PYCARD/SLAMF8/TREM2/HMGB2/TYROBP/APOE/LY86/SERPING1/HLA-B/PTPN6/LYN/LY96/MMP12	24
BP	GO:1900046	regulation of hemostasis	9/572	68/18800	0.000208946946836381	0.00345480970046118	0.00250984972563483	PRKCD/F3/C1QTNF1/APOE/ABAT/SERPING1/SERPINE1/COMP/SERPINE2	9
BP	GO:0000272	polysaccharide catabolic process	5/572	19/18800	0.000209039763760847	0.00345480970046118	0.00250984972563483	RB1CC1/AGL/PPP1CB/PYGL/PFKM	5
BP	GO:0002888	positive regulation of myeloid leukocyte mediated immunity	5/572	19/18800	0.000209039763760847	0.00345480970046118	0.00250984972563483	ITGB2/SPI1/TYROBP/C3/ITGAM	5
BP	GO:0010544	negative regulation of platelet activation	5/572	19/18800	0.000209039763760847	0.00345480970046118	0.00250984972563483	PRKCD/C1QTNF1/APOE/ABAT/SERPINE2	5
BP	GO:0030041	actin filament polymerization	15/572	169/18800	0.000209516539596621	0.00345480970046118	0.00250984972563483	PFN1/KANK1/CAPG/ARPC1B/CORO1A/TMSB10/NCKAP1L/HCK/PRKCD/PYCARD/AIF1/FHOD3/COTL1/ELN/HCLS1	15
BP	GO:0061041	regulation of wound healing	13/572	133/18800	0.000212462559428406	0.0034725417030775	0.00252273166871135	ALOX5/KANK1/PRKCD/F3/C1QTNF1/APOE/ABAT/SERPING1/SERPINE1/MYLK/ANXA1/MMRN1/SERPINE2	13
BP	GO:0060421	positive regulation of heart growth	7/572	41/18800	0.000212816457139279	0.0034725417030775	0.00252273166871135	GATA6/ZFPM2/AKAP6/TBX5/BASP1/HEY2/IGF1	7
BP	GO:0150077	regulation of neuroinflammatory response	7/572	41/18800	0.000212816457139279	0.0034725417030775	0.00252273166871135	GRN/CTSC/TREM2/NUPR1/PTPRC/MMP9/IGF1	7
BP	GO:0051051	negative regulation of transport	29/572	464/18800	0.000217600536243968	0.00353827538621702	0.00257048586674161	FMR1/UBQLN2/NUP153/SPI1/GNAI2/UCP2/ANXA2/CORO1A/ANK3/NCKAP1L/TNFRSF1A/GJA1/TBC1D4/LYPLA1/HMOX1/CD74/VAMP8/MAOB/APOC1/LILRB2/APOE/PKIA/VSNL1/ABAT/TLR2/MMP9/ANXA1/SFRP1/SERPINE2	29
BP	GO:0031214	biomineral tissue development	15/572	170/18800	0.000223499365341933	0.00362161774358572	0.00263103241225688	TGFB1/TMEM38B/ALOX5/ECM1/SPP1/GJA1/CCR1/TCIRG1/COL1A1/LOX/COL1A2/HEY2/COMP/MGP/IGF1	15
BP	GO:0110053	regulation of actin filament organization	20/572	270/18800	0.000240482955225735	0.00388338510111075	0.00282120112990772	FLNA/LIMCH1/PFN1/KANK1/CAPG/ARPC1B/CORO1A/TMSB10/NCKAP1L/HCK/PRKCD/PYCARD/FHOD3/COTL1/PLEK/ELN/GMFG/HCLS1/SYNPO2L/SFRP1	20
BP	GO:1904645	response to amyloid-beta	8/572	55/18800	0.00024147072667399	0.00388593612719689	0.00282305439902455	PRNP/LRP1/GJA1/TREM2/MMP2/MMP9/MMP12/IGF1	8
BP	GO:0034368	protein-lipid complex remodeling	6/572	30/18800	0.000246067268405201	0.00392381855452787	0.00285057522016568	PLTP/PLA2G2A/APOC1/APOE/PLA2G7/APOB	6
BP	GO:0034369	plasma lipoprotein particle remodeling	6/572	30/18800	0.000246067268405201	0.00392381855452787	0.00285057522016568	PLTP/PLA2G2A/APOC1/APOE/PLA2G7/APOB	6
BP	GO:0044409	entry into host	14/572	153/18800	0.000246338384589194	0.00392381855452787	0.00285057522016568	NUP153/IFITM2/SELPLG/IFITM3/ANPEP/CD74/VAMP8/CXADR/SIGLEC1/LY6E/P4HB/CTSB/MRC1/PTX3	14
BP	GO:0043410	positive regulation of MAPK cascade	30/572	491/18800	0.000251192531677309	0.00397664008524385	0.00288894899929378	LTBR/RB1CC1/TGFB1/IGFBP4/LAPTM5/ARRB2/SPI1/GNAI2/CSF1R/PDGFRB/FZD7/PLA2G2A/PYCARD/C1QTNF1/MARCO/CCR1/CD74/TREM2/RASSF2/MYD88/APOE/CDH2/CHI3L1/GHR/CCL18/CD44/PTPRC/CCL2/C5AR1/IGF1	30
BP	GO:0071229	cellular response to acid chemical	10/572	85/18800	0.000253304094765041	0.00397664008524385	0.00288894899929378	CPEB3/RRAGD/CYBA/MMP2/CYBB/COL4A1/COL1A1/COL1A2/COL3A1/COL5A2	10
BP	GO:0032635	interleukin-6 production	15/572	172/18800	0.000253900359916274	0.00397664008524385	0.00288894899929378	CYBA/ZBTB20/ARRB2/NCKAP1L/PYCARD/AIF1/CD74/TREM2/TYROBP/MYD88/LILRB2/LILRB4/HLA-B/PTPN6/TLR2	15
BP	GO:0032675	regulation of interleukin-6 production	15/572	172/18800	0.000253900359916274	0.00397664008524385	0.00288894899929378	CYBA/ZBTB20/ARRB2/NCKAP1L/PYCARD/AIF1/CD74/TREM2/TYROBP/MYD88/LILRB2/LILRB4/HLA-B/PTPN6/TLR2	15
BP	GO:0110148	biomineralization	15/572	172/18800	0.000253900359916274	0.00397664008524385	0.00288894899929378	TGFB1/TMEM38B/ALOX5/ECM1/SPP1/GJA1/CCR1/TCIRG1/COL1A1/LOX/COL1A2/HEY2/COMP/MGP/IGF1	15
BP	GO:0070371	ERK1 and ERK2 cascade	23/572	335/18800	0.000258105019704414	0.0040290193575859	0.00292700148661286	TGFB1/EMILIN1/ARRB2/GNAI2/CSF1R/PDGFRB/PLA2G2A/PYCARD/MARCO/CCR1/CD74/FN1/TREM2/APOE/PTPN6/CHI3L1/LYN/CCL18/CD44/PTPRC/CCL2/C5AR1/IGF1	23
BP	GO:0010951	negative regulation of endopeptidase activity	19/572	251/18800	0.000259649721127915	0.0040393735824973	0.00293452362265109	PRNP/TIMP1/ARRB2/SERPINH1/ANXA2/CST3/SERPINA3/RARRES1/GPX1/COL6A3/SERPINF1/SERPING1/SERPINA1/SERPINE1/C3/PLAUR/CD44/MMP9/SERPINE2	19
BP	GO:0002548	monocyte chemotaxis	9/572	70/18800	0.000261304444710534	0.0040393735824973	0.00293452362265109	AIF1/CCR1/SLAMF8/SERPINE1/LYN/CCL18/PLA2G7/CCL2/ANXA1	9
BP	GO:0008016	regulation of heart contraction	17/572	211/18800	0.000261356010142362	0.0040393735824973	0.00293452362265109	DSG2/FLNA/DMD/TMEM38B/GJA1/CORIN/DSP/CXADR/RYR2/PKP2/GPD1L/CYP2J2/TBX5/KCNJ2/CACNB2/HRC/HEY2	17
BP	GO:0006816	calcium ion transport	27/572	424/18800	0.000264815360076243	0.00407937608959554	0.00296358463908039	FMR1/PRNP/MICU2/DMD/G6PD/CYBA/TMEM38B/ARRB2/GNAI2/ANXA2/HOMER1/CORO1A/PDGFRB/CCR1/BEST1/ANXA2P2/RYR2/AKAP6/LILRB2/PTPN6/THY1/LYN/CACNB2/MYLK/HRC/PTPRC/CCL2	27
BP	GO:0002577	regulation of antigen processing and presentation	5/572	20/18800	0.000271783153986383	0.00413233931856568	0.00300206135913872	PYCARD/CD74/TREM2/LILRB2/SLC11A1	5
BP	GO:0042053	regulation of dopamine metabolic process	5/572	20/18800	0.000271783153986383	0.00413233931856568	0.00300206135913872	HPRT1/ITGB2/MAOB/ABAT/ITGAM	5
BP	GO:0042069	regulation of catecholamine metabolic process	5/572	20/18800	0.000271783153986383	0.00413233931856568	0.00300206135913872	HPRT1/ITGB2/MAOB/ABAT/ITGAM	5
BP	GO:0090201	negative regulation of release of cytochrome c from mitochondria	5/572	20/18800	0.000271783153986383	0.00413233931856568	0.00300206135913872	OPA1/GHITM/ARRB2/GPX1/IGF1	5
BP	GO:0009062	fatty acid catabolic process	11/572	102/18800	0.000273888707071533	0.00415087642464721	0.00301552819368147	ETFA/AUH/PCCB/ABCD3/PEX7/ETFDH/SCP2/ACADM/PHYH/DECR1/ACAT1	11
BP	GO:0046034	ATP metabolic process	20/572	273/18800	0.000277979214970351	0.00419927956034244	0.00305069209773914	GHITM/NDUFA5/TGFB1/DLD/PPARGC1A/ZBTB20/NDUFS1/UQCRC2/SLC25A12/UQCRB/ENO1/FBP1/TREM2/NDUFB1/NDUFA8/NUPR1/NDUFAF1/PFKM/MLXIPL/IGF1	20
BP	GO:0042129	regulation of T cell proliferation	15/572	174/18800	0.000287804884845915	0.00433373079013962	0.00314836821060077	PRNP/VSIG4/CORO1A/NCKAP1L/PYCARD/PRKAR1A/AIF1/LILRB2/LILRB4/HLA-DMB/PTPN6/PTPRC/ANXA1/HLA-DPA1/IGF1	15
BP	GO:2000379	positive regulation of reactive oxygen species metabolic process	9/572	71/18800	0.000291300690417175	0.00436189201435449	0.00316882677329955	TGFB1/ITGB2/CYBA/GNAI2/PDGFRB/PRKCD/TYROBP/ITGAM/CYP1B1	9
BP	GO:0097193	intrinsic apoptotic signaling pathway	21/572	295/18800	0.000291537945866529	0.00436189201435449	0.00316882677329955	OPA1/MOAP1/PRKCD/TNFRSF1A/PYCARD/ENO1/HMOX1/CD74/PPP1R13B/TREM2/AIFM1/GPX1/PERP/NUPR1/P4HB/S100A9/PLAUR/CD44/MMP9/S100A8/CYP1B1	21
BP	GO:0010522	regulation of calcium ion transport into cytosol	11/572	103/18800	0.000298386996073515	0.00445014746054863	0.00323294257897955	PRNP/DMD/CYBA/TMEM38B/CORO1A/RYR2/AKAP6/PTPN6/THY1/LYN/HRC	11
BP	GO:0006959	humoral immune response	22/572	317/18800	0.000300666229740055	0.00446348050019773	0.00324262876398149	C1QBP/VSIG4/GATA6/C1QA/ALOX5/C2/C1QB/C1R/TREM2/C6/CFB/SERPING1/S100A9/SLC11A1/PTPN6/RARRES2/C3/RNASE6/C1S/PTPRC/CCL2/LYZ	22
BP	GO:1903169	regulation of calcium ion transmembrane transport	14/572	156/18800	0.000301187238535657	0.00446348050019773	0.00324262876398149	FMR1/PRNP/DMD/G6PD/CYBA/TMEM38B/CORO1A/RYR2/AKAP6/PTPN6/THY1/LYN/CACNB2/HRC	14
BP	GO:0060048	cardiac muscle contraction	13/572	138/18800	0.000305943482490507	0.00450356206591716	0.00327174721490818	DSG2/FLNA/DMD/TMEM38B/GJA1/DSP/FGF12/RYR2/PKP2/GPD1L/KCNJ2/CACNB2/HRC	13
BP	GO:0035265	organ growth	15/572	175/18800	0.000306172176139963	0.00450356206591716	0.00327174721490818	G6PD/GATA6/TMEM38B/ECM1/ZFPM2/PDGFRB/PRKAR1A/AKAP6/LY6E/TBX5/SORBS2/BASP1/HEY2/COMP/IGF1	15
BP	GO:0055006	cardiac cell development	10/572	87/18800	0.000306776916298863	0.00450356206591716	0.00327174721490818	MYLK3/G6PD/PDGFRB/CXADR/AKAP6/FHOD3/TBX5/SORBS2/HEY2/IGF1	10
BP	GO:0045055	regulated exocytosis	18/572	234/18800	0.000307799378371555	0.00450445152785623	0.00327239339110812	FMR1/MYH9/PREPL/ITGB2/SPI1/GNAI2/CORO1A/NCKAP1L/HCK/IL4R/HMOX1/VAMP8/CADPS/PLEK/LYN/CACNB2/ITGAM/RAB31	18
BP	GO:0007566	embryo implantation	8/572	57/18800	0.000310728582133357	0.0045190743792873	0.00328301659841455	YTHDF3/C1QBP/TIMP1/SPP1/GJA1/MMP2/ARHGDIB/MMP9	8
BP	GO:0060350	endochondral bone morphogenesis	8/572	57/18800	0.000310728582133357	0.0045190743792873	0.00328301659841455	PEX7/MMP14/SERPINH1/CSGALNACT1/COL1A1/GHR/COMP/COL3A1	8
BP	GO:0051216	cartilage development	16/572	195/18800	0.00032032052522187	0.00464415176351089	0.00337388280109853	TGFB1/TIMP1/TGFBI/SERPINH1/ECM1/CSGALNACT1/LOXL2/BGN/COL1A1/CHI3L1/GHR/CD44/COMP/COL3A1/MGP/EFEMP1	16
BP	GO:0002455	humoral immune response mediated by circulating immunoglobulin	12/572	121/18800	0.000322102866284829	0.00465557939139461	0.00338218474279587	C1QBP/C1QA/C2/C1QB/C1R/TREM2/C6/SERPING1/PTPN6/C3/C1S/PTPRC	12
BP	GO:0002444	myeloid leukocyte mediated immunity	11/572	104/18800	0.000324705403685344	0.00467875509371836	0.00339902142416529	ITGB2/SPI1/IL4R/HMOX1/VAMP8/TYROBP/MYD88/LYN/C3/ITGAM/FCGR1A	11
BP	GO:0034765	regulation of ion transmembrane transport	29/572	476/18800	0.000332309323099381	0.00477363361986012	0.00346794876414982	FMR1/PRNP/FLNA/DMD/FXYD5/KLHL24/G6PD/CYBA/TMEM38B/CLIC1/HOMER1/CORO1A/ANK3/FGF12/TREM2/RYR2/TCIRG1/AKAP6/CYBB/GPD1L/PTPN6/CTSS/THY1/LYN/KCNJ2/CACNB2/HRC/CCL2/MMP9	29
BP	GO:0045981	positive regulation of nucleotide metabolic process	7/572	44/18800	0.000335263845218562	0.00478670910719063	0.00347744784257507	PPARGC1A/ZBTB20/SLC25A12/ENO1/TREM2/MLXIPL/IGF1	7
BP	GO:1900544	positive regulation of purine nucleotide metabolic process	7/572	44/18800	0.000335263845218562	0.00478670910719063	0.00347744784257507	PPARGC1A/ZBTB20/SLC25A12/ENO1/TREM2/MLXIPL/IGF1	7
BP	GO:0070665	positive regulation of leukocyte proliferation	14/572	158/18800	0.000343304866365654	0.00486255433174115	0.00353254787196408	CSF1R/CORO1A/NCKAP1L/PYCARD/AIF1/CD74/MYD88/LILRB2/HLA-DMB/LYN/PTPRC/ANXA1/HLA-DPA1/IGF1	14
BP	GO:0090331	negative regulation of platelet aggregation	4/572	12/18800	0.000345467374965692	0.00486255433174115	0.00353254787196408	PRKCD/C1QTNF1/ABAT/SERPINE2	4
BP	GO:0098911	regulation of ventricular cardiac muscle cell action potential	4/572	12/18800	0.000345467374965692	0.00486255433174115	0.00353254787196408	DSG2/DSP/RYR2/PKP2	4
BP	GO:0050863	regulation of T cell activation	23/572	342/18800	0.000346502332168575	0.00486255433174115	0.00353254787196408	PRNP/LAPTM5/VSIG4/CORO1A/NCKAP1L/IL4R/PYCARD/PRKAR1A/AIF1/CD74/LILRB2/LILRB4/HLA-DMB/PTPN6/THY1/LYN/HLA-DRA/HLA-DMA/PTPRC/CCL2/ANXA1/HLA-DPA1/IGF1	23
BP	GO:0009083	branched-chain amino acid catabolic process	5/572	21/18800	0.000347844480276166	0.00486255433174115	0.00353254787196408	AUH/ACADSB/DLD/ACAD8/ACAT1	5
BP	GO:0030449	regulation of complement activation	5/572	21/18800	0.000347844480276166	0.00486255433174115	0.00353254787196408	C1QBP/VSIG4/TREM2/SERPING1/C3	5
BP	GO:0150146	cell junction disassembly	5/572	21/18800	0.000347844480276166	0.00486255433174115	0.00353254787196408	C1QA/C1QB/TREM2/C3/ITGAM	5
BP	GO:0050732	negative regulation of peptidyl-tyrosine phosphorylation	8/572	58/18800	0.000350987408164308	0.00489188700129004	0.00355385746612482	MVP/PPP2CA/PRKCD/LILRB4/PTPN6/THY1/PTPRC/SFRP1	8
BP	GO:0010644	cell communication by electrical coupling	6/572	32/18800	0.000356648764351191	0.00492680284205495	0.00357922312182286	ANK3/GJA1/RYR2/PKP2/TBX5/HRC	6
BP	GO:0034367	protein-containing complex remodeling	6/572	32/18800	0.000356648764351191	0.00492680284205495	0.00357922312182286	PLTP/PLA2G2A/APOC1/APOE/PLA2G7/APOB	6
BP	GO:1902624	positive regulation of neutrophil migration	6/572	32/18800	0.000356648764351191	0.00492680284205495	0.00357922312182286	C1QBP/NCKAP1L/CD74/C3AR1/IL1R1/C5AR1	6
BP	GO:0060415	muscle tissue morphogenesis	9/572	73/18800	0.000359868599238389	0.00495666073598052	0.00360091428092407	TGFB1/ZFPM2/DSP/RYR2/LY6E/PKP2/MYLK/HEY2/COL3A1	9
BP	GO:0051047	positive regulation of secretion	21/572	300/18800	0.000365046347709944	0.00501323180740665	0.00364201202592542	TGFB1/ITGB2/CYBA/STAM/GNAI2/SPP1/IL4R/C1QTNF1/VAMP8/TREM2/OXCT1/CADPS/VSNL1/ABAT/TLR2/CACNB2/PFKM/ITGAM/MYOM1/S100A8/IGF1	21
BP	GO:0032355	response to estradiol	12/572	123/18800	0.000374747868227771	0.00513141598511887	0.00372787045279211	TGFB1/CDKN1B/ARPC1B/PDGFRB/AIFM1/MMP2/GPX1/COL1A1/APOB/ANXA1/CYP1B1/SFRP1	12
BP	GO:0019395	fatty acid oxidation	11/572	106/18800	0.00038323073895068	0.00521706264681987	0.00379009102903488	ETFA/AUH/ABCD3/PEX7/ETFDH/SCP2/PPARGC1A/ACADM/PHYH/DECR1/ACAT1	11
BP	GO:0060840	artery development	11/572	106/18800	0.00038323073895068	0.00521706264681987	0.00379009102903488	PLXND1/LRP1/PDGFRB/FKBP10/APOE/MYLK/LOX/HEY2/COMP/COL3A1/APOB	11
BP	GO:0045765	regulation of angiogenesis	23/572	345/18800	0.000391882886147494	0.00531938421979337	0.00386442559276491	STAB1/EMILIN1/PLXND1/TSPAN12/GRN/GATA6/ALOX5/ECM1/ANGPTL4/F3/HMOX1/COL4A2/SERPINF1/C3AR1/CYBB/SERPINE1/CHI3L1/C3/THBS2/SPARC/C5AR1/CYP1B1/SFRP1	23
BP	GO:0000271	polysaccharide biosynthetic process	9/572	74/18800	0.000398842935874272	0.00538265552939256	0.0039103909259689	AGL/PPP1CB/EPM2AIP1/TGFB1/ACADM/CSGALNACT1/PPP1R3A/PPP1R3C/IGF1	9
BP	GO:0061515	myeloid cell development	9/572	74/18800	0.000398842935874272	0.00538265552939256	0.0039103909259689	G6PD/ANXA2/NCKAP1L/ALAS1/TYROBP/PTPN6/TLR2/FBN1/EVI2B	9
BP	GO:0008154	actin polymerization or depolymerization	16/572	199/18800	0.000401818104590605	0.00540514429455917	0.00392672856131702	PFN1/KANK1/CAPG/ARPC1B/CORO1A/TMSB10/NCKAP1L/HCK/PRKCD/PYCARD/AIF1/FHOD3/COTL1/PLEK/ELN/HCLS1	16
BP	GO:0051651	maintenance of location in cell	17/572	219/18800	0.000403502875982338	0.00540514429455917	0.00392672856131702	DMD/CYBA/TMEM38B/CORO1A/TMSB10/FTL/ANK3/RYR2/AKAP6/APOE/S100A9/PTPN6/THY1/LYN/HRC/PTPRC/S100A8	17
BP	GO:1903522	regulation of blood circulation	19/572	260/18800	0.00040397192037064	0.00540514429455917	0.00392672856131702	DSG2/FLNA/DMD/TMEM38B/TBXAS1/GJA1/CORIN/DSP/CXADR/MMP2/RYR2/PKP2/GPD1L/CYP2J2/TBX5/KCNJ2/CACNB2/HRC/HEY2	19
BP	GO:0007229	integrin-mediated signaling pathway	11/572	107/18800	0.000415662448819331	0.00553297915810502	0.00401959801723938	ZYX/FLNA/MYH9/ITGB2/TIMP1/HCK/FN1/PLEK/THY1/ITGAM/COL3A1	11
BP	GO:0051250	negative regulation of lymphocyte activation	14/572	161/18800	0.000415889101783679	0.00553297915810502	0.00401959801723938	PRNP/LAPTM5/VSIG4/NCKAP1L/IL4R/PRKAR1A/CD74/TYROBP/LILRB2/LILRB4/PTPN6/LYN/ANXA1/SFRP1	14
BP	GO:0045862	positive regulation of proteolysis	24/572	369/18800	0.000422397502818008	0.00560364732491992	0.00407093701836231	FMR1/PSMC6/UBQLN2/MYH9/LAPTM5/GRN/HSPE1/MMP14/ANXA2/RCN3/PYCARD/F3/ENO1/CTSC/FN1/TREM2/AIFM1/PERP/APOE/PCOLCE/NUPR1/S100A9/LYN/S100A8	24
BP	GO:0005978	glycogen biosynthetic process	7/572	46/18800	0.000444349716666444	0.00584519585154201	0.00424641716222929	AGL/PPP1CB/EPM2AIP1/ACADM/PPP1R3A/PPP1R3C/IGF1	7
BP	GO:0009250	glucan biosynthetic process	7/572	46/18800	0.000444349716666444	0.00584519585154201	0.00424641716222929	AGL/PPP1CB/EPM2AIP1/ACADM/PPP1R3A/PPP1R3C/IGF1	7
BP	GO:0085029	extracellular matrix assembly	7/572	46/18800	0.000444349716666444	0.00584519585154201	0.00424641716222929	TGFB1/EMILIN1/FKBP10/PXDN/LOX/COL1A2/COL3A1	7
BP	GO:0002285	lymphocyte activation involved in immune response	16/572	201/18800	0.000448863833676642	0.00588803734764065	0.00427754064703791	TGFB1/SPI1/CORO1A/CD180/NCKAP1L/FCER1G/IL4R/CD74/LCP1/IRF8/HLA-DMB/SLC11A1/HLA-DRA/APBB1IP/PTPRC/ANXA1	16
BP	GO:1903035	negative regulation of response to wounding	10/572	92/18800	0.000482927831413089	0.00628588452894889	0.00456656861830873	ALOX5/PRKCD/SPP1/C1QTNF1/APOE/ABAT/SERPING1/SERPINE1/MMRN1/SERPINE2	10
BP	GO:0060100	positive regulation of phagocytosis, engulfment	4/572	13/18800	0.000487042019688563	0.00628588452894889	0.00456656861830873	NCKAP1L/TREM2/C3/RAB31	4
BP	GO:1903054	negative regulation of extracellular matrix organization	4/572	13/18800	0.000487042019688563	0.00628588452894889	0.00456656861830873	TGFB1/EMILIN1/CST3/TNFRSF1A	4
BP	GO:1905155	positive regulation of membrane invagination	4/572	13/18800	0.000487042019688563	0.00628588452894889	0.00456656861830873	NCKAP1L/TREM2/C3/RAB31	4
BP	GO:0006635	fatty acid beta-oxidation	9/572	76/18800	0.000487246654710324	0.00628588452894889	0.00456656861830873	ETFA/AUH/ABCD3/PEX7/ETFDH/SCP2/ACADM/DECR1/ACAT1	9
BP	GO:0061045	negative regulation of wound healing	9/572	76/18800	0.000487246654710324	0.00628588452894889	0.00456656861830873	ALOX5/PRKCD/C1QTNF1/APOE/ABAT/SERPING1/SERPINE1/MMRN1/SERPINE2	9
BP	GO:0010038	response to metal ion	23/572	351/18800	0.000498508867144954	0.00639593705435567	0.00464651956341022	PRNP/CDKN1B/G6PD/PPP2CA/CD14/HOMER1/NEK7/SLC25A12/ANK3/HMOX1/FBP1/LOXL2/MAOB/RYR2/TCIRG1/SERPINF1/CYBB/ALOX5AP/ABAT/MMP9/S100A8/MT1X/AQP9	23
BP	GO:1901342	regulation of vasculature development	23/572	351/18800	0.000498508867144954	0.00639593705435567	0.00464651956341022	STAB1/EMILIN1/PLXND1/TSPAN12/GRN/GATA6/ALOX5/ECM1/ANGPTL4/F3/HMOX1/COL4A2/SERPINF1/C3AR1/CYBB/SERPINE1/CHI3L1/C3/THBS2/SPARC/C5AR1/CYP1B1/SFRP1	23
BP	GO:0033238	regulation of cellular amine metabolic process	6/572	34/18800	0.000502721038958622	0.0064323569001181	0.00467297784847359	HPRT1/ITGB2/SLC7A7/MAOB/ABAT/ITGAM	6
BP	GO:0019884	antigen processing and presentation of exogenous antigen	7/572	47/18800	0.000508603125416988	0.00645471120956031	0.0046892178044436	FCER1G/CD74/HLA-DMB/CTSS/HLA-DRA/HLA-DMA/HLA-DPA1	7
BP	GO:0055010	ventricular cardiac muscle tissue morphogenesis	7/572	47/18800	0.000508603125416988	0.00645471120956031	0.0046892178044436	TGFB1/ZFPM2/DSP/RYR2/LY6E/PKP2/HEY2	7
BP	GO:0097028	dendritic cell differentiation	7/572	47/18800	0.000508603125416988	0.00645471120956031	0.0046892178044436	LTBR/SPI1/TREM2/IRF8/LILRB2/HLA-B/LYN	7
BP	GO:0032757	positive regulation of interleukin-8 production	8/572	62/18800	0.000556708982139044	0.00702713790662303	0.00510507428081541	CD14/PYCARD/F3/CD74/MYD88/SERPINE1/CHI3L1/TLR2	8
BP	GO:0035904	aorta development	8/572	62/18800	0.000556708982139044	0.00702713790662303	0.00510507428081541	PLXND1/LRP1/PDGFRB/FKBP10/MYLK/LOX/HEY2/COL3A1	8
BP	GO:2000377	regulation of reactive oxygen species metabolic process	13/572	147/18800	0.000563306934511618	0.00709130745784383	0.00515169216848203	TGFB1/G6PD/ITGB2/CYBA/GNAI2/ALOX5/PDGFRB/PRKCD/TYROBP/ACP5/ITGAM/HP/CYP1B1	13
BP	GO:0015918	sterol transport	10/572	94/18800	0.000573653293202289	0.00718293682370673	0.00521825905890739	SCP2/PLTP/ANXA2/LRP1/MSR1/APOC1/NPC2/APOE/ABCA8/APOB	10
BP	GO:1905954	positive regulation of lipid localization	10/572	94/18800	0.000573653293202289	0.00718293682370673	0.00521825905890739	SCP2/ANXA2/LRP1/PRKCD/SPP1/C1QTNF1/MSR1/APOE/C3/APOB	10
BP	GO:0030195	negative regulation of blood coagulation	7/572	48/18800	0.000580040315853745	0.00724354346438157	0.00526228856375945	PRKCD/C1QTNF1/APOE/ABAT/SERPING1/SERPINE1/SERPINE2	7
BP	GO:0009636	response to toxic substance	18/572	247/18800	0.000587341766109055	0.00731521673055507	0.00531435774934061	GATA6/PDGFRB/PXDN/EPHX2/AIFM1/MAOB/GPX1/APOE/NUPR1/GABRB1/ALOX5AP/PTGS1/S100A9/LYN/TLR2/HP/CYP1B1/MT1X	18
BP	GO:0045920	negative regulation of exocytosis	6/572	35/18800	0.000591309497987716	0.00732566766951448	0.00532195014618852	FMR1/SPI1/GNAI2/NCKAP1L/HMOX1/ANXA1	6
BP	GO:1905207	regulation of cardiocyte differentiation	6/572	35/18800	0.000591309497987716	0.00732566766951448	0.00532195014618852	TGFB1/GATA6/ARRB2/FZD7/TBX5/HEY2	6
BP	GO:0010927	cellular component assembly involved in morphogenesis	11/572	112/18800	0.000614403976623566	0.00759169874017984	0.00551521636563634	MYLK3/PDGFRB/PRKAR1A/MYOM2/CSRP1/FHOD3/KLHL41/MYOZ2/TLR2/SYNPO2L/TNNT1	11
BP	GO:0009060	aerobic respiration	15/572	187/18800	0.00061833914337723	0.00762021633798833	0.00553593382657952	SUCLG2/GHITM/SUCLA2/NDUFA5/DLD/NDUFS1/UQCRC2/DLAT/UQCRB/NNT/NDUFB1/NDUFA8/NUPR1/NDUFAF1/MLXIPL	15
BP	GO:2000242	negative regulation of reproductive process	8/572	63/18800	0.000620985402884803	0.0076327418417573	0.00554503335301473	MYH9/CDKN1B/TIMP1/ZFPM2/GJA1/ARHGDIB/SERPINF1/IGF1	8
BP	GO:0006887	exocytosis	23/572	357/18800	0.000629659290839539	0.00771909544241246	0.00560776750618184	FMR1/RAB21/MYH9/PREPL/ITGB2/SPI1/STAM/GNAI2/CORO1A/NCKAP1L/HCK/IL4R/CCR1/HMOX1/VAMP8/CADPS/VSNL1/PLEK/LYN/CACNB2/ITGAM/RAB31/ANXA1	23
BP	GO:0030301	cholesterol transport	9/572	79/18800	0.000649487771260901	0.00790013307224624	0.00573928770120365	SCP2/ANXA2/LRP1/MSR1/APOC1/NPC2/APOE/ABCA8/APOB	9
BP	GO:0048708	astrocyte differentiation	9/572	79/18800	0.000649487771260901	0.00790013307224624	0.00573928770120365	GRN/C1QA/LRP1/TREM2/S100A9/VIM/C5AR1/S100A8/SERPINE2	9
BP	GO:0048844	artery morphogenesis	9/572	79/18800	0.000649487771260901	0.00790013307224624	0.00573928770120365	LRP1/PDGFRB/FKBP10/APOE/MYLK/HEY2/COMP/COL3A1/APOB	9
BP	GO:0002819	regulation of adaptive immune response	15/572	188/18800	0.000653599498836136	0.00790906060219542	0.00574577337206145	TGFB1/DENND1B/NCKAP1L/IL4R/PYCARD/TREM2/LILRB4/HLA-B/SLC11A1/PTPN6/IL1R1/HLA-DRA/C3/PTPRC/ANXA1	15
BP	GO:0031099	regeneration	15/572	188/18800	0.000653599498836136	0.00790906060219542	0.00574577337206145	MTR/FLNA/CDKN1B/GRN/UCP2/FZD7/SPP1/GJA1/HMOX1/MMP2/LCP1/GPX1/THY1/ANXA1/IGF1	15
BP	GO:0006956	complement activation	12/572	131/18800	0.000664005614356142	0.00795064257433457	0.00577598183805912	C1QBP/VSIG4/C1QA/C2/C1QB/C1R/TREM2/C6/CFB/SERPING1/C3/C1S	12
BP	GO:0007015	actin filament organization	27/572	450/18800	0.000665433613926248	0.00795064257433457	0.00577598183805912	ZYX/FLNA/LIMCH1/PFN1/GAS2/KANK1/CAPG/ARPC1B/CORO1A/TMSB10/NCKAP1L/HCK/PRKCD/PYCARD/AIF1/MYO1F/LCP1/FHOD3/COTL1/PLEK/ELN/GMFG/SORBS2/HCLS1/TPM4/SYNPO2L/SFRP1	27
BP	GO:0034111	negative regulation of homotypic cell-cell adhesion	4/572	14/18800	0.000665524640004089	0.00795064257433457	0.00577598183805912	PRKCD/C1QTNF1/ABAT/SERPINE2	4
BP	GO:0051764	actin crosslink formation	4/572	14/18800	0.000665524640004089	0.00795064257433457	0.00577598183805912	FLNA/GAS2/AIF1/LCP1	4
BP	GO:2001171	positive regulation of ATP biosynthetic process	4/572	14/18800	0.000665524640004089	0.00795064257433457	0.00577598183805912	PPARGC1A/SLC25A12/ENO1/TREM2	4
BP	GO:0048143	astrocyte activation	5/572	24/18800	0.000673771124543049	0.00800829993968299	0.00581786875373533	GRN/C1QA/LRP1/TREM2/C5AR1	5
BP	GO:0090023	positive regulation of neutrophil chemotaxis	5/572	24/18800	0.000673771124543049	0.00800829993968299	0.00581786875373533	C1QBP/NCKAP1L/CD74/C3AR1/C5AR1	5
BP	GO:0060419	heart growth	10/572	96/18800	0.000678038644889835	0.00803862018739012	0.00583989580355482	G6PD/GATA6/ZFPM2/PRKAR1A/AKAP6/TBX5/SORBS2/BASP1/HEY2/IGF1	10
BP	GO:0018149	peptide cross-linking	6/572	36/18800	0.000691545305440361	0.00815744751984184	0.00592622146939745	F13A1/DSP/FN1/BGN/COL3A1/ANXA1	6
BP	GO:0035909	aorta morphogenesis	6/572	36/18800	0.000691545305440361	0.00815744751984184	0.00592622146939745	LRP1/PDGFRB/FKBP10/MYLK/HEY2/COL3A1	6
BP	GO:0001894	tissue homeostasis	19/572	272/18800	0.000701529198730141	0.0082544252202343	0.00599667381723305	DMD/TJP2/HOMER1/CSF1R/CORO1A/ACTB/SERPINA3/RCN3/SPP1/GJA1/CXADR/TCIRG1/ACP5/PROM1/SLC39A8/LIPA/COMP/COL3A1/LYZ	19
BP	GO:0048644	muscle organ morphogenesis	9/572	80/18800	0.000712468719353414	0.00836213286399007	0.00607492125300154	TGFB1/ZFPM2/DSP/RYR2/LY6E/PKP2/MYLK/HEY2/COL3A1	9
BP	GO:0007369	gastrulation	15/572	190/18800	0.000729276031674	0.00851670737239237	0.00618721652282548	CTR9/DLD/ITGB2/GATA6/MMP14/FZD7/GJA1/PRKAR1A/COL4A2/FN1/MMP2/COL5A1/MMP9/COL5A2/SFRP1	15
BP	GO:0050731	positive regulation of peptidyl-tyrosine phosphorylation	15/572	190/18800	0.000729276031674	0.00851670737239237	0.00618721652282548	PRNP/TGFB1/ARRB2/CSF1R/TNFRSF1A/CD74/TREM2/CRLF1/LYN/GHR/CD44/HCLS1/FCGR1A/PTPRC/IGF1	15
BP	GO:0032642	regulation of chemokine production	10/572	97/18800	0.000735827208364894	0.00857183785266865	0.00622726770734574	CSF1R/IL4R/PYCARD/AIF1/HMOX1/CD74/TREM2/MYD88/LILRB4/TLR2	10
BP	GO:0045088	regulation of innate immune response	17/572	231/18800	0.000740016558276764	0.00859924948488855	0.00624718170654434	YTHDF3/VSIG4/GRN/ARRB2/SPI1/HCK/PYCARD/SLAMF8/TREM2/HMGB2/TYROBP/APOE/SERPING1/HLA-B/PTPN6/LYN/MMP12	17
BP	GO:1903053	regulation of extracellular matrix organization	7/572	50/18800	0.000746735435329296	0.00865584664269082	0.00628829840277302	COLGALT1/TGFB1/EMILIN1/CST3/LRP1/TNFRSF1A/AEBP1	7
BP	GO:0033559	unsaturated fatty acid metabolic process	11/572	115/18800	0.000767768752992008	0.00887768165496684	0.00644945707516613	SCP2/ALOX5/TBXAS1/TNFRSF1A/PLA2G4C/CD74/GPX1/PTGS1/CYP2J2/ANXA1/CYP1B1	11
BP	GO:0032602	chemokine production	10/572	98/18800	0.000797611903825825	0.00920004075274961	0.00668364447281583	CSF1R/IL4R/PYCARD/AIF1/HMOX1/CD74/TREM2/MYD88/LILRB4/TLR2	10
BP	GO:0055023	positive regulation of cardiac muscle tissue growth	6/572	37/18800	0.000804436985570529	0.00925596659318621	0.00672427347048739	GATA6/ZFPM2/AKAP6/TBX5/HEY2/IGF1	6
BP	GO:0043467	regulation of generation of precursor metabolites and energy	12/572	134/18800	0.000812364049761389	0.00930025505822773	0.0067564481491154	PPP1CB/EPM2AIP1/GHITM/PPARGC1A/ZBTB20/SLC25A12/PPP1R3A/FBP1/NUPR1/PPP1R3C/MLXIPL/IGF1	12
BP	GO:0031589	cell-substrate adhesion	23/572	364/18800	0.000819766541265216	0.00930025505822773	0.0067564481491154	ZYX/C1QBP/FLNA/SLK/EMILIN1/LIMCH1/ITGB2/MMP14/KANK1/CORO1A/FZD7/FN1/SIGLEC1/LYVE1/P4HB/COL1A1/THY1/SERPINE1/ITGAM/CD44/COL3A1/MMP12/SFRP1	23
BP	GO:0050860	negative regulation of T cell receptor signaling pathway	5/572	25/18800	0.000821333732567245	0.00930025505822773	0.0067564481491154	PRNP/LAPTM5/LILRB4/PTPN6/THY1	5
BP	GO:0051450	myoblast proliferation	5/572	25/18800	0.000821333732567245	0.00930025505822773	0.0067564481491154	GATA6/MEIS2/GPX1/KLHL41/IGF1	5
BP	GO:0086064	cell communication by electrical coupling involved in cardiac conduction	5/572	25/18800	0.000821333732567245	0.00930025505822773	0.0067564481491154	GJA1/RYR2/PKP2/TBX5/HRC	5
BP	GO:1903306	negative regulation of regulated secretory pathway	5/572	25/18800	0.000821333732567245	0.00930025505822773	0.0067564481491154	FMR1/SPI1/GNAI2/NCKAP1L/HMOX1	5
BP	GO:1903131	mononuclear cell differentiation	26/572	433/18800	0.000822187827056648	0.00930025505822773	0.0067564481491154	LTBR/MYH9/DNAJB9/MMP14/SPI1/CSF1R/NCKAP1L/FZD7/FCER1G/IL4R/CD74/SLAMF8/TREM2/TCIRG1/IRF8/DOCK2/LILRB2/LILRB4/HLA-B/PTPN6/LYN/HLA-DRA/MAFB/PTPRC/ANXA1/SFRP1	26
BP	GO:0006469	negative regulation of protein kinase activity	16/572	213/18800	0.00084268311934796	0.00946914766684992	0.00687914523062341	TAF7/KAT2B/MVP/CDKN1B/PRKCD/PYCARD/PRKAR1A/APOE/LILRB4/PKIA/PTPN6/THY1/LYN/PTPRC/PRKAR2B/SFRP1	16
BP	GO:0045912	negative regulation of carbohydrate metabolic process	7/572	51/18800	0.000843184833883497	0.00946914766684992	0.00687914523062341	COX11/TGFB1/FAM3C/SLC25A12/FBP1/NUPR1/PLEK	7
BP	GO:0071622	regulation of granulocyte chemotaxis	7/572	51/18800	0.000843184833883497	0.00946914766684992	0.00687914523062341	C1QBP/CSF1R/NCKAP1L/CD74/C3AR1/RARRES2/C5AR1	7
BP	GO:0030193	regulation of blood coagulation	8/572	66/18800	0.0008505145984748	0.00951771084480359	0.00691442540216128	PRKCD/F3/C1QTNF1/APOE/ABAT/SERPING1/SERPINE1/SERPINE2	8
BP	GO:0002822	regulation of adaptive immune response based on somatic recombination of immune receptors built from immunoglobulin superfamily domains	14/572	173/18800	0.000851573957713582	0.00951771084480359	0.00691442540216128	TGFB1/DENND1B/NCKAP1L/IL4R/TREM2/LILRB4/HLA-B/SLC11A1/PTPN6/IL1R1/HLA-DRA/C3/PTPRC/ANXA1	14
BP	GO:0002764	immune response-regulating signaling pathway	28/572	482/18800	0.000876637287683123	0.00976065129791053	0.00709091675260951	C1QBP/PRNP/DENND1B/LAPTM5/CYBA/ARRB2/CD14/NCKAP1L/HCK/PRKCD/FCER1G/THEMIS2/TREM2/TYROBP/MYD88/LILRB2/LILRB4/C3AR1/FPR3/PTPN6/CTSS/THY1/LYN/TLR2/LCP2/LY96/PTPRC/C5AR1	28
BP	GO:0002679	respiratory burst involved in defense response	4/572	15/18800	0.00088581610113431	0.00976065129791053	0.00709091675260951	GRN/HCK/SLAMF8/TREM2	4
BP	GO:0010755	regulation of plasminogen activation	4/572	15/18800	0.00088581610113431	0.00976065129791053	0.00709091675260951	ANXA2/ENO1/SERPINE1/SERPINE2	4
BP	GO:0060099	regulation of phagocytosis, engulfment	4/572	15/18800	0.00088581610113431	0.00976065129791053	0.00709091675260951	NCKAP1L/TREM2/C3/RAB31	4
BP	GO:0086069	bundle of His cell to Purkinje myocyte communication	4/572	15/18800	0.00088581610113431	0.00976065129791053	0.00709091675260951	DSG2/DSP/PKP2/TBX5	4
BP	GO:1905153	regulation of membrane invagination	4/572	15/18800	0.00088581610113431	0.00976065129791053	0.00709091675260951	NCKAP1L/TREM2/C3/RAB31	4
BP	GO:0048771	tissue remodeling	14/572	174/18800	0.000900903751589504	0.00990359687486771	0.00719476383774963	FLNA/TGFB1/TIMP1/MMP14/CST3/CSF1R/SPP1/GJA1/MMP2/RASSF2/TCIRG1/ACP5/LIPA/SFRP1	14
BP	GO:0061458	reproductive system development	26/572	436/18800	0.000908852180106941	0.0099675755490417	0.00724124305708279	PLEKHA5/CDKN1B/GATA6/GAS2/MMP14/ARRB2/ZFPM2/PDGFRB/SPP1/GJA1/ST14/MMP2/HMGB2/SERPINF1/NUPR1/TNC/PTPN6/C3/CTSB/BASP1/HEY2/ANXA1/CYP1B1/SFRP1/SERPINE2/PTX3	26
BP	GO:0007519	skeletal muscle tissue development	13/572	155/18800	0.000926982402917256	0.0101190176989779	0.0073512627315141	MYL6/TGFB1/DMD/HOMER1/POPDC3/TLL2/GPX1/XK/NUPR1/ELN/KLHL41/HLF/MYOZ2	13
BP	GO:1905952	regulation of lipid localization	13/572	155/18800	0.000926982402917256	0.0101190176989779	0.0073512627315141	SAR1B/SCP2/ANXA2/LRP1/PRKCD/SPP1/C1QTNF1/MSR1/TREM2/APOC1/APOE/C3/APOB	13
BP	GO:0048246	macrophage chemotaxis	6/572	38/18800	0.000931030424824578	0.0101254943001221	0.00735596785191561	CSF1R/SLAMF8/C3AR1/RARRES2/CCL2/C5AR1	6
BP	GO:0048678	response to axon injury	9/572	83/18800	0.00093190007331895	0.0101254943001221	0.00735596785191561	MTR/FLNA/GRN/SPP1/AIF1/TREM2/MMP2/TYROBP/LYN	9
BP	GO:0033673	negative regulation of kinase activity	17/572	236/18800	0.000938850178290666	0.0101492300580019	0.00737321140237634	TAF7/COX11/KAT2B/MVP/CDKN1B/PRKCD/PYCARD/PRKAR1A/APOE/LILRB4/PKIA/PTPN6/THY1/LYN/PTPRC/PRKAR2B/SFRP1	17
BP	GO:0002704	negative regulation of leukocyte mediated immunity	8/572	67/18800	0.000940586343192997	0.0101492300580019	0.00737321140237634	ARRB2/SPI1/NCKAP1L/HMOX1/LILRB4/HLA-B/PTPN6/PTPRC	8
BP	GO:0033692	cellular polysaccharide biosynthetic process	8/572	67/18800	0.000940586343192997	0.0101492300580019	0.00737321140237634	AGL/PPP1CB/EPM2AIP1/ACADM/CSGALNACT1/PPP1R3A/PPP1R3C/IGF1	8
BP	GO:0046622	positive regulation of organ growth	7/572	52/18800	0.000949200122436709	0.0101951930581906	0.00740660259709185	GATA6/ZFPM2/AKAP6/TBX5/BASP1/HEY2/IGF1	7
BP	GO:0050819	negative regulation of coagulation	7/572	52/18800	0.000949200122436709	0.0101951930581906	0.00740660259709185	PRKCD/C1QTNF1/APOE/ABAT/SERPING1/SERPINE1/SERPINE2	7
BP	GO:0043500	muscle adaptation	11/572	118/18800	0.000951635683543561	0.0101979631717037	0.00740861502881558	G6PD/GATA6/CYBA/TNFRSF1A/AIF1/HMOX1/AKAP6/MYOZ2/HEY2/TNNT1/IGF1	11
BP	GO:0030258	lipid modification	16/572	216/18800	0.000977842133727018	0.0104548737722457	0.00759525541025168	ETFA/AUH/ABCD3/PEX7/ETFDH/SCP2/PPARGC1A/ACADM/ALOX5/PHYH/DECR1/EPHX2/APOC1/APOE/ACAT1/PLA2G7	16
BP	GO:2000241	regulation of reproductive process	14/572	176/18800	0.00100681163737417	0.0107400886055199	0.00780245824719651	YTHDF3/C1QBP/MYH9/CDKN1B/TIMP1/LHFPL2/ZFPM2/GJA1/ARHGDIB/SERPINF1/NUPR1/PDE3A/IGF1/SFRP1	14
BP	GO:0051928	positive regulation of calcium ion transport	11/572	119/18800	0.00102046441043401	0.0108609882592329	0.0078902894127338	G6PD/ARRB2/HOMER1/PDGFRB/CCR1/RYR2/AKAP6/THY1/CACNB2/MYLK/CCL2	11
BP	GO:0007204	positive regulation of cytosolic calcium ion concentration	21/572	325/18800	0.00102809315351564	0.0109173701539994	0.00793124972469875	PRNP/DMD/CYBA/TMEM38B/CORO1A/C1QTNF1/CCR1/GNA15/PTGER2/RYR2/AKAP6/C3AR1/CD52/FPR3/PTPN6/THY1/LYN/CACNB2/HRC/PTPRC/C5AR1	21
BP	GO:0043627	response to estrogen	8/572	68/18800	0.00103813826270721	0.0109990983806739	0.00799062363674615	GATA6/MMP14/ARPC1B/PDGFRB/IL4R/HMOX1/MMP2/SFRP1	8
BP	GO:0002705	positive regulation of leukocyte mediated immunity	12/572	138/18800	0.00105233363535031	0.0111243305064232	0.00808160225603468	TGFB1/DENND1B/ITGB2/SPI1/TREM2/TYROBP/HLA-B/IL1R1/HLA-DRA/C3/ITGAM/PTPRC	12
BP	GO:0051251	positive regulation of lymphocyte activation	23/572	371/18800	0.00105775936644905	0.0111354204954974	0.00808965890993126	TGFB1/MMP14/CORO1A/NCKAP1L/IL4R/PYCARD/AIF1/CD74/TYROBP/MYD88/LILRB2/LILRB4/HLA-DMB/PTPN6/THY1/LYN/HLA-DRA/HLA-DMA/PTPRC/CCL2/ANXA1/HLA-DPA1/IGF1	23
BP	GO:0019693	ribose phosphate metabolic process	24/572	394/18800	0.00105813839856851	0.0111354204954974	0.00808965890993126	OPA1/SUCLG2/SUCLA2/HPRT1/TGFB1/DLD/PPARGC1A/PDHX/G6PD/ZBTB20/TJP2/DLAT/SLC25A12/ADCY3/TKT/ENO1/FBP1/TREM2/NUPR1/ACAT1/PYGL/PFKM/MLXIPL/IGF1	24
BP	GO:0052126	movement in host environment	14/572	177/18800	0.00106357264021996	0.0111675127223096	0.00811297326691271	NUP153/IFITM2/SELPLG/IFITM3/ANPEP/CD74/VAMP8/CXADR/SIGLEC1/LY6E/P4HB/CTSB/MRC1/PTX3	14
BP	GO:0032885	regulation of polysaccharide biosynthetic process	6/572	39/18800	0.00107240706359045	0.0112350833977496	0.00816206200288318	PPP1CB/EPM2AIP1/TGFB1/PPP1R3A/PPP1R3C/IGF1	6
BP	GO:0032677	regulation of interleukin-8 production	10/572	102/18800	0.00108895811589543	0.0113830153052194	0.00826953155679985	CD14/PYCARD/F3/CD74/MYD88/SERPINE1/CHI3L1/TLR2/PTPRC/ANXA1	10
BP	GO:0045861	negative regulation of proteolysis	22/572	350/18800	0.00112858339371934	0.0117709488480794	0.00855135746923196	PRNP/TIMP1/ARRB2/SERPINH1/ANXA2/ECM1/CST3/LRP1/SERPINA3/RARRES1/GPX1/COL6A3/SERPINF1/SERPING1/SERPINA1/SERPINE1/C3/PLAUR/CTSB/CD44/MMP9/SERPINE2	22
BP	GO:0033344	cholesterol efflux	8/572	69/18800	0.00114361042974838	0.0119011725389149	0.00864596236010942	PLTP/LRP1/TREM2/APOC1/NPC2/APOE/ABCA8/APOB	8
BP	GO:0002399	MHC class II protein complex assembly	4/572	16/18800	0.00115285426638646	0.0119179172836375	0.00865812708019293	HLA-DMB/HLA-DRA/HLA-DMA/HLA-DPA1	4
BP	GO:0002503	peptide antigen assembly with MHC class II protein complex	4/572	16/18800	0.00115285426638646	0.0119179172836375	0.00865812708019293	HLA-DMB/HLA-DRA/HLA-DMA/HLA-DPA1	4
BP	GO:0034374	low-density lipoprotein particle remodeling	4/572	16/18800	0.00115285426638646	0.0119179172836375	0.00865812708019293	PLA2G2A/APOE/PLA2G7/APOB	4
BP	GO:0030282	bone mineralization	11/572	121/18800	0.00117047593212897	0.0119775199760564	0.00870142723683972	TGFB1/TMEM38B/ALOX5/ECM1/GJA1/CCR1/LOX/COL1A2/COMP/MGP/IGF1	11
BP	GO:0051209	release of sequestered calcium ion into cytosol	11/572	121/18800	0.00117047593212897	0.0119775199760564	0.00870142723683972	DMD/CYBA/TMEM38B/CORO1A/RYR2/AKAP6/PTPN6/THY1/LYN/HRC/PTPRC	11
BP	GO:0032535	regulation of cellular component size	22/572	351/18800	0.00117071603683373	0.0119775199760564	0.00870142723683972	RB1CC1/GOLGA4/RAB21/PFN1/KANK1/CAPG/ARPC1B/CORO1A/TMSB10/NCKAP1L/HCK/PRKCD/SPP1/PYCARD/FN1/APOE/FHOD3/XK/COTL1/PLEK/ELN/HCLS1	22
BP	GO:0032637	interleukin-8 production	10/572	103/18800	0.00117396576318811	0.0119775199760564	0.00870142723683972	CD14/PYCARD/F3/CD74/MYD88/SERPINE1/CHI3L1/TLR2/PTPRC/ANXA1	10
BP	GO:0032760	positive regulation of tumor necrosis factor production	10/572	103/18800	0.00117396576318811	0.0119775199760564	0.00870142723683972	CYBA/ZBTB20/CD14/PYCARD/TYROBP/MYD88/CYBB/TLR2/LY96/PTPRC	10
BP	GO:0042102	positive regulation of T cell proliferation	10/572	103/18800	0.00117396576318811	0.0119775199760564	0.00870142723683972	CORO1A/NCKAP1L/PYCARD/AIF1/LILRB2/HLA-DMB/PTPRC/ANXA1/HLA-DPA1/IGF1	10
BP	GO:0010758	regulation of macrophage chemotaxis	5/572	27/18800	0.00118695755766968	0.0120054476081363	0.00872171609955303	CSF1R/SLAMF8/C3AR1/RARRES2/C5AR1	5
BP	GO:0010875	positive regulation of cholesterol efflux	5/572	27/18800	0.00118695755766968	0.0120054476081363	0.00872171609955303	PLTP/LRP1/TREM2/APOE/ABCA8	5
BP	GO:0018904	ether metabolic process	5/572	27/18800	0.00118695755766968	0.0120054476081363	0.00872171609955303	PEX7/ALOX5/PLA2G4C/EPHX2/PLA2G7	5
BP	GO:0071624	positive regulation of granulocyte chemotaxis	5/572	27/18800	0.00118695755766968	0.0120054476081363	0.00872171609955303	C1QBP/NCKAP1L/CD74/C3AR1/C5AR1	5
BP	GO:1903305	regulation of regulated secretory pathway	12/572	140/18800	0.00119280075423318	0.0120385472674008	0.00874576233593838	FMR1/PREPL/ITGB2/SPI1/GNAI2/NCKAP1L/IL4R/HMOX1/VAMP8/LYN/CACNB2/ITGAM	12
BP	GO:0033627	cell adhesion mediated by integrin	9/572	86/18800	0.00120323559364915	0.0120917431009849	0.00878440803856798	ITGB2/NCKAP1L/PTPN6/SERPINE1/LYN/ITGAM/FBN1/CYP1B1/MMRN1	9
BP	GO:1900542	regulation of purine nucleotide metabolic process	9/572	86/18800	0.00120323559364915	0.0120917431009849	0.00878440803856798	PPARGC1A/ZBTB20/SLC25A12/ENO1/FBP1/TREM2/NUPR1/MLXIPL/IGF1	9
BP	GO:0006520	cellular amino acid metabolic process	19/572	285/18800	0.00122050702815933	0.0122390458519703	0.00889142052295942	AASDHPPT/ETFA/AUH/ALDH5A1/MTR/ACADSB/DLD/GGT5/LRRC47/ACAD8/SLC25A12/SLC7A7/CRYM/BCAT1/ABAT/ACAT1/GFPT2/GOT1/SLC39A8	19
BP	GO:0051283	negative regulation of sequestering of calcium ion	11/572	122/18800	0.00125202391286786	0.012501552204606	0.0090821261056872	DMD/CYBA/TMEM38B/CORO1A/RYR2/AKAP6/PTPN6/THY1/LYN/HRC/PTPRC	11
BP	GO:0071901	negative regulation of protein serine/threonine kinase activity	11/572	122/18800	0.00125202391286786	0.012501552204606	0.0090821261056872	KAT2B/CDKN1B/PRKCD/PYCARD/PRKAR1A/APOE/PKIA/PTPN6/LYN/PRKAR2B/SFRP1	11
BP	GO:0032722	positive regulation of chemokine production	8/572	70/18800	0.00125745636330165	0.0125044961061986	0.0090842647909536	CSF1R/IL4R/PYCARD/AIF1/HMOX1/CD74/MYD88/TLR2	8
BP	GO:0010876	lipid localization	26/572	446/18800	0.00125765912150748	0.0125044961061986	0.0090842647909536	SAR1B/ABCD3/SCP2/PLTP/APOL1/SLCO2B1/ANXA2/LRP1/PRKCD/SPP1/PLA2G2A/C1QTNF1/PLA2G4C/MSR1/TREM2/APOC1/NPC2/APOE/SLC27A6/ABCA8/VLDLR/APOO/C3/APOB/ANXA1/AQP9	26
BP	GO:0050830	defense response to Gram-positive bacterium	10/572	104/18800	0.00126431260994372	0.0125340068810183	0.00910570377500951	PLA2G2A/PYCARD/HMGB2/MYD88/ACP5/RARRES2/TLR2/RNASE6/C5AR1/LYZ	10
BP	GO:0050671	positive regulation of lymphocyte proliferation	12/572	141/18800	0.00126865668622735	0.0125340068810183	0.00910570377500951	CORO1A/NCKAP1L/PYCARD/AIF1/CD74/MYD88/LILRB2/HLA-DMB/PTPRC/ANXA1/HLA-DPA1/IGF1	12
BP	GO:0070555	response to interleukin-1	12/572	141/18800	0.00126865668622735	0.0125340068810183	0.00910570377500951	MYLK3/CYBA/PYCARD/MMP2/MYD88/CHI3L1/IL1R1/GHR/CCL18/CCL2/ANXA1/SFRP1	12
BP	GO:0032271	regulation of protein polymerization	15/572	201/18800	0.00129189355903738	0.0127367106041517	0.00925296395082288	PFN1/CDKN1B/KANK1/CAPG/ARPC1B/CORO1A/TMSB10/NCKAP1L/HCK/PRKCD/PYCARD/FHOD3/COTL1/ELN/HCLS1	15
BP	GO:0055017	cardiac muscle tissue growth	9/572	87/18800	0.00130667313334341	0.0128553577383344	0.00933915870624924	G6PD/GATA6/ZFPM2/PRKAR1A/AKAP6/TBX5/SORBS2/HEY2/IGF1	9
BP	GO:0048017	inositol lipid-mediated signaling	14/572	181/18800	0.00131823854471362	0.012941952001874	0.00940206769615893	PLCB4/C1QBP/PLCL1/CSF1R/PDGFRB/PIP5K1B/ADAP2/FN1/TREM2/PTPN6/NPR3/HCLS1/IGF1/SERPINE2	14
BP	GO:0002763	positive regulation of myeloid leukocyte differentiation	7/572	55/18800	0.0013312506865685	0.013015129363675	0.00945522957694629	TGFB1/CCR1/CD74/TREM2/TYROBP/HCLS1/EVI2B	7
BP	GO:0043470	regulation of carbohydrate catabolic process	7/572	55/18800	0.0013312506865685	0.013015129363675	0.00945522957694629	PPP1CB/ZBTB20/SLC25A12/FBP1/NUPR1/MLXIPL/IGF1	7
BP	GO:0043254	regulation of protein-containing complex assembly	24/572	401/18800	0.00134293571621646	0.0131020165813368	0.00951835139213069	SAR1B/PSMC6/TGFB1/PFN1/CDKN1B/KANK1/CAPG/ARPC1B/CORO1A/NEK7/TMSB10/NCKAP1L/HCK/PRKCD/PYCARD/TREM2/MYD88/LCP1/APOE/FHOD3/COTL1/PLEK/ELN/HCLS1	24
BP	GO:0002027	regulation of heart rate	10/572	105/18800	0.00136024552595327	0.0132433051934286	0.0096209947256395	DSG2/DMD/DSP/RYR2/PKP2/GPD1L/KCNJ2/CACNB2/HRC/HEY2	10
BP	GO:0050818	regulation of coagulation	8/572	71/18800	0.00138014279795365	0.013409146727836	0.00974147526312776	PRKCD/F3/C1QTNF1/APOE/ABAT/SERPING1/SERPINE1/SERPINE2	8
BP	GO:0050728	negative regulation of inflammatory response	14/572	182/18800	0.00138931409242591	0.0134703062004773	0.00978590638927872	GRN/ALOX5/HCK/PRKCD/TNFRSF1A/SLAMF8/TREM2/GPX1/SERPINF1/APOE/ACP5/LYN/PTPRC/IGF1	14
BP	GO:0051480	regulation of cytosolic calcium ion concentration	22/572	356/18800	0.00140226190851459	0.0135513892138099	0.00984481156681699	PRNP/DMD/CYBA/TMEM38B/CORO1A/C1QTNF1/CCR1/GNA15/PTGER2/RYR2/AKAP6/C3AR1/CD52/FPR3/PTPN6/THY1/LYN/CACNB2/HRC/PTPRC/C5AR1/CALB2	22
BP	GO:0032703	negative regulation of interleukin-2 production	5/572	28/18800	0.00140925187852348	0.0135513892138099	0.00984481156681699	PRNP/LAPTM5/VSIG4/LILRB4/PTPRC	5
BP	GO:0032801	receptor catabolic process	5/572	28/18800	0.00140925187852348	0.0135513892138099	0.00984481156681699	TGFB1/GPRASP1/LAPTM5/ANXA2/APOE	5
BP	GO:0098901	regulation of cardiac muscle cell action potential	5/572	28/18800	0.00140925187852348	0.0135513892138099	0.00984481156681699	DSG2/DSP/CXADR/RYR2/PKP2	5
BP	GO:0006140	regulation of nucleotide metabolic process	9/572	88/18800	0.0014171581931808	0.013599491431692	0.00987975686013882	PPARGC1A/ZBTB20/SLC25A12/ENO1/FBP1/TREM2/NUPR1/MLXIPL/IGF1	9
BP	GO:0051282	regulation of sequestering of calcium ion	11/572	124/18800	0.00142915382173191	0.0136586272391236	0.00992271783423747	DMD/CYBA/TMEM38B/CORO1A/RYR2/AKAP6/PTPN6/THY1/LYN/HRC/PTPRC	11
BP	GO:0072329	monocarboxylic acid catabolic process	11/572	124/18800	0.00142915382173191	0.0136586272391236	0.00992271783423747	ETFA/AUH/PCCB/ABCD3/PEX7/ETFDH/SCP2/ACADM/PHYH/DECR1/ACAT1	11
BP	GO:0032946	positive regulation of mononuclear cell proliferation	12/572	143/18800	0.00143237201466089	0.0136615033496068	0.00992480727062706	CORO1A/NCKAP1L/PYCARD/AIF1/CD74/MYD88/LILRB2/HLA-DMB/PTPRC/ANXA1/HLA-DPA1/IGF1	12
BP	GO:0006090	pyruvate metabolic process	10/572	106/18800	0.00146201789959938	0.0139159142760648	0.0101096316891425	DLD/PDHX/ZBTB20/DLAT/ENO1/FBP1/NUPR1/PFKM/MLXIPL/IGF1	10
BP	GO:0007568	aging	13/572	163/18800	0.00146967957956424	0.0139220232141925	0.010114069709761	TIMP1/C1QA/UCP2/PDGFRB/COL4A2/LOXL2/CTSC/MMP2/GPX1/SERPINF1/ABAT/SERPING1/COMP	13
BP	GO:0034134	toll-like receptor 2 signaling pathway	4/572	17/18800	0.00147157836665071	0.0139220232141925	0.010114069709761	CYBA/TREM2/LYN/TLR2	4
BP	GO:0043117	positive regulation of vascular permeability	4/572	17/18800	0.00147157836665071	0.0139220232141925	0.010114069709761	TGFB1/TJP2/APOE/PDE3A	4
BP	GO:0031529	ruffle organization	7/572	56/18800	0.00148224104339419	0.0139817124398901	0.0101574327310934	FAM98A/PFN1/KANK1/CSF1R/AIF1/TCIRG1/PLEK	7
BP	GO:0043434	response to peptide hormone	24/572	404/18800	0.00148385886880747	0.0139817124398901	0.0101574327310934	EPM2AIP1/KAT2B/CDKN1B/CYBA/TIMP1/GNAI2/UCP2/KANK1/PRKCD/TBC1D4/FBP1/ZNF106/CYBB/COL1A1/LYN/RARRES2/TLR2/GHR/GOT1/RAB31/FBN1/COL3A1/ANXA1/CYP1B1	24
BP	GO:0003208	cardiac ventricle morphogenesis	8/572	72/18800	0.00151214942459816	0.0142196701915526	0.01033030424921	TGFB1/ZFPM2/DSP/RYR2/LY6E/PKP2/TBX5/HEY2	8
BP	GO:0050868	negative regulation of T cell activation	11/572	125/18800	0.00152513014332352	0.0143129949121925	0.0103981027807649	PRNP/LAPTM5/VSIG4/NCKAP1L/IL4R/PRKAR1A/CD74/LILRB2/LILRB4/PTPN6/ANXA1	11
BP	GO:1903578	regulation of ATP metabolic process	9/572	89/18800	0.00153503510030391	0.0143771387494464	0.0104447019877521	PPARGC1A/ZBTB20/SLC25A12/ENO1/FBP1/TREM2/NUPR1/MLXIPL/IGF1	9
BP	GO:0097696	receptor signaling pathway via STAT	14/572	184/18800	0.00154109399459716	0.014405076200995	0.0104649979841118	TGFB1/CTR9/PPP2CA/CSF1R/TNFRSF1A/IL10RA/CRLF1/LYN/GHR/HCLS1/PTPRC/CCL2/CYP1B1/IGF1	14
BP	GO:0008637	apoptotic mitochondrial changes	10/572	107/18800	0.00156988959555608	0.0145999401187265	0.0106065626990625	OPA1/MOAP1/GHITM/NDUFS1/ARRB2/PYCARD/GPX1/PLAUR/MMP9/IGF1	10
BP	GO:1903557	positive regulation of tumor necrosis factor superfamily cytokine production	10/572	107/18800	0.00156988959555608	0.0145999401187265	0.0106065626990625	CYBA/ZBTB20/CD14/PYCARD/TYROBP/MYD88/CYBB/TLR2/LY96/PTPRC	10
BP	GO:0045216	cell-cell junction organization	15/572	205/18800	0.00157129400380913	0.0145999401187265	0.0106065626990625	DSG2/MPDZ/FLNA/TGFB1/TJP2/CSF1R/ACTB/GJA1/DSP/CXADR/PERP/PKP2/CDH2/TBX5/CDH11	15
BP	GO:0046456	icosanoid biosynthetic process	7/572	57/18800	0.00164625278797071	0.0152661421902313	0.0110905450979079	GGT5/ALOX5/TBXAS1/CD74/ALOX5AP/PTGS1/ANXA1	7
BP	GO:0045824	negative regulation of innate immune response	8/572	73/18800	0.00165396860310398	0.0153073813603477	0.0111205045251343	YTHDF3/VSIG4/GRN/ARRB2/SLAMF8/SERPING1/HLA-B/MMP12	8
BP	GO:0010575	positive regulation of vascular endothelial growth factor production	5/572	29/18800	0.00166076190034679	0.0153399368428482	0.0111441554280512	TGFB1/C3AR1/C3/C5AR1/CYP1B1	5
BP	GO:1901653	cellular response to peptide	22/572	361/18800	0.00167197713699867	0.0154131278200094	0.0111973272001237	PRNP/KAT2B/CYBA/GNAI2/UCP2/KANK1/LRP1/PRKCD/GJA1/TBC1D4/FBP1/TREM2/ZNF106/LYN/RARRES2/VIM/GHR/GOT1/RAB31/FBN1/CYP1B1/IGF1	22
BP	GO:0006958	complement activation, classical pathway	10/572	108/18800	0.00168412690362559	0.0154946292528068	0.0112565363509832	C1QBP/C1QA/C2/C1QB/C1R/TREM2/C6/SERPING1/C3/C1S	10
BP	GO:0006874	cellular calcium ion homeostasis	26/572	456/18800	0.00171669473123159	0.0157632969144265	0.0114517180007028	PRNP/MICU2/DMD/CYBA/TMEM38B/CORO1A/C1QTNF1/CCR1/GNA15/PTGER2/RYR2/TCIRG1/AKAP6/APOE/C3AR1/XK/CD52/FPR3/PTPN6/THY1/LYN/CACNB2/HRC/PTPRC/C5AR1/CALB2	26
BP	GO:0043523	regulation of neuron apoptotic process	15/572	207/18800	0.00172893929610872	0.0158446628643389	0.0115108287259726	PRNP/PPARGC1A/GRN/G6PD/ARRB2/CORO1A/HMOX1/TREM2/AIFM1/TYROBP/APOE/NUPR1/CRLF1/ITGAM/CCL2	15
BP	GO:0090257	regulation of muscle system process	17/572	250/18800	0.0017529205905956	0.0160330607924984	0.0116476960296155	DSG2/DMD/G6PD/TMEM38B/TNFRSF1A/AIF1/ENO1/DSP/RYR2/AKAP6/PKP2/ABAT/KCNJ2/CNN1/HRC/TNNT1/IGF1	17
BP	GO:0048608	reproductive structure development	25/572	433/18800	0.00176409648381999	0.016103828135924	0.0116991070805503	CDKN1B/GATA6/GAS2/MMP14/ARRB2/ZFPM2/PDGFRB/SPP1/GJA1/ST14/MMP2/HMGB2/SERPINF1/NUPR1/TNC/PTPN6/C3/CTSB/BASP1/HEY2/ANXA1/CYP1B1/SFRP1/SERPINE2/PTX3	25
BP	GO:0060420	regulation of heart growth	8/572	74/18800	0.00180610504761667	0.0164117991777709	0.0119228418450961	G6PD/GATA6/ZFPM2/AKAP6/TBX5/BASP1/HEY2/IGF1	8
BP	GO:0010712	regulation of collagen metabolic process	6/572	43/18800	0.00180850755913247	0.0164117991777709	0.0119228418450961	TGFB1/EMILIN1/ARRB2/CST3/PDGFRB/VIM	6
BP	GO:0046596	regulation of viral entry into host cell	6/572	43/18800	0.00180850755913247	0.0164117991777709	0.0119228418450961	IFITM2/IFITM3/CD74/LY6E/P4HB/PTX3	6
BP	GO:0030100	regulation of endocytosis	15/572	208/18800	0.00181258561423366	0.0164117991777709	0.0119228418450961	FMR1/RAB21/UBQLN2/ARRB2/CD14/ANXA2/RAB5C/LRP1/NCKAP1L/TREM2/APOC1/APOE/SERPINE1/C3/RAB31	15
BP	GO:0010257	NADH dehydrogenase complex assembly	7/572	58/18800	0.00182403431068923	0.0164117991777709	0.0119228418450961	NDUFA5/NDUFAF4/NUBPL/NDUFS1/NDUFB1/NDUFA8/NDUFAF1	7
BP	GO:0019369	arachidonic acid metabolic process	7/572	58/18800	0.00182403431068923	0.0164117991777709	0.0119228418450961	ALOX5/TBXAS1/PLA2G4C/GPX1/PTGS1/CYP2J2/CYP1B1	7
BP	GO:0032981	mitochondrial respiratory chain complex I assembly	7/572	58/18800	0.00182403431068923	0.0164117991777709	0.0119228418450961	NDUFA5/NDUFAF4/NUBPL/NDUFS1/NDUFB1/NDUFA8/NDUFAF1	7
BP	GO:0022898	regulation of transmembrane transporter activity	18/572	273/18800	0.00183369166318269	0.0164117991777709	0.0119228418450961	FMR1/PRNP/DMD/FXYD5/KLHL24/HOMER1/ANK3/ACTB/FGF12/TREM2/RYR2/AKAP6/GPD1L/CTSS/CACNB2/HRC/CCL2/MMP9	18
BP	GO:0006911	phagocytosis, engulfment	11/572	128/18800	0.00184517249349676	0.0164117991777709	0.0119228418450961	MYH9/ITGB2/NCKAP1L/AIF1/MARCO/MSR1/TREM2/C3/ITGAM/RAB31/FCGR1A	11
BP	GO:0051208	sequestering of calcium ion	11/572	128/18800	0.00184517249349676	0.0164117991777709	0.0119228418450961	DMD/CYBA/TMEM38B/CORO1A/RYR2/AKAP6/PTPN6/THY1/LYN/HRC/PTPRC	11
BP	GO:0002693	positive regulation of cellular extravasation	4/572	18/18800	0.00184689689658024	0.0164117991777709	0.0119228418450961	LYVE1/PLVAP/THY1/IL1R1	4
BP	GO:0006085	acetyl-CoA biosynthetic process	4/572	18/18800	0.00184689689658024	0.0164117991777709	0.0119228418450961	DLD/PDHX/DLAT/ACAT1	4
BP	GO:0010759	positive regulation of macrophage chemotaxis	4/572	18/18800	0.00184689689658024	0.0164117991777709	0.0119228418450961	CSF1R/C3AR1/RARRES2/C5AR1	4
BP	GO:0150079	negative regulation of neuroinflammatory response	4/572	18/18800	0.00184689689658024	0.0164117991777709	0.0119228418450961	GRN/TREM2/PTPRC/IGF1	4
BP	GO:1903532	positive regulation of secretion by cell	18/572	274/18800	0.00190875536974389	0.0169293587055125	0.0122988384270579	TGFB1/ITGB2/STAM/SPP1/IL4R/C1QTNF1/VAMP8/TREM2/OXCT1/CADPS/VSNL1/ABAT/TLR2/CACNB2/PFKM/ITGAM/MYOM1/IGF1	18
BP	GO:0010821	regulation of mitochondrion organization	12/572	148/18800	0.00191919717475473	0.0169577365459932	0.0123194543571148	OPA1/MOAP1/GHITM/DDHD2/PPARGC1A/ARRB2/PYCARD/TREM2/GPX1/PLAUR/MMP9/IGF1	12
BP	GO:1904064	positive regulation of cation transmembrane transport	12/572	148/18800	0.00191919717475473	0.0169577365459932	0.0123194543571148	FLNA/DMD/G6PD/ANK3/TREM2/RYR2/AKAP6/CTSS/THY1/KCNJ2/CACNB2/CCL2	12
BP	GO:0038094	Fc-gamma receptor signaling pathway	5/572	30/18800	0.00194370082673512	0.0171096822774447	0.0124298398733833	HCK/PRKCD/FCER1G/LYN/PTPRC	5
BP	GO:0045671	negative regulation of osteoclast differentiation	5/572	30/18800	0.00194370082673512	0.0171096822774447	0.0124298398733833	LILRB3/LILRB4/FBN1/MAFB/SFRP1	5
BP	GO:0001676	long-chain fatty acid metabolic process	10/572	111/18800	0.00206779045282382	0.0181338252632471	0.0131738591435573	ABCD3/SCP2/ALOX5/TBXAS1/PLA2G4C/GPX1/SLC27A6/PTGS1/CYP2J2/CYP1B1	10
BP	GO:0031532	actin cytoskeleton reorganization	10/572	111/18800	0.00206779045282382	0.0181338252632471	0.0131738591435573	FLNA/MYH9/CSF1R/HCK/CXADR/ARHGDIB/PLEK/GMFG/HCLS1/ANXA1	10
BP	GO:0006869	lipid transport	23/572	391/18800	0.00209205200181884	0.0183122981766684	0.0133035161237157	SAR1B/ABCD3/SCP2/PLTP/APOL1/SLCO2B1/ANXA2/LRP1/PRKCD/SPP1/PLA2G2A/C1QTNF1/MSR1/APOC1/NPC2/APOE/SLC27A6/ABCA8/VLDLR/APOO/APOB/ANXA1/AQP9	23
BP	GO:0090066	regulation of anatomical structure size	27/572	487/18800	0.00210226850255906	0.0183673943982912	0.0133435424200135	RB1CC1/GOLGA4/RAB21/PFN1/KANK1/CAPG/ARPC1B/CORO1A/TMSB10/NCKAP1L/HCK/PRKCD/TBXAS1/SPP1/PYCARD/FN1/MMP2/GPX1/APOE/FHOD3/XK/COTL1/PLEK/ELN/NPR3/HCLS1/COMP	27
BP	GO:0007584	response to nutrient	12/572	150/18800	0.00214851955714524	0.018736530886613	0.0136117126505801	AGL/SLC16A1/GNAI2/SPP1/HMOX1/OXCT1/GPX1/FOLR2/CYBB/COL1A1/CYP1B1/SFRP1	12
BP	GO:0046390	ribose phosphate biosynthetic process	14/572	191/18800	0.00218536498591617	0.0189871321503626	0.0137937694258003	HPRT1/TGFB1/DLD/PPARGC1A/PDHX/G6PD/DLAT/SLC25A12/ADCY3/TKT/ENO1/TREM2/ACAT1/PYGL	14
BP	GO:0051701	biological process involved in interaction with host	14/572	191/18800	0.00218536498591617	0.0189871321503626	0.0137937694258003	NUP153/IFITM2/SELPLG/IFITM3/ANPEP/CD74/VAMP8/CXADR/SIGLEC1/LY6E/P4HB/CTSB/MRC1/PTX3	14
BP	GO:0051271	negative regulation of cellular component movement	22/572	369/18800	0.00219535103240778	0.0190385720088252	0.0138311394478401	TGFB1/EMILIN1/LIMCH1/CDKN1B/TIMP1/KANK1/LRP1/GJA1/AIF1/HMOX1/CD74/SLAMF8/ARHGDIB/SERPINF1/APOE/THY1/SERPINE1/TBX5/COL3A1/CCL2/CYP1B1/SFRP1	22
BP	GO:0002456	T cell mediated immunity	10/572	112/18800	0.00221027932303954	0.0190973027117974	0.0138738061217009	HPRT1/DENND1B/NCKAP1L/CTSC/LILRB4/HLA-B/IL1R1/HLA-DRA/PTPRC/KDM5D	10
BP	GO:0009063	cellular amino acid catabolic process	10/572	112/18800	0.00221027932303954	0.0190973027117974	0.0138738061217009	ETFA/AUH/ALDH5A1/ACADSB/DLD/ACAD8/CRYM/ABAT/ACAT1/GOT1	10
BP	GO:0030336	negative regulation of cell migration	21/572	346/18800	0.00221494005669464	0.019102328334256	0.0138774571352856	TGFB1/EMILIN1/LIMCH1/TIMP1/KANK1/LRP1/GJA1/AIF1/HMOX1/CD74/SLAMF8/ARHGDIB/SERPINF1/APOE/THY1/SERPINE1/TBX5/COL3A1/CCL2/CYP1B1/SFRP1	21
BP	GO:0055008	cardiac muscle tissue morphogenesis	7/572	60/18800	0.00222398562109901	0.0191450821022182	0.0139085168873684	TGFB1/ZFPM2/DSP/RYR2/LY6E/PKP2/HEY2	7
BP	GO:0033108	mitochondrial respiratory chain complex assembly	9/572	94/18800	0.00224796087031185	0.019245486232728	0.0139814584677337	NDUFA5/NDUFAF4/UQCC1/NUBPL/NDUFS1/AIFM1/NDUFB1/NDUFA8/NDUFAF1	9
BP	GO:2001242	regulation of intrinsic apoptotic signaling pathway	13/572	171/18800	0.00225336426288463	0.019245486232728	0.0139814584677337	OPA1/PYCARD/ENO1/CD74/TREM2/GPX1/NUPR1/P4HB/S100A9/PLAUR/CD44/MMP9/S100A8	13
BP	GO:0005979	regulation of glycogen biosynthetic process	5/572	31/18800	0.00226030694597489	0.019245486232728	0.0139814584677337	PPP1CB/EPM2AIP1/PPP1R3A/PPP1R3C/IGF1	5
BP	GO:0010880	regulation of release of sequestered calcium ion into cytosol by sarcoplasmic reticulum	5/572	31/18800	0.00226030694597489	0.019245486232728	0.0139814584677337	DMD/TMEM38B/RYR2/AKAP6/HRC	5
BP	GO:0010962	regulation of glucan biosynthetic process	5/572	31/18800	0.00226030694597489	0.019245486232728	0.0139814584677337	PPP1CB/EPM2AIP1/PPP1R3A/PPP1R3C/IGF1	5
BP	GO:0045577	regulation of B cell differentiation	5/572	31/18800	0.00226030694597489	0.019245486232728	0.0139814584677337	MMP14/NCKAP1L/SLAMF8/PTPN6/SFRP1	5
BP	GO:0002523	leukocyte migration involved in inflammatory response	4/572	19/18800	0.00228365879866541	0.0193039244659749	0.0140239126682246	ALOX5/SLAMF8/S100A9/S100A8	4
BP	GO:0086014	atrial cardiac muscle cell action potential	4/572	19/18800	0.00228365879866541	0.0193039244659749	0.0140239126682246	FLNA/GJA1/RYR2/CACNB2	4
BP	GO:0086026	atrial cardiac muscle cell to AV node cell signaling	4/572	19/18800	0.00228365879866541	0.0193039244659749	0.0140239126682246	FLNA/GJA1/RYR2/CACNB2	4
BP	GO:0086066	atrial cardiac muscle cell to AV node cell communication	4/572	19/18800	0.00228365879866541	0.0193039244659749	0.0140239126682246	FLNA/GJA1/RYR2/CACNB2	4
BP	GO:0032881	regulation of polysaccharide metabolic process	6/572	45/18800	0.00229564550358874	0.0193132462498594	0.0140306847566327	PPP1CB/EPM2AIP1/TGFB1/PPP1R3A/PPP1R3C/IGF1	6
BP	GO:0071827	plasma lipoprotein particle organization	6/572	45/18800	0.00229564550358874	0.0193132462498594	0.0140306847566327	PLTP/PLA2G2A/APOC1/APOE/PLA2G7/APOB	6
BP	GO:0070482	response to oxygen levels	20/572	324/18800	0.00229713392294933	0.0193132462498594	0.0140306847566327	CDKN1B/GATA6/CYBA/MMP14/UCP2/PDGFRB/ANGPTL4/ENO1/HMOX1/LOXL2/TREM2/AIFM1/MMP2/RYR2/CYBB/P4HB/ABAT/COL1A1/TLR2/SFRP1	20
BP	GO:0055117	regulation of cardiac muscle contraction	8/572	77/18800	0.0023296430848996	0.0195464241452467	0.0142000838053514	DSG2/DMD/TMEM38B/DSP/RYR2/PKP2/KCNJ2/HRC	8
BP	GO:0007160	cell-matrix adhesion	16/572	235/18800	0.00233321612154451	0.0195464241452467	0.0142000838053514	ZYX/SLK/EMILIN1/LIMCH1/ITGB2/MMP14/FN1/SIGLEC1/LYVE1/THY1/SERPINE1/ITGAM/CD44/COL3A1/MMP12/SFRP1	16
BP	GO:0016052	carbohydrate catabolic process	12/572	152/18800	0.00239977481756375	0.0200681169118769	0.0145790831021918	RB1CC1/AGL/PPP1CB/ZBTB20/SLC25A12/ENO1/FBP1/NUPR1/PYGL/PFKM/MLXIPL/IGF1	12
BP	GO:0055074	calcium ion homeostasis	26/572	468/18800	0.00245127277299261	0.0204622288697405	0.0148653975087947	PRNP/MICU2/DMD/CYBA/TMEM38B/CORO1A/C1QTNF1/CCR1/GNA15/PTGER2/RYR2/TCIRG1/AKAP6/APOE/C3AR1/XK/CD52/FPR3/PTPN6/THY1/LYN/CACNB2/HRC/PTPRC/C5AR1/CALB2	26
BP	GO:0007259	receptor signaling pathway via JAK-STAT	13/572	173/18800	0.00249534152574001	0.020793032678008	0.0151057198186771	CTR9/PPP2CA/CSF1R/TNFRSF1A/IL10RA/CRLF1/LYN/GHR/HCLS1/PTPRC/CCL2/CYP1B1/IGF1	13
BP	GO:0045834	positive regulation of lipid metabolic process	12/572	153/18800	0.00253410117628456	0.0210785005480295	0.015313106481727	ATG14/TGFB1/PPARGC1A/ZBTB20/PDGFRB/PRKCD/CD74/APOC1/APOE/LYN/MLXIPL/ANXA1	12
BP	GO:0048872	homeostasis of number of cells	18/572	282/18800	0.00260778117498784	0.021618219269646	0.0157052012721256	ARMCX1/G6PD/SPI1/CORO1A/NCKAP1L/PLA2G2A/HMOX1/CD74/ALAS1/HMGB2/RASSF2/TCIRG1/CDH2/LYN/HCLS1/MAFB/LIPA/ANXA1	18
BP	GO:0002828	regulation of type 2 immune response	5/572	32/18800	0.00261283623886817	0.021618219269646	0.0157052012721256	DENND1B/ECM1/IL4R/CD74/ANXA1	5
BP	GO:0044788	modulation by host of viral process	5/572	32/18800	0.00261283623886817	0.021618219269646	0.0157052012721256	FMR1/CSF1R/APOE/PPIB/PTX3	5
BP	GO:0051223	regulation of protein transport	27/572	495/18800	0.00263649368208009	0.0217726376313747	0.0158173831045333	SAR1B/PRNP/FLNA/TGFB1/ITGB2/SLC16A1/UCP2/ALOX5/HMGN3/ANK3/PRKCD/LYPLA1/TREM2/OXCT1/TCIRG1/LCP1/APOE/PKIA/VSNL1/ABAT/TLR2/PFKM/ITGAM/HCLS1/MYOM1/IGF1/SFRP1	27
BP	GO:0032409	regulation of transporter activity	19/572	305/18800	0.00264079824356627	0.0217726376313747	0.0158173831045333	FMR1/PRNP/DMD/FXYD5/KLHL24/HOMER1/ANK3/ACTB/PRKCD/FGF12/TREM2/RYR2/AKAP6/GPD1L/CTSS/CACNB2/HRC/CCL2/MMP9	19
BP	GO:0097553	calcium ion transmembrane import into cytosol	12/572	154/18800	0.00267448656096602	0.0220101890700661	0.0159899594444528	PRNP/DMD/CYBA/TMEM38B/CORO1A/RYR2/AKAP6/PTPN6/THY1/LYN/HRC/PTPRC	12
BP	GO:0002821	positive regulation of adaptive immune response	10/572	115/18800	0.00268571100466474	0.0220101890700661	0.0159899594444528	TGFB1/DENND1B/PYCARD/TREM2/HLA-B/SLC11A1/IL1R1/HLA-DRA/C3/PTPRC	10
BP	GO:0021782	glial cell development	10/572	115/18800	0.00268571100466474	0.0220101890700661	0.0159899594444528	GRN/C1QA/LRP1/TREM2/S100A9/LYN/TLR2/VIM/C5AR1/S100A8	10
BP	GO:0043030	regulation of macrophage activation	7/572	62/18800	0.00268841087936746	0.0220101890700661	0.0159899594444528	VSIG4/GRN/IL4R/CD74/CTSC/TREM2/PTPRC	7
BP	GO:0072659	protein localization to plasma membrane	18/572	283/18800	0.00270856666505619	0.0221365055714802	0.0160817258408407	EFR3A/GOLGA4/PRNP/FLNA/TGFB1/PREPL/MMP14/LRP1/ANK3/ACTB/TNFRSF1A/LYPLA1/VAMP8/TREM2/PKP2/CDH2/CACNB2/RAB31	18
BP	GO:0010810	regulation of cell-substrate adhesion	15/572	217/18800	0.00272887046843204	0.0222635895534273	0.0161740497963916	C1QBP/FLNA/SLK/EMILIN1/LIMCH1/MMP14/KANK1/FZD7/FN1/P4HB/COL1A1/THY1/SERPINE1/MMP12/SFRP1	15
BP	GO:0002396	MHC protein complex assembly	4/572	20/18800	0.00278662770983517	0.0224746129396663	0.0163273540400331	HLA-DMB/HLA-DRA/HLA-DMA/HLA-DPA1	4
BP	GO:0002501	peptide antigen assembly with MHC protein complex	4/572	20/18800	0.00278662770983517	0.0224746129396663	0.0163273540400331	HLA-DMB/HLA-DRA/HLA-DMA/HLA-DPA1	4
BP	GO:0042953	lipoprotein transport	4/572	20/18800	0.00278662770983517	0.0224746129396663	0.0163273540400331	SAR1B/LRP1/MSR1/APOB	4
BP	GO:0090026	positive regulation of monocyte chemotaxis	4/572	20/18800	0.00278662770983517	0.0224746129396663	0.0163273540400331	AIF1/CCR1/SERPINE1/PLA2G7	4
BP	GO:0097062	dendritic spine maintenance	4/572	20/18800	0.00278662770983517	0.0224746129396663	0.0163273540400331	PRNP/HOMER1/TREM2/APOE	4
BP	GO:1903978	regulation of microglial cell activation	4/572	20/18800	0.00278662770983517	0.0224746129396663	0.0163273540400331	GRN/CTSC/TREM2/PTPRC	4
BP	GO:0032755	positive regulation of interleukin-6 production	9/572	97/18800	0.0027883301554444	0.0224746129396663	0.0163273540400331	CYBA/ZBTB20/PYCARD/AIF1/CD74/TYROBP/MYD88/LILRB2/TLR2	9
BP	GO:0002286	T cell activation involved in immune response	10/572	116/18800	0.00286120677327676	0.0228212039007994	0.0165791453987848	NCKAP1L/FCER1G/IL4R/CD74/LCP1/HLA-DMB/SLC11A1/HLA-DRA/APBB1IP/ANXA1	10
BP	GO:0048102	autophagic cell death	3/572	10/18800	0.00286544264225284	0.0228212039007994	0.0165791453987848	CDKN1B/LAPTM5/TREM2	3
BP	GO:0048563	post-embryonic animal organ morphogenesis	3/572	10/18800	0.00286544264225284	0.0228212039007994	0.0165791453987848	MFAP2/FBN1/EFEMP1	3
BP	GO:0060346	bone trabecula formation	3/572	10/18800	0.00286544264225284	0.0228212039007994	0.0165791453987848	MMP2/COL1A1/SFRP1	3
BP	GO:0070391	response to lipoteichoic acid	3/572	10/18800	0.00286544264225284	0.0228212039007994	0.0165791453987848	CD14/TREM2/TLR2	3
BP	GO:0071223	cellular response to lipoteichoic acid	3/572	10/18800	0.00286544264225284	0.0228212039007994	0.0165791453987848	CD14/TREM2/TLR2	3
BP	GO:1902224	ketone body metabolic process	3/572	10/18800	0.00286544264225284	0.0228212039007994	0.0165791453987848	OXCT1/ACAT1/TYRP1	3
BP	GO:1902905	positive regulation of supramolecular fiber organization	13/572	176/18800	0.00289789735651582	0.0230404979975612	0.0167384581471881	COLGALT1/LIMCH1/MYLK3/PFN1/CDKN1B/NCKAP1L/HCK/PYCARD/GPX1/APOE/PLEK/SYNPO2L/SFRP1	13
BP	GO:0032615	interleukin-12 production	7/572	63/18800	0.00294683906392779	0.0233503339024938	0.0169635476972386	C1QBP/LAPTM5/ARRB2/IRF8/ACP5/HLA-B/TLR2	7
BP	GO:0032655	regulation of interleukin-12 production	7/572	63/18800	0.00294683906392779	0.0233503339024938	0.0169635476972386	C1QBP/LAPTM5/ARRB2/IRF8/ACP5/HLA-B/TLR2	7
BP	GO:0032412	regulation of ion transmembrane transporter activity	17/572	263/18800	0.00297584675919991	0.0234427478038054	0.0170306845368801	FMR1/PRNP/DMD/FXYD5/KLHL24/HOMER1/ANK3/FGF12/TREM2/RYR2/AKAP6/GPD1L/CTSS/CACNB2/HRC/CCL2/MMP9	17
BP	GO:0060349	bone morphogenesis	9/572	98/18800	0.00298963874268673	0.0234427478038054	0.0170306845368801	PEX7/MMP14/SERPINH1/CSGALNACT1/ACP5/COL1A1/GHR/COMP/COL3A1	9
BP	GO:0051402	neuron apoptotic process	16/572	241/18800	0.0029982700378121	0.0234427478038054	0.0170306845368801	PRNP/PPARGC1A/GRN/G6PD/ARRB2/CORO1A/HMOX1/TREM2/AIFM1/TYROBP/GPX1/APOE/NUPR1/CRLF1/ITGAM/CCL2	16
BP	GO:0002431	Fc receptor mediated stimulatory signaling pathway	5/572	33/18800	0.00300355513181364	0.0234427478038054	0.0170306845368801	HCK/PRKCD/FCER1G/LYN/PTPRC	5
BP	GO:0010765	positive regulation of sodium ion transport	5/572	33/18800	0.00300355513181364	0.0234427478038054	0.0170306845368801	DMD/ANK3/FGF12/PKP2/GPD1L	5
BP	GO:0036336	dendritic cell migration	5/572	33/18800	0.00300355513181364	0.0234427478038054	0.0170306845368801	C1QBP/SPI1/ALOX5/CCR1/SLAMF8	5
BP	GO:0050858	negative regulation of antigen receptor-mediated signaling pathway	5/572	33/18800	0.00300355513181364	0.0234427478038054	0.0170306845368801	PRNP/LAPTM5/LILRB4/PTPN6/THY1	5
BP	GO:0055094	response to lipoprotein particle	5/572	33/18800	0.00300355513181364	0.0234427478038054	0.0170306845368801	ITGB2/FCER1G/TREM2/MYD88/APOE	5
BP	GO:0090022	regulation of neutrophil chemotaxis	5/572	33/18800	0.00300355513181364	0.0234427478038054	0.0170306845368801	C1QBP/NCKAP1L/CD74/C3AR1/C5AR1	5
BP	GO:0048015	phosphatidylinositol-mediated signaling	13/572	177/18800	0.00304330114500268	0.0236537404637402	0.0171839664584799	PLCB4/C1QBP/PLCL1/CSF1R/PDGFRB/PIP5K1B/FN1/TREM2/PTPN6/NPR3/HCLS1/IGF1/SERPINE2	13
BP	GO:0032609	interferon-gamma production	10/572	117/18800	0.00304574108469685	0.0236537404637402	0.0171839664584799	C1QBP/PRNP/LAPTM5/CD14/PYCARD/IRF8/LILRB4/SLC11A1/IL1R1/HLA-DPA1	10
BP	GO:0032649	regulation of interferon-gamma production	10/572	117/18800	0.00304574108469685	0.0236537404637402	0.0171839664584799	C1QBP/PRNP/LAPTM5/CD14/PYCARD/IRF8/LILRB4/SLC11A1/IL1R1/HLA-DPA1	10
BP	GO:0031960	response to corticosteroid	12/572	157/18800	0.00313400708117087	0.0242989323859655	0.0176526854066648	AGL/CYBA/AIF1/AIFM1/MAOB/SERPINF1/CYBB/COL1A1/GHR/GOT1/ANXA1/CYP1B1	12
BP	GO:0099024	plasma membrane invagination	11/572	137/18800	0.00314659923979395	0.0243562384131489	0.0176943170822341	MYH9/ITGB2/NCKAP1L/AIF1/MARCO/MSR1/TREM2/C3/ITGAM/RAB31/FCGR1A	11
BP	GO:0060759	regulation of response to cytokine stimulus	13/572	178/18800	0.00319459779975353	0.0246331857616092	0.0178955137578297	YTHDF3/LAPTM5/ECM1/TNFRSF1A/PYCARD/PXDN/CD74/TREM2/PTPN6/IL1R1/TLR2/PTPRC/MMP12	13
BP	GO:0045639	positive regulation of myeloid cell differentiation	9/572	99/18800	0.00320224260767496	0.0246331857616092	0.0178955137578297	TGFB1/NCKAP1L/CCR1/CD74/TREM2/HMGB2/TYROBP/HCLS1/EVI2B	9
BP	GO:0043114	regulation of vascular permeability	6/572	48/18800	0.00320341877617339	0.0246331857616092	0.0178955137578297	TGFB1/MYLK3/TJP2/APOE/PLVAP/PDE3A	6
BP	GO:0071825	protein-lipid complex subunit organization	6/572	48/18800	0.00320341877617339	0.0246331857616092	0.0178955137578297	PLTP/PLA2G2A/APOC1/APOE/PLA2G7/APOB	6
BP	GO:0009620	response to fungus	7/572	64/18800	0.00322385722491643	0.0247497104660387	0.0179801666107504	SPI1/MYD88/COTL1/S100A9/RARRES2/S100A8/PTX3	7
BP	GO:0071346	cellular response to interferon-gamma	10/572	118/18800	0.00323963973295178	0.0248301683623784	0.0180386176533726	ZYX/HCK/AIF1/IRF8/TLR2/VIM/CCL18/MRC1/CCL2/HLA-DPA1	10
BP	GO:0009991	response to extracellular stimulus	26/572	479/18800	0.00334506135717506	0.0255886662901757	0.0185896511345287	ATG14/AGL/RRAGD/PPARGC1A/G6PD/CYBA/ACADM/SLC16A1/GNAI2/UCP2/SPP1/AIF1/HMOX1/AIFM1/OXCT1/GPX1/FOLR2/APOE/CYBB/COL1A1/LYN/ACAT1/GHR/PTPRC/CYP1B1/SFRP1	26
BP	GO:0030324	lung development	13/572	179/18800	0.00335196158714716	0.0255886662901757	0.0185896511345287	GATA6/TMEM38B/MMP14/ZFPM2/ADAMTS2/PDGFRB/RCN3/TBX5/CHI3L1/LOX/LIPA/COL3A1/MMP12	13
BP	GO:0044872	lipoprotein localization	4/572	21/18800	0.0033604590579667	0.0255886662901757	0.0185896511345287	SAR1B/LRP1/MSR1/APOB	4
BP	GO:1905209	positive regulation of cardiocyte differentiation	4/572	21/18800	0.0033604590579667	0.0255886662901757	0.0185896511345287	TGFB1/GATA6/ARRB2/TBX5	4
BP	GO:0071692	protein localization to extracellular region	21/572	359/18800	0.00341820505771599	0.0259852287934051	0.018877745813027	TGFB1/SLC16A1/UCP2/ALOX5/HMGN3/RCN3/TREM2/OXCT1/TCIRG1/APOE/VSNL1/PLEK/ABAT/TLR2/PFKM/MYOM1/FBN1/COMP/ANXA1/IGF1/SFRP1	21
BP	GO:0033006	regulation of mast cell activation involved in immune response	5/572	34/18800	0.0034347334236852	0.0259852287934051	0.018877745813027	IL4R/HMOX1/VAMP8/PTPN6/LYN	5
BP	GO:0034383	low-density lipoprotein particle clearance	5/572	34/18800	0.0034347334236852	0.0259852287934051	0.018877745813027	ANXA2/HMOX1/TREM2/LIPA/APOB	5
BP	GO:0086004	regulation of cardiac muscle cell contraction	5/572	34/18800	0.0034347334236852	0.0259852287934051	0.018877745813027	DSG2/DSP/RYR2/PKP2/KCNJ2	5
BP	GO:0009612	response to mechanical stimulus	14/572	201/18800	0.00347836102855588	0.0262728462850439	0.0190866941329246	LTBR/DMD/CYBA/MMP14/TNFRSF1A/MEIS2/MMP2/MYD88/RYR2/CDH2/COL1A1/CHI3L1/KCNJ2/SERPINE2	14
BP	GO:1901214	regulation of neuron death	19/572	313/18800	0.00350844523389382	0.0263770127949598	0.0191623690062173	PRNP/PPARGC1A/GRN/G6PD/ITGB2/C1QA/ARRB2/CORO1A/HMOX1/TREM2/AIFM1/TYROBP/SERPINF1/APOE/NUPR1/CRLF1/GHR/ITGAM/CCL2	19
BP	GO:0002833	positive regulation of response to biotic stimulus	13/572	180/18800	0.00351556945962348	0.0263770127949598	0.0191623690062173	EMILIN1/GRN/CYBA/SPI1/CD180/HCK/PYCARD/HMGB2/TYROBP/LY86/LYN/LY96/MMP12	13
BP	GO:2001257	regulation of cation channel activity	13/572	180/18800	0.00351556945962348	0.0263770127949598	0.0191623690062173	FMR1/DMD/KLHL24/HOMER1/ANK3/FGF12/TREM2/AKAP6/CTSS/CACNB2/HRC/CCL2/MMP9	13
BP	GO:0006119	oxidative phosphorylation	11/572	139/18800	0.00351767786322781	0.0263770127949598	0.0191623690062173	GHITM/NDUFA5/DLD/NDUFS1/UQCRC2/UQCRB/NDUFB1/NDUFA8/NUPR1/NDUFAF1/MLXIPL	11
BP	GO:0070613	regulation of protein processing	7/572	65/18800	0.00352031454128761	0.0263770127949598	0.0191623690062173	PRNP/MYH9/MMP14/ANXA2/ENO1/SERPINE1/SERPINE2	7
BP	GO:0002762	negative regulation of myeloid leukocyte differentiation	6/572	49/18800	0.00355842284901181	0.0265351818501948	0.0192772756419815	LILRB3/LILRB4/LYN/FBN1/MAFB/SFRP1	6
BP	GO:0030225	macrophage differentiation	6/572	49/18800	0.00355842284901181	0.0265351818501948	0.0192772756419815	TGFB1/SPI1/CSF1R/TLR2/HCLS1/MMP9	6
BP	GO:0030850	prostate gland development	6/572	49/18800	0.00355842284901181	0.0265351818501948	0.0192772756419815	CDKN1B/MMP2/SERPINF1/TNC/ANXA1/SFRP1	6
BP	GO:0006979	response to oxidative stress	24/572	433/18800	0.00363629816224195	0.0270727890203164	0.0196678364327102	PRNP/ETFDH/PPARGC1A/G6PD/MMP14/UCP2/ALOX5/PDGFRB/PRKCD/AIF1/PXDN/HMOX1/TREM2/AIFM1/MMP2/GPX1/APOE/P4HB/PTGS1/COL1A1/MMP9/HP/ANXA1/CYP1B1	24
BP	GO:2000146	negative regulation of cell motility	21/572	361/18800	0.00364467899531784	0.027092113865196	0.0196818755436379	TGFB1/EMILIN1/LIMCH1/TIMP1/KANK1/LRP1/GJA1/AIF1/HMOX1/CD74/SLAMF8/ARHGDIB/SERPINF1/APOE/THY1/SERPINE1/TBX5/COL3A1/CCL2/CYP1B1/SFRP1	21
BP	GO:0014896	muscle hypertrophy	9/572	101/18800	0.00366307067787608	0.0271426582033128	0.0197185949881671	G6PD/GATA6/CYBA/TNFRSF1A/RYR2/AKAP6/SORBS2/HEY2/IGF1	9
BP	GO:0051702	biological process involved in interaction with symbiont	9/572	101/18800	0.00366307067787608	0.0271426582033128	0.0197185949881671	FMR1/APOL1/CSF1R/FN1/MYD88/GPX1/APOE/PPIB/PTX3	9
BP	GO:0042509	regulation of tyrosine phosphorylation of STAT protein	8/572	83/18800	0.00372852111796824	0.0275367016242403	0.020004859604065	PPP2CA/CSF1R/TNFRSF1A/CRLF1/LYN/GHR/HCLS1/IGF1	8
BP	GO:0045921	positive regulation of exocytosis	8/572	83/18800	0.00372852111796824	0.0275367016242403	0.020004859604065	ITGB2/STAM/IL4R/VAMP8/CADPS/VSNL1/CACNB2/ITGAM	8
BP	GO:0060541	respiratory system development	14/572	203/18800	0.00380003411144124	0.0275367016242403	0.020004859604065	GATA6/TMEM38B/MMP14/ZFPM2/ADAMTS2/PDGFRB/RCN3/TBX5/CHI3L1/LOX/BASP1/LIPA/COL3A1/MMP12	14
BP	GO:1901605	alpha-amino acid metabolic process	14/572	203/18800	0.00380003411144124	0.0275367016242403	0.020004859604065	AASDHPPT/AUH/ALDH5A1/MTR/ACADSB/ACAD8/SLC25A12/SLC7A7/CRYM/BCAT1/ACAT1/GFPT2/GOT1/SLC39A8	14
BP	GO:0050854	regulation of antigen receptor-mediated signaling pathway	7/572	66/18800	0.00383707046670608	0.0275367016242403	0.020004859604065	PRNP/LAPTM5/LILRB4/PTPN6/THY1/LYN/PTPRC	7
BP	GO:0071677	positive regulation of mononuclear cell migration	7/572	66/18800	0.00383707046670608	0.0275367016242403	0.020004859604065	C1QBP/SPI1/PYCARD/AIF1/CCR1/SERPINE1/PLA2G7	7
BP	GO:0002765	immune response-inhibiting signal transduction	3/572	11/18800	0.00385149253979871	0.0275367016242403	0.020004859604065	LILRB2/LILRB4/LYN	3
BP	GO:0006002	fructose 6-phosphate metabolic process	3/572	11/18800	0.00385149253979871	0.0275367016242403	0.020004859604065	FBP1/GFPT2/PFKM	3
BP	GO:0006086	acetyl-CoA biosynthetic process from pyruvate	3/572	11/18800	0.00385149253979871	0.0275367016242403	0.020004859604065	DLD/PDHX/DLAT	3
BP	GO:0019372	lipoxygenase pathway	3/572	11/18800	0.00385149253979871	0.0275367016242403	0.020004859604065	ALOX5/GPX1/ALOX5AP	3
BP	GO:0033539	fatty acid beta-oxidation using acyl-CoA dehydrogenase	3/572	11/18800	0.00385149253979871	0.0275367016242403	0.020004859604065	ETFA/ETFDH/ACADM	3
BP	GO:0033860	regulation of NAD(P)H oxidase activity	3/572	11/18800	0.00385149253979871	0.0275367016242403	0.020004859604065	CYBA/GNAI2/SLAMF8	3
BP	GO:0034350	regulation of glial cell apoptotic process	3/572	11/18800	0.00385149253979871	0.0275367016242403	0.020004859604065	PRKCD/TREM2/CCL2	3
BP	GO:0042135	neurotransmitter catabolic process	3/572	11/18800	0.00385149253979871	0.0275367016242403	0.020004859604065	ALDH5A1/MAOB/ABAT	3
BP	GO:0045060	negative thymic T cell selection	3/572	11/18800	0.00385149253979871	0.0275367016242403	0.020004859604065	CD74/DOCK2/PTPRC	3
BP	GO:0048251	elastic fiber assembly	3/572	11/18800	0.00385149253979871	0.0275367016242403	0.020004859604065	EMILIN1/LOX/COL3A1	3
BP	GO:0071492	cellular response to UV-A	3/572	11/18800	0.00385149253979871	0.0275367016242403	0.020004859604065	TIMP1/MMP2/MMP9	3
BP	GO:0086016	AV node cell action potential	3/572	11/18800	0.00385149253979871	0.0275367016242403	0.020004859604065	CXADR/RYR2/CACNB2	3
BP	GO:0086027	AV node cell to bundle of His cell signaling	3/572	11/18800	0.00385149253979871	0.0275367016242403	0.020004859604065	CXADR/RYR2/CACNB2	3
BP	GO:1902950	regulation of dendritic spine maintenance	3/572	11/18800	0.00385149253979871	0.0275367016242403	0.020004859604065	PRNP/HOMER1/APOE	3
BP	GO:2000480	negative regulation of cAMP-dependent protein kinase activity	3/572	11/18800	0.00385149253979871	0.0275367016242403	0.020004859604065	PRKAR1A/PKIA/PRKAR2B	3
BP	GO:2000508	regulation of dendritic cell chemotaxis	3/572	11/18800	0.00385149253979871	0.0275367016242403	0.020004859604065	C1QBP/SPI1/SLAMF8	3
BP	GO:2000644	regulation of receptor catabolic process	3/572	11/18800	0.00385149253979871	0.0275367016242403	0.020004859604065	LAPTM5/ANXA2/APOE	3
BP	GO:0051348	negative regulation of transferase activity	17/572	270/18800	0.00388518217857144	0.0277252269882271	0.020141819487272	TAF7/COX11/KAT2B/MVP/CDKN1B/PRKCD/PYCARD/PRKAR1A/APOE/LILRB4/PKIA/PTPN6/THY1/LYN/PTPRC/PRKAR2B/SFRP1	17
BP	GO:0046394	carboxylic acid biosynthetic process	19/572	316/18800	0.00388970192852128	0.0277252269882271	0.020141819487272	AASDHPPT/SUCLA2/CBR4/MTR/ABCD3/GGT5/SCP2/ALOX5/SLC25A12/TBXAS1/CD74/APOC1/BCAT1/ALOX5AP/ABAT/PTGS1/GOT1/MLXIPL/ANXA1	19
BP	GO:0014808	release of sequestered calcium ion into cytosol by sarcoplasmic reticulum	5/572	35/18800	0.00390863741130145	0.0277586836218265	0.0201661250583282	DMD/TMEM38B/RYR2/AKAP6/HRC	5
BP	GO:0086005	ventricular cardiac muscle cell action potential	5/572	35/18800	0.00390863741130145	0.0277586836218265	0.0201661250583282	DSG2/DSP/RYR2/PKP2/GPD1L	5
BP	GO:1902106	negative regulation of leukocyte differentiation	9/572	102/18800	0.00391217834516453	0.0277586836218265	0.0201661250583282	LILRB3/IL4R/CD74/LILRB4/LYN/FBN1/MAFB/ANXA1/SFRP1	9
BP	GO:0001913	T cell mediated cytotoxicity	6/572	50/18800	0.00394183476905942	0.0278846106095246	0.0202576084808396	HPRT1/NCKAP1L/CTSC/HLA-B/HLA-DRA/PTPRC	6
BP	GO:0052372	modulation by symbiont of entry into host	6/572	50/18800	0.00394183476905942	0.0278846106095246	0.0202576084808396	IFITM2/IFITM3/CD74/LY6E/P4HB/PTX3	6
BP	GO:0010881	regulation of cardiac muscle contraction by regulation of the release of sequestered calcium ion	4/572	22/18800	0.00400967980779153	0.0282247903471609	0.020504742214735	DMD/TMEM38B/RYR2/HRC	4
BP	GO:0031338	regulation of vesicle fusion	4/572	22/18800	0.00400967980779153	0.0282247903471609	0.020504742214735	ANXA2/CORO1A/TBC1D4/ANXA1	4
BP	GO:0046597	negative regulation of viral entry into host cell	4/572	22/18800	0.00400967980779153	0.0282247903471609	0.020504742214735	IFITM2/IFITM3/LY6E/PTX3	4
BP	GO:0050672	negative regulation of lymphocyte proliferation	8/572	84/18800	0.00401403168294024	0.0282247903471609	0.020504742214735	PRNP/VSIG4/PRKAR1A/TYROBP/LILRB2/LILRB4/PTPN6/LYN	8
BP	GO:0019058	viral life cycle	19/572	317/18800	0.00402417924894988	0.0282537202741114	0.0205257592245025	FMR1/TOP2B/NUP153/IFITM2/SELPLG/IFITM3/ANPEP/CD74/VAMP8/CXADR/SIGLEC1/APOE/LY6E/PPIB/P4HB/CTSB/MRC1/CCL2/PTX3	19
BP	GO:0030323	respiratory tube development	13/572	183/18800	0.00404566660475939	0.0282773980747586	0.0205429606702001	GATA6/TMEM38B/MMP14/ZFPM2/ADAMTS2/PDGFRB/RCN3/TBX5/CHI3L1/LOX/LIPA/COL3A1/MMP12	13
BP	GO:0045766	positive regulation of angiogenesis	13/572	183/18800	0.00404566660475939	0.0282773980747586	0.0205429606702001	GRN/GATA6/ECM1/ANGPTL4/F3/HMOX1/C3AR1/CYBB/SERPINE1/CHI3L1/C3/C5AR1/CYP1B1	13
BP	GO:1904018	positive regulation of vasculature development	13/572	183/18800	0.00404566660475939	0.0282773980747586	0.0205429606702001	GRN/GATA6/ECM1/ANGPTL4/F3/HMOX1/C3AR1/CYBB/SERPINE1/CHI3L1/C3/C5AR1/CYP1B1	13
BP	GO:0014902	myotube differentiation	10/572	122/18800	0.00411557534874203	0.0287231585069433	0.0208667966540658	MYH9/MMP14/HOMER1/IL4R/PLD3/CD53/GPX1/XK/KLHL41/IGF1	10
BP	GO:0016053	organic acid biosynthetic process	19/572	318/18800	0.00416248649913119	0.0290073277908205	0.0210732399204135	AASDHPPT/SUCLA2/CBR4/MTR/ABCD3/GGT5/SCP2/ALOX5/SLC25A12/TBXAS1/CD74/APOC1/BCAT1/ALOX5AP/ABAT/PTGS1/GOT1/MLXIPL/ANXA1	19
BP	GO:0042531	positive regulation of tyrosine phosphorylation of STAT protein	7/572	67/18800	0.00417499361444927	0.0290081529621156	0.0210738393907544	CSF1R/TNFRSF1A/CRLF1/LYN/GHR/HCLS1/IGF1	7
BP	GO:0055021	regulation of cardiac muscle tissue growth	7/572	67/18800	0.00417499361444927	0.0290081529621156	0.0210738393907544	G6PD/GATA6/ZFPM2/AKAP6/TBX5/HEY2/IGF1	7
BP	GO:0034767	positive regulation of ion transmembrane transport	12/572	163/18800	0.00424461413812525	0.0294481896427268	0.021393517184282	FLNA/DMD/G6PD/ANK3/TREM2/RYR2/AKAP6/CTSS/THY1/KCNJ2/CACNB2/CCL2	12
BP	GO:0009150	purine ribonucleotide metabolic process	21/572	366/18800	0.00426625084419607	0.0295545158333879	0.0214707610221764	OPA1/SUCLG2/SUCLA2/HPRT1/TGFB1/DLD/PPARGC1A/PDHX/ZBTB20/TJP2/DLAT/SLC25A12/ADCY3/ENO1/FBP1/TREM2/NUPR1/ACAT1/PFKM/MLXIPL/IGF1	21
BP	GO:0001910	regulation of leukocyte mediated cytotoxicity	8/572	85/18800	0.00431611183460659	0.029767822859297	0.0216257242840842	ARRB2/SPI1/NCKAP1L/TYROBP/HLA-B/HLA-DRA/ITGAM/PTPRC	8
BP	GO:0008625	extrinsic apoptotic signaling pathway via death domain receptors	8/572	85/18800	0.00431611183460659	0.029767822859297	0.0216257242840842	MOAP1/SPI1/TNFRSF1A/HMOX1/HMGB2/GPX1/SERPINE1/SFRP1	8
BP	GO:0032945	negative regulation of mononuclear cell proliferation	8/572	85/18800	0.00431611183460659	0.029767822859297	0.0216257242840842	PRNP/VSIG4/PRKAR1A/TYROBP/LILRB2/LILRB4/PTPN6/LYN	8
BP	GO:0006120	mitochondrial electron transport, NADH to ubiquinone	6/572	51/18800	0.00435498809374955	0.0299917782985723	0.0217884234040225	NDUFA5/DLD/NDUFS1/NDUFB1/NDUFA8/NDUFAF1	6
BP	GO:0071402	cellular response to lipoprotein particle stimulus	5/572	36/18800	0.00442752323482742	0.0304018934145115	0.0220863637829329	ITGB2/FCER1G/TREM2/MYD88/APOE	5
BP	GO:1903514	release of sequestered calcium ion into cytosol by endoplasmic reticulum	5/572	36/18800	0.00442752323482742	0.0304018934145115	0.0220863637829329	DMD/TMEM38B/RYR2/AKAP6/HRC	5
BP	GO:1903317	regulation of protein maturation	7/572	68/18800	0.00453496062202623	0.0310940272224727	0.022589185066485	PRNP/MYH9/MMP14/ANXA2/ENO1/SERPINE1/SERPINE2	7
BP	GO:0010324	membrane invagination	11/572	144/18800	0.00459998453762873	0.031447777503234	0.0228461775268783	MYH9/ITGB2/NCKAP1L/AIF1/MARCO/MSR1/TREM2/C3/ITGAM/RAB31/FCGR1A	11
BP	GO:1903038	negative regulation of leukocyte cell-cell adhesion	11/572	144/18800	0.00459998453762873	0.031447777503234	0.0228461775268783	PRNP/LAPTM5/VSIG4/NCKAP1L/IL4R/PRKAR1A/CD74/LILRB2/LILRB4/PTPN6/ANXA1	11
BP	GO:0050708	regulation of protein secretion	16/572	252/18800	0.00462346916267491	0.031551584484297	0.0229215912096942	TGFB1/SLC16A1/UCP2/ALOX5/HMGN3/TREM2/OXCT1/TCIRG1/APOE/VSNL1/ABAT/TLR2/PFKM/MYOM1/IGF1/SFRP1	16
BP	GO:0046364	monosaccharide biosynthetic process	8/572	86/18800	0.0046353811926535	0.031551584484297	0.0229215912096942	KAT2B/FAM3C/PPARGC1A/G6PD/ACADM/SLC25A12/FBP1/CHST15	8
BP	GO:1904705	regulation of vascular associated smooth muscle cell proliferation	8/572	86/18800	0.0046353811926535	0.031551584484297	0.0229215912096942	CDKN1B/GNAI2/GJA1/HMOX1/MMP2/CNN1/MMP9/IGF1	8
BP	GO:2001234	negative regulation of apoptotic signaling pathway	15/572	230/18800	0.00469934443017865	0.0319405369615771	0.0232041573574783	OPA1/RB1CC1/GHITM/ARRB2/GNAI2/ENO1/HMOX1/CD74/HMGB2/GPX1/SERPINE1/PLAUR/CD44/MMP9/IGF1	15
BP	GO:1900120	regulation of receptor binding	4/572	23/18800	0.00473867066718136	0.0321146088775837	0.0233306171015769	PLCL1/ANXA2/LOX/MMP9	4
BP	GO:2001169	regulation of ATP biosynthetic process	4/572	23/18800	0.00473867066718136	0.0321146088775837	0.0233306171015769	PPARGC1A/SLC25A12/ENO1/TREM2	4
BP	GO:0043525	positive regulation of neuron apoptotic process	6/572	52/18800	0.00479922130739904	0.0324779673158233	0.0235945896950315	PRNP/GRN/AIFM1/TYROBP/NUPR1/ITGAM	6
BP	GO:0036293	response to decreased oxygen levels	18/572	299/18800	0.0048176090845474	0.0325416128812003	0.0236408269175269	CDKN1B/GATA6/CYBA/MMP14/UCP2/ANGPTL4/ENO1/HMOX1/LOXL2/TREM2/AIFM1/MMP2/RYR2/CYBB/P4HB/ABAT/TLR2/SFRP1	18
BP	GO:0050673	epithelial cell proliferation	24/572	443/18800	0.00482252388203139	0.0325416128812003	0.0236408269175269	TGFB1/IGFBP4/CDKN1B/GRN/CYBA/MMP14/ALOX5/ECM1/FZD7/F3/HMOX1/LOXL2/HMGB2/GPX1/SERPINF1/APOE/NUPR1/IRF6/SPARC/CCL2/MMP12/C5AR1/IGF1/SFRP1	24
BP	GO:0045137	development of primary sexual characteristics	15/572	231/18800	0.00488943437975472	0.0326974198138827	0.02375401751879	GATA6/GAS2/MMP14/ARRB2/LHFPL2/ZFPM2/PDGFRB/GJA1/MMP2/HMGB2/NUPR1/BASP1/CYP1B1/SFRP1/PTX3	15
BP	GO:0046883	regulation of hormone secretion	15/572	231/18800	0.00488943437975472	0.0326974198138827	0.02375401751879	SLC16A1/UCP2/ALOX5/HMGN3/SPP1/GJA1/C1QTNF1/VAMP8/OXCT1/TCIRG1/VSNL1/ABAT/PFKM/ANXA1/SFRP1	15
BP	GO:0050808	synapse organization	23/572	419/18800	0.00489752015187375	0.0326974198138827	0.02375401751879	PRNP/FLNA/PLXND1/PFN1/PDZRN3/C1QA/GLRB/HOMER1/C1QB/ANK3/ACTB/TREM2/IL10RA/LILRB2/APOE/COL4A1/CDH2/TLR2/C3/CACNB2/THBS2/ITGAM/C5AR1	23
BP	GO:0001959	regulation of cytokine-mediated signaling pathway	12/572	166/18800	0.00490762023727048	0.0326974198138827	0.02375401751879	YTHDF3/LAPTM5/ECM1/TNFRSF1A/PYCARD/PXDN/CD74/TREM2/PTPN6/IL1R1/PTPRC/MMP12	12
BP	GO:0032370	positive regulation of lipid transport	7/572	69/18800	0.00491785499857372	0.0326974198138827	0.02375401751879	SCP2/ANXA2/LRP1/PRKCD/SPP1/C1QTNF1/APOE	7
BP	GO:0007260	tyrosine phosphorylation of STAT protein	8/572	87/18800	0.00497246555308997	0.0326974198138827	0.02375401751879	PPP2CA/CSF1R/TNFRSF1A/CRLF1/LYN/GHR/HCLS1/IGF1	8
BP	GO:0050829	defense response to Gram-negative bacterium	8/572	87/18800	0.00497246555308997	0.0326974198138827	0.02375401751879	PYCARD/TREM2/HMGB2/SLC11A1/SERPINE1/RARRES2/RNASE6/LYZ	8
BP	GO:1901216	positive regulation of neuron death	8/572	87/18800	0.00497246555308997	0.0326974198138827	0.02375401751879	PRNP/GRN/ITGB2/C1QA/AIFM1/TYROBP/NUPR1/ITGAM	8
BP	GO:1990874	vascular associated smooth muscle cell proliferation	8/572	87/18800	0.00497246555308997	0.0326974198138827	0.02375401751879	CDKN1B/GNAI2/GJA1/HMOX1/MMP2/CNN1/MMP9/IGF1	8
BP	GO:0002429	immune response-activating cell surface receptor signaling pathway	18/572	300/18800	0.00498494720377235	0.0326974198138827	0.02375401751879	PRNP/DENND1B/LAPTM5/NCKAP1L/HCK/PRKCD/FCER1G/THEMIS2/TYROBP/LILRB4/C3AR1/FPR3/PTPN6/THY1/LYN/LCP2/PTPRC/C5AR1	18
BP	GO:0002757	immune response-activating signal transduction	18/572	300/18800	0.00498494720377235	0.0326974198138827	0.02375401751879	PRNP/DENND1B/LAPTM5/NCKAP1L/HCK/PRKCD/FCER1G/THEMIS2/TYROBP/LILRB4/C3AR1/FPR3/PTPN6/THY1/LYN/LCP2/PTPRC/C5AR1	18
BP	GO:0003161	cardiac conduction system development	5/572	37/18800	0.00499363046127382	0.0326974198138827	0.02375401751879	DSG2/GATA6/GJA1/TBX5/HEY2	5
BP	GO:0003176	aortic valve development	5/572	37/18800	0.00499363046127382	0.0326974198138827	0.02375401751879	TGFB1/EMILIN1/TNFRSF1A/ELN/HEY2	5
BP	GO:0042092	type 2 immune response	5/572	37/18800	0.00499363046127382	0.0326974198138827	0.02375401751879	DENND1B/ECM1/IL4R/CD74/ANXA1	5
BP	GO:0070873	regulation of glycogen metabolic process	5/572	37/18800	0.00499363046127382	0.0326974198138827	0.02375401751879	PPP1CB/EPM2AIP1/PPP1R3A/PPP1R3C/IGF1	5
BP	GO:0010269	response to selenium ion	3/572	12/18800	0.00502016759474304	0.0326974198138827	0.02375401751879	MAOB/GPX1/APOB	3
BP	GO:0032490	detection of molecule of bacterial origin	3/572	12/18800	0.00502016759474304	0.0326974198138827	0.02375401751879	TREM2/TLR2/LY96	3
BP	GO:0034135	regulation of toll-like receptor 2 signaling pathway	3/572	12/18800	0.00502016759474304	0.0326974198138827	0.02375401751879	CYBA/TREM2/LYN	3
BP	GO:0038063	collagen-activated tyrosine kinase receptor signaling pathway	3/572	12/18800	0.00502016759474304	0.0326974198138827	0.02375401751879	COL4A2/COL4A1/COL1A1	3
BP	GO:0043312	neutrophil degranulation	3/572	12/18800	0.00502016759474304	0.0326974198138827	0.02375401751879	ITGB2/SPI1/ITGAM	3
BP	GO:0043383	negative T cell selection	3/572	12/18800	0.00502016759474304	0.0326974198138827	0.02375401751879	CD74/DOCK2/PTPRC	3
BP	GO:0071635	negative regulation of transforming growth factor beta production	3/572	12/18800	0.00502016759474304	0.0326974198138827	0.02375401751879	GATA6/FN1/TYROBP	3
BP	GO:0086067	AV node cell to bundle of His cell communication	3/572	12/18800	0.00502016759474304	0.0326974198138827	0.02375401751879	CXADR/RYR2/CACNB2	3
BP	GO:1900272	negative regulation of long-term synaptic potentiation	3/572	12/18800	0.00502016759474304	0.0326974198138827	0.02375401751879	PRNP/TYROBP/APOE	3
BP	GO:1901503	ether biosynthetic process	3/572	12/18800	0.00502016759474304	0.0326974198138827	0.02375401751879	PEX7/ALOX5/PLA2G4C	3
BP	GO:1903707	negative regulation of hemopoiesis	9/572	106/18800	0.00504381804918136	0.0328058332282171	0.0238327776826815	LILRB3/IL4R/CD74/LILRB4/LYN/FBN1/MAFB/ANXA1/SFRP1	9
BP	GO:0009895	negative regulation of catabolic process	19/572	324/18800	0.00507741403513109	0.0329785435874049	0.0239582482831502	LRPPRC/FMR1/HERC1/FLNA/TOB1/TIMP1/ANXA2/CST3/SLC25A12/HMOX1/FBP1/TREM2/IL10RA/APOC1/MYD88/NUPR1/SLC11A1/HP/SERPINE2	19
BP	GO:0062013	positive regulation of small molecule metabolic process	11/572	146/18800	0.00510060334772795	0.0330832762845014	0.0240343344800361	EPM2AIP1/KAT2B/PPARGC1A/ZBTB20/SLC25A12/ENO1/CD74/TREM2/MLXIPL/ANXA1/IGF1	11
BP	GO:0048260	positive regulation of receptor-mediated endocytosis	6/572	53/18800	0.00527587528366421	0.0341727855510366	0.0248258410377851	FMR1/RAB21/ARRB2/ANXA2/SERPINE1/C3	6
BP	GO:0042698	ovulation cycle	7/572	70/18800	0.00532456595804841	0.0344151815472631	0.0250019368512659	GAS2/ARRB2/MMP2/SERPINF1/GABRB1/CYP1B1/PTX3	7
BP	GO:0046849	bone remodeling	8/572	88/18800	0.00532799628908087	0.0344151815472631	0.0250019368512659	TGFB1/CSF1R/SPP1/GJA1/RASSF2/TCIRG1/ACP5/SFRP1	8
BP	GO:0045621	positive regulation of lymphocyte differentiation	9/572	107/18800	0.00536285229492244	0.0345826750964276	0.0251236175442314	MMP14/NCKAP1L/IL4R/CD74/LILRB2/LILRB4/HLA-DRA/PTPRC/ANXA1	9
BP	GO:0045927	positive regulation of growth	16/572	256/18800	0.00536869630474116	0.0345826750964276	0.0251236175442314	GOLGA4/GATA6/CYBA/MMP14/ZFPM2/FN1/AKAP6/PPIB/S100A9/TBX5/GHR/BASP1/HEY2/S100A8/IGF1/SFRP1	16
BP	GO:0009306	protein secretion	20/572	350/18800	0.00545048634446061	0.0350613015811937	0.0254713300539281	TGFB1/SLC16A1/UCP2/ALOX5/HMGN3/RCN3/TREM2/OXCT1/TCIRG1/APOE/VSNL1/PLEK/ABAT/TLR2/PFKM/MYOM1/COMP/ANXA1/IGF1/SFRP1	20
BP	GO:0060401	cytosolic calcium ion transport	13/572	190/18800	0.00553584102309905	0.0355127993303738	0.0257993340831379	PRNP/MICU2/DMD/CYBA/TMEM38B/CORO1A/RYR2/AKAP6/PTPN6/THY1/LYN/HRC/PTPRC	13
BP	GO:1901654	response to ketone	13/572	190/18800	0.00553584102309905	0.0355127993303738	0.0257993340831379	TGFB1/CYBA/ADCY3/SPP1/AIFM1/MAOB/PTGER2/SERPINF1/CYBB/GABRB1/TLR2/CYP1B1/SFRP1	13
BP	GO:0019835	cytolysis	4/572	24/18800	0.00555165057570903	0.0355169120847615	0.0258023219164389	TGFB1/PLA2G2A/C6/LYZ	4
BP	GO:0060143	positive regulation of syncytium formation by plasma membrane fusion	4/572	24/18800	0.00555165057570903	0.0355169120847615	0.0258023219164389	IL4R/TREM2/TYROBP/CD53	4
BP	GO:0032965	regulation of collagen biosynthetic process	5/572	38/18800	0.00560917592134188	0.035787153732485	0.0259986470353893	TGFB1/EMILIN1/ARRB2/PDGFRB/VIM	5
BP	GO:0043403	skeletal muscle tissue regeneration	5/572	38/18800	0.00560917592134188	0.035787153732485	0.0259986470353893	FZD7/GJA1/GPX1/ANXA1/IGF1	5
BP	GO:0035592	establishment of protein localization to extracellular region	20/572	351/18800	0.00562112155655161	0.0358145744888859	0.0260185676631218	TGFB1/SLC16A1/UCP2/ALOX5/HMGN3/RCN3/TREM2/OXCT1/TCIRG1/APOE/VSNL1/PLEK/ABAT/TLR2/PFKM/MYOM1/COMP/ANXA1/IGF1/SFRP1	20
BP	GO:1902904	negative regulation of supramolecular fiber organization	12/572	169/18800	0.0056507791716721	0.0359546180175821	0.0261203064685987	EMILIN1/PFN1/VBP1/KANK1/CAPG/CORO1A/TMSB10/PRKCD/TREM2/APOE/FHOD3/GMFG	12
BP	GO:0097305	response to alcohol	15/572	235/18800	0.00571319375973711	0.0363024238491844	0.0263729804062991	TGFB1/G6PD/CYBA/CD14/ADCY3/TBXAS1/AIFM1/OXCT1/MAOB/PTGER2/CYBB/ABAT/S100A8/CYP1B1/SFRP1	15
BP	GO:0042542	response to hydrogen peroxide	10/572	128/18800	0.00576890926042761	0.0365518930792995	0.0265542147818641	PDGFRB/PRKCD/HMOX1/AIFM1/MMP2/GPX1/COL1A1/HP/ANXA1/CYP1B1	10
BP	GO:0002768	immune response-regulating cell surface receptor signaling pathway	19/572	328/18800	0.00577470578774918	0.0365518930792995	0.0265542147818641	PRNP/DENND1B/LAPTM5/NCKAP1L/HCK/PRKCD/FCER1G/THEMIS2/TYROBP/LILRB2/LILRB4/C3AR1/FPR3/PTPN6/THY1/LYN/LCP2/PTPRC/C5AR1	19
BP	GO:0006968	cellular defense response	6/572	54/18800	0.00578629076675405	0.0365518930792995	0.0265542147818641	TYROBP/TCIRG1/LILRB2/LY96/NCF2/C5AR1	6
BP	GO:0051155	positive regulation of striated muscle cell differentiation	6/572	54/18800	0.00578629076675405	0.0365518930792995	0.0265542147818641	TGFB1/MYLK3/MMP14/ARRB2/AKAP6/IGF1	6
BP	GO:0034764	positive regulation of transmembrane transport	14/572	213/18800	0.00579148081675	0.0365518930792995	0.0265542147818641	FLNA/DMD/G6PD/ANK3/TREM2/RYR2/AKAP6/CTSS/THY1/KCNJ2/C3/CACNB2/CCL2/IGF1	14
BP	GO:0006937	regulation of muscle contraction	12/572	170/18800	0.00591743486481564	0.0372965645651839	0.0270952036312023	DSG2/DMD/TMEM38B/ENO1/DSP/RYR2/PKP2/ABAT/KCNJ2/CNN1/HRC/TNNT1	12
BP	GO:0070997	neuron death	20/572	353/18800	0.00597557718361165	0.0376124031597491	0.0273246540144777	PRNP/PPARGC1A/GRN/G6PD/ITGB2/C1QA/ARRB2/CORO1A/HMOX1/TREM2/AIFM1/TYROBP/GPX1/SERPINF1/APOE/NUPR1/CRLF1/GHR/ITGAM/CCL2	20
BP	GO:0010952	positive regulation of peptidase activity	13/572	192/18800	0.0060337974109359	0.0379278835911582	0.0275538441994275	LAPTM5/GRN/HSPE1/RCN3/PYCARD/F3/FN1/AIFM1/PERP/PCOLCE/S100A9/LYN/S100A8	13
BP	GO:0046545	development of primary female sexual characteristics	9/572	109/18800	0.00604758702170128	0.0379636059284546	0.0275797957586264	GAS2/MMP14/ARRB2/LHFPL2/ZFPM2/MMP2/NUPR1/SFRP1/PTX3	9
BP	GO:0002028	regulation of sodium ion transport	8/572	90/18800	0.00609694658867608	0.0382222233932665	0.0277676761426071	DMD/FXYD5/KLHL24/ANK3/FGF12/PKP2/GPD1L/SERPINE2	8
BP	GO:0051099	positive regulation of binding	12/572	171/18800	0.00619396849515007	0.0387267749836953	0.0281342227198721	FMR1/TGFB1/PLXND1/PLCL1/PPP2CA/ANXA2/LRP1/HMGB2/APOE/PLAUR/MMP9/IGF1	12
BP	GO:0060402	calcium ion transport into cytosol	12/572	171/18800	0.00619396849515007	0.0387267749836953	0.0281342227198721	PRNP/DMD/CYBA/TMEM38B/CORO1A/RYR2/AKAP6/PTPN6/THY1/LYN/HRC/PTPRC	12
BP	GO:1903036	positive regulation of response to wounding	7/572	72/18800	0.00621301592912375	0.0387940714614487	0.028183112256741	FLNA/GRN/KANK1/F3/SERPINE1/MYLK/ANXA1	7
BP	GO:0006882	cellular zinc ion homeostasis	5/572	39/18800	0.00627634781218768	0.0389816137990383	0.0283193579910521	SLC30A9/S100A9/SLC39A8/S100A8/MT1X	5
BP	GO:0014904	myotube cell development	5/572	39/18800	0.00627634781218768	0.0389816137990383	0.0283193579910521	HOMER1/GPX1/XK/KLHL41/IGF1	5
BP	GO:0032570	response to progesterone	5/572	39/18800	0.00627634781218768	0.0389816137990383	0.0283193579910521	TGFB1/PTGER2/GABRB1/TLR2/CYP1B1	5
BP	GO:0086091	regulation of heart rate by cardiac conduction	5/572	39/18800	0.00627634781218768	0.0389816137990383	0.0283193579910521	DSG2/DSP/PKP2/KCNJ2/CACNB2	5
BP	GO:0002707	negative regulation of lymphocyte mediated immunity	6/572	55/18800	0.00633180587861349	0.0390411140440929	0.0283625837217501	ARRB2/NCKAP1L/LILRB4/HLA-B/PTPN6/PTPRC	6
BP	GO:0042743	hydrogen peroxide metabolic process	6/572	55/18800	0.00633180587861349	0.0390411140440929	0.0283625837217501	CYBA/PXDN/MAOB/GPX1/CYBB/HP	6
BP	GO:0002430	complement receptor mediated signaling pathway	3/572	13/18800	0.00638010526725939	0.0390411140440929	0.0283625837217501	C3AR1/FPR3/C5AR1	3
BP	GO:0002664	regulation of T cell tolerance induction	3/572	13/18800	0.00638010526725939	0.0390411140440929	0.0283625837217501	LILRB2/LILRB4/HLA-B	3
BP	GO:0032494	response to peptidoglycan	3/572	13/18800	0.00638010526725939	0.0390411140440929	0.0283625837217501	TREM2/MYD88/C5AR1	3
BP	GO:0036005	response to macrophage colony-stimulating factor	3/572	13/18800	0.00638010526725939	0.0390411140440929	0.0283625837217501	CSF1R/TREM2/TLR2	3
BP	GO:0036006	cellular response to macrophage colony-stimulating factor stimulus	3/572	13/18800	0.00638010526725939	0.0390411140440929	0.0283625837217501	CSF1R/TREM2/TLR2	3
BP	GO:0061430	bone trabecula morphogenesis	3/572	13/18800	0.00638010526725939	0.0390411140440929	0.0283625837217501	MMP2/COL1A1/SFRP1	3
BP	GO:0070486	leukocyte aggregation	3/572	13/18800	0.00638010526725939	0.0390411140440929	0.0283625837217501	S100A9/CD44/S100A8	3
BP	GO:1900426	positive regulation of defense response to bacterium	3/572	13/18800	0.00638010526725939	0.0390411140440929	0.0283625837217501	EMILIN1/GRN/CYBA	3
BP	GO:1905907	negative regulation of amyloid fibril formation	3/572	13/18800	0.00638010526725939	0.0390411140440929	0.0283625837217501	VBP1/TREM2/APOE	3
BP	GO:0002824	positive regulation of adaptive immune response based on somatic recombination of immune receptors built from immunoglobulin superfamily domains	9/572	110/18800	0.00641425163306908	0.0390411140440929	0.0283625837217501	TGFB1/DENND1B/TREM2/HLA-B/SLC11A1/IL1R1/HLA-DRA/C3/PTPRC	9
BP	GO:0001911	negative regulation of leukocyte mediated cytotoxicity	4/572	25/18800	0.00645266330773604	0.0390411140440929	0.0283625837217501	ARRB2/NCKAP1L/HLA-B/PTPRC	4
BP	GO:0030810	positive regulation of nucleotide biosynthetic process	4/572	25/18800	0.00645266330773604	0.0390411140440929	0.0283625837217501	PPARGC1A/SLC25A12/ENO1/TREM2	4
BP	GO:0031639	plasminogen activation	4/572	25/18800	0.00645266330773604	0.0390411140440929	0.0283625837217501	ANXA2/ENO1/SERPINE1/SERPINE2	4
BP	GO:0032967	positive regulation of collagen biosynthetic process	4/572	25/18800	0.00645266330773604	0.0390411140440929	0.0283625837217501	TGFB1/ARRB2/PDGFRB/VIM	4
BP	GO:0043302	positive regulation of leukocyte degranulation	4/572	25/18800	0.00645266330773604	0.0390411140440929	0.0283625837217501	ITGB2/IL4R/VAMP8/ITGAM	4
BP	GO:0060343	trabecula formation	4/572	25/18800	0.00645266330773604	0.0390411140440929	0.0283625837217501	MMP2/COL1A1/HEY2/SFRP1	4
BP	GO:0098581	detection of external biotic stimulus	4/572	25/18800	0.00645266330773604	0.0390411140440929	0.0283625837217501	TREM2/HLA-B/TLR2/LY96	4
BP	GO:1900373	positive regulation of purine nucleotide biosynthetic process	4/572	25/18800	0.00645266330773604	0.0390411140440929	0.0283625837217501	PPARGC1A/SLC25A12/ENO1/TREM2	4
BP	GO:1905475	regulation of protein localization to membrane	12/572	172/18800	0.0064806295258259	0.0391597265412164	0.02844875331405	PRNP/TGFB1/ITGB2/MMP14/LRP1/ANK3/ACTB/LYPLA1/VAMP8/TREM2/CDH2/ITGAM	12
BP	GO:0045638	negative regulation of myeloid cell differentiation	8/572	91/18800	0.0065116512317275	0.0392458979641954	0.0285113551188014	CTR9/LILRB3/MEIS2/LILRB4/LYN/FBN1/MAFB/SFRP1	8
BP	GO:0070664	negative regulation of leukocyte proliferation	8/572	91/18800	0.0065116512317275	0.0392458979641954	0.0285113551188014	PRNP/VSIG4/PRKAR1A/TYROBP/LILRB2/LILRB4/PTPN6/LYN	8
BP	GO:0043491	protein kinase B signaling	14/572	216/18800	0.00652966885245296	0.0393039064730555	0.0285534971331727	C1QBP/TGFB1/PPP2CA/ARRB2/TSPYL5/RCN3/F3/C1QTNF1/GPX1/CHI3L1/LOX/HCLS1/CCL2/IGF1	14
BP	GO:0048662	negative regulation of smooth muscle cell proliferation	7/572	73/18800	0.00669655125158039	0.0402566745971129	0.0292456640025779	CDKN1B/PPARGC1A/AIF1/HMOX1/APOE/CNN1/NPR3	7
BP	GO:0048732	gland development	23/572	431/18800	0.00681956772878468	0.0409436354793572	0.0297447272596924	ARHGAP5/RB1CC1/TGFB1/PLXND1/CDKN1B/GATA6/ACADM/UCP2/CSF1R/GJA1/HMOX1/MMP2/GPX1/SERPINF1/LY6E/TNC/ACAT1/IRF6/MAFB/ANXA1/CYP1B1/SFRP1/SERPINE2	23
BP	GO:0001666	response to hypoxia	17/572	286/18800	0.00684015496812959	0.041014655205827	0.0297963216618301	CDKN1B/GATA6/CYBA/MMP14/UCP2/ANGPTL4/ENO1/HMOX1/LOXL2/TREM2/MMP2/RYR2/CYBB/P4HB/ABAT/TLR2/SFRP1	17
BP	GO:0003018	vascular process in circulatory system	16/572	263/18800	0.0069059745094418	0.0412447240564928	0.0299634620521224	TGFB1/MYLK3/SLC16A1/SLCO2B1/TJP2/LRP1/TBXAS1/MMP2/GPX1/APOE/PLVAP/PDE3A/NPR3/COMP/SLC5A1/SLC16A7	16
BP	GO:0043113	receptor clustering	6/572	56/18800	0.00691375365883982	0.0412447240564928	0.0299634620521224	FLNA/ITGB2/GLRB/APOE/CDH2/THY1	6
BP	GO:0043903	regulation of biological process involved in symbiotic interaction	6/572	56/18800	0.00691375365883982	0.0412447240564928	0.0299634620521224	IFITM2/IFITM3/CD74/LY6E/P4HB/PTX3	6
BP	GO:0060337	type I interferon signaling pathway	6/572	56/18800	0.00691375365883982	0.0412447240564928	0.0299634620521224	YTHDF3/IFITM2/IFITM3/MYD88/PTPN6/MMP12	6
BP	GO:0042773	ATP synthesis coupled electron transport	8/572	92/18800	0.00694737113803899	0.0413399479535408	0.0300326402971203	GHITM/NDUFA5/DLD/NDUFS1/UQCRB/NDUFB1/NDUFA8/NDUFAF1	8
BP	GO:0042775	mitochondrial ATP synthesis coupled electron transport	8/572	92/18800	0.00694737113803899	0.0413399479535408	0.0300326402971203	GHITM/NDUFA5/DLD/NDUFS1/UQCRB/NDUFB1/NDUFA8/NDUFAF1	8
BP	GO:0043001	Golgi to plasma membrane protein transport	5/572	40/18800	0.0069973000762307	0.0414789319708714	0.0301336093889109	GOLGA4/PREPL/ANK3/LYPLA1/RAB31	5
BP	GO:0044275	cellular carbohydrate catabolic process	5/572	40/18800	0.0069973000762307	0.0414789319708714	0.0301336093889109	RB1CC1/AGL/PPP1CB/PYGL/PFKM	5
BP	GO:1903115	regulation of actin filament-based movement	5/572	40/18800	0.0069973000762307	0.0414789319708714	0.0301336093889109	DSG2/DSP/RYR2/PKP2/KCNJ2	5
BP	GO:0042886	amide transport	17/572	287/18800	0.00707282297301986	0.0418258694150898	0.0303856524606517	PLTP/SLC16A1/UCP2/ALOX5/HMGN3/GJA1/CD74/OXCT1/TCIRG1/FOLR2/VSNL1/ABAT/PFKM/S100A8/ANXA1/SFRP1/AQP9	17
BP	GO:0150063	visual system development	21/572	383/18800	0.00707368963842646	0.0418258694150898	0.0303856524606517	TSPAN12/ZHX2/CDKN1B/C1QA/PDGFRB/GJA1/MEIS2/TCIRG1/SERPINF1/COL4A1/COL5A1/THY1/MFAP2/PROM1/VIM/C3/ITGAM/FBN1/COL5A2/EFEMP1/CYP1B1	21
BP	GO:0071333	cellular response to glucose stimulus	10/572	132/18800	0.00713146249020622	0.0421142986653666	0.0305951905068647	CYBA/ZBTB20/UCP2/HMGN3/TREM2/OXCT1/GPX1/SERPINF1/VSNL1/MLXIPL	10
BP	GO:0001649	osteoblast differentiation	15/572	241/18800	0.00715546647483491	0.0422028331255062	0.0306595090105614	TOB1/ASF1A/HSPE1/CLIC1/SPP1/GJA1/RASSF2/TCIRG1/TNC/COL1A1/LOX/TPM4/VCAN/IGF1/SFRP1	15
BP	GO:0009259	ribonucleotide metabolic process	21/572	384/18800	0.00727727361678073	0.0428672608143197	0.0311422023560878	OPA1/SUCLG2/SUCLA2/HPRT1/TGFB1/DLD/PPARGC1A/PDHX/ZBTB20/TJP2/DLAT/SLC25A12/ADCY3/ENO1/FBP1/TREM2/NUPR1/ACAT1/PFKM/MLXIPL/IGF1	21
BP	GO:0002706	regulation of lymphocyte mediated immunity	12/572	175/18800	0.00740390411089713	0.043260031921024	0.0314275426613056	TGFB1/DENND1B/ARRB2/NCKAP1L/TREM2/LILRB4/HLA-B/PTPN6/IL1R1/HLA-DRA/C3/PTPRC	12
BP	GO:0002407	dendritic cell chemotaxis	4/572	26/18800	0.00744556603210449	0.043260031921024	0.0314275426613056	C1QBP/SPI1/CCR1/SLAMF8	4
BP	GO:0002433	immune response-regulating cell surface receptor signaling pathway involved in phagocytosis	4/572	26/18800	0.00744556603210449	0.043260031921024	0.0314275426613056	HCK/PRKCD/LYN/PTPRC	4
BP	GO:0010714	positive regulation of collagen metabolic process	4/572	26/18800	0.00744556603210449	0.043260031921024	0.0314275426613056	TGFB1/ARRB2/PDGFRB/VIM	4
BP	GO:0010882	regulation of cardiac muscle contraction by calcium ion signaling	4/572	26/18800	0.00744556603210449	0.043260031921024	0.0314275426613056	DMD/TMEM38B/RYR2/HRC	4
BP	GO:0010954	positive regulation of protein processing	4/572	26/18800	0.00744556603210449	0.043260031921024	0.0314275426613056	MYH9/MMP14/ANXA2/ENO1	4
BP	GO:0038096	Fc-gamma receptor signaling pathway involved in phagocytosis	4/572	26/18800	0.00744556603210449	0.043260031921024	0.0314275426613056	HCK/PRKCD/LYN/PTPRC	4
BP	GO:0042832	defense response to protozoan	4/572	26/18800	0.00744556603210449	0.043260031921024	0.0314275426613056	IL4R/MYD88/IRF8/SLC11A1	4
BP	GO:0090200	positive regulation of release of cytochrome c from mitochondria	4/572	26/18800	0.00744556603210449	0.043260031921024	0.0314275426613056	MOAP1/PYCARD/PLAUR/MMP9	4
BP	GO:0090382	phagosome maturation	4/572	26/18800	0.00744556603210449	0.043260031921024	0.0314275426613056	CORO1A/SLAMF8/TCIRG1/RAB31	4
BP	GO:1903901	negative regulation of viral life cycle	4/572	26/18800	0.00744556603210449	0.043260031921024	0.0314275426613056	IFITM2/IFITM3/LY6E/PTX3	4
BP	GO:0001678	cellular glucose homeostasis	11/572	154/18800	0.0075484946430837	0.0438037179845861	0.0318225196457921	PPARGC1A/CYBA/ZBTB20/UCP2/HMGN3/TREM2/OXCT1/GPX1/SERPINF1/VSNL1/MLXIPL	11
BP	GO:0002832	negative regulation of response to biotic stimulus	9/572	113/18800	0.00761728855173888	0.0440392127009792	0.0319936018183496	YTHDF3/C1QBP/VSIG4/GRN/ARRB2/SLAMF8/SERPING1/HLA-B/MMP12	9
BP	GO:0018958	phenol-containing compound metabolic process	9/572	113/18800	0.00761728855173888	0.0440392127009792	0.0319936018183496	HPRT1/ITGB2/CRYM/MAOB/LY6E/ABAT/TYRP1/ITGAM/CTSB	9
BP	GO:0031623	receptor internalization	9/572	113/18800	0.00761728855173888	0.0440392127009792	0.0319936018183496	FMR1/UBQLN2/ITGB2/ARRB2/ANXA2/LRP1/FCER1G/LILRB4/RAB31	9
BP	GO:0002437	inflammatory response to antigenic stimulus	7/572	75/18800	0.00774674229449073	0.0446703444174518	0.0324521063099912	HCK/TREM2/HMGB2/GPX1/LYN/C3/FCGR1A	7
BP	GO:0010822	positive regulation of mitochondrion organization	7/572	75/18800	0.00774674229449073	0.0446703444174518	0.0324521063099912	MOAP1/DDHD2/PPARGC1A/PYCARD/TREM2/PLAUR/MMP9	7
BP	GO:0009410	response to xenobiotic stimulus	22/572	411/18800	0.00776444025807741	0.0446703444174518	0.0324521063099912	PRNP/ABCD3/CDKN1B/GATA6/CYBA/NCKAP1L/HMOX1/FBP1/MMP2/OXCT1/MAOB/GPX1/CYBB/ABAT/COL1A1/CYP2J2/LYN/PDE3A/LOX/AOX1/CYP1B1/SFRP1	22
BP	GO:0055069	zinc ion homeostasis	5/572	41/18800	0.00777414706389562	0.0446703444174518	0.0324521063099912	SLC30A9/S100A9/SLC39A8/S100A8/MT1X	5
BP	GO:1905314	semi-lunar valve development	5/572	41/18800	0.00777414706389562	0.0446703444174518	0.0324521063099912	TGFB1/EMILIN1/TNFRSF1A/ELN/HEY2	5
BP	GO:0009914	hormone transport	17/572	290/18800	0.00780941762604205	0.0447910740267954	0.0325398139417159	SLC16A1/UCP2/ALOX5/HMGN3/SPP1/GJA1/C1QTNF1/VAMP8/CRYM/OXCT1/TCIRG1/VSNL1/ABAT/LYN/PFKM/ANXA1/SFRP1	17
BP	GO:0070588	calcium ion transmembrane transport	18/572	314/18800	0.00787165686806715	0.0447910740267954	0.0325398139417159	FMR1/PRNP/MICU2/DMD/G6PD/CYBA/TMEM38B/ANXA2/CORO1A/ANXA2P2/RYR2/AKAP6/PTPN6/THY1/LYN/CACNB2/HRC/PTPRC	18
BP	GO:0045582	positive regulation of T cell differentiation	8/572	94/18800	0.00788445809411794	0.0447910740267954	0.0325398139417159	NCKAP1L/IL4R/CD74/LILRB2/LILRB4/HLA-DRA/PTPRC/ANXA1	8
BP	GO:0071331	cellular response to hexose stimulus	10/572	134/18800	0.00789992402851422	0.0447910740267954	0.0325398139417159	CYBA/ZBTB20/UCP2/HMGN3/TREM2/OXCT1/GPX1/SERPINF1/VSNL1/MLXIPL	10
BP	GO:0010638	positive regulation of organelle organization	25/572	487/18800	0.0079106993062909	0.0447910740267954	0.0325398139417159	MOAP1/LIMCH1/MYLK3/PFN1/CDKN1B/DDHD2/PPARGC1A/GRN/FYCO1/ANXA2/NEK7/PDGFRB/NCKAP1L/HCK/PYCARD/TREM2/LCP1/PLEK/PLAUR/HCLS1/MMP9/SYNPO2L/ANXA1/IGF1/SFRP1	25
BP	GO:0071241	cellular response to inorganic substance	14/572	221/18800	0.00792543913502593	0.0447910740267954	0.0325398139417159	FMR1/PRNP/MTR/CDKN1B/NEK7/ANK3/HMOX1/FBP1/AIFM1/SERPINF1/CYBB/ALOX5AP/MMP9/MT1X	14
BP	GO:0097191	extrinsic apoptotic signaling pathway	14/572	221/18800	0.00792543913502593	0.0447910740267954	0.0325398139417159	LTBR/MOAP1/RB1CC1/TGFB1/SPI1/TNFRSF1A/PYCARD/HMOX1/HMGB2/GPX1/SERPINE1/PTPRC/IGF1/SFRP1	14
BP	GO:0009886	post-embryonic animal morphogenesis	3/572	14/18800	0.00793862725651083	0.0447910740267954	0.0325398139417159	MFAP2/FBN1/EFEMP1	3
BP	GO:0018158	protein oxidation	3/572	14/18800	0.00793862725651083	0.0447910740267954	0.0325398139417159	LOXL2/GPX1/LOX	3
BP	GO:0035791	platelet-derived growth factor receptor-beta signaling pathway	3/572	14/18800	0.00793862725651083	0.0447910740267954	0.0325398139417159	LRP1/PDGFRB/LOX	3
BP	GO:0043301	negative regulation of leukocyte degranulation	3/572	14/18800	0.00793862725651083	0.0447910740267954	0.0325398139417159	SPI1/NCKAP1L/HMOX1	3
BP	GO:0044794	positive regulation by host of viral process	3/572	14/18800	0.00793862725651083	0.0447910740267954	0.0325398139417159	CSF1R/APOE/PPIB	3
BP	GO:0045059	positive thymic T cell selection	3/572	14/18800	0.00793862725651083	0.0447910740267954	0.0325398139417159	CD74/DOCK2/PTPRC	3
BP	GO:0046459	short-chain fatty acid metabolic process	3/572	14/18800	0.00793862725651083	0.0447910740267954	0.0325398139417159	PCCB/PHYH/TYRP1	3
BP	GO:0070141	response to UV-A	3/572	14/18800	0.00793862725651083	0.0447910740267954	0.0325398139417159	TIMP1/MMP2/MMP9	3
BP	GO:0042593	glucose homeostasis	15/572	244/18800	0.00797862638846842	0.0449625840880838	0.0326644125499144	PPARGC1A/CYBA/ZBTB20/SLC16A1/UCP2/ALOX5/HMGN3/TREM2/OXCT1/GPX1/SERPINF1/VSNL1/PYGL/PFKM/MLXIPL	15
BP	GO:0001818	negative regulation of cytokine production	20/572	363/18800	0.00803351178130951	0.0452174707594621	0.0328495825875409	C1QBP/PRNP/TGFB1/LAPTM5/VSIG4/GATA6/ARRB2/NCKAP1L/PYCARD/HMOX1/FN1/TREM2/TYROBP/LILRB4/ACP5/SLC11A1/PTPN6/PTPRC/ANXA1/IGF1	20
BP	GO:0042063	gliogenesis	17/572	291/18800	0.00806822449574712	0.0453583377113851	0.0329519195934222	TGFB1/GRN/C1QA/MMP14/CSF1R/LRP1/TREM2/CDH2/S100A9/LYN/TLR2/VIM/CCL2/C5AR1/S100A8/ANXA1/SERPINE2	17
BP	GO:0019216	regulation of lipid metabolic process	19/572	339/18800	0.00810511214387556	0.0455110793402509	0.0330628833131463	ATG14/TGFB1/PPARGC1A/ZBTB20/PDGFRB/SERPINA3/PRKCD/CD74/EPHX2/TREM2/APOC1/NPC2/APOE/LYN/RARRES2/C3/APOB/MLXIPL/ANXA1	19
BP	GO:0001912	positive regulation of leukocyte mediated cytotoxicity	6/572	58/18800	0.00819223948975856	0.045671735155404	0.0331795965299495	SPI1/TYROBP/HLA-B/HLA-DRA/ITGAM/PTPRC	6
BP	GO:0006584	catecholamine metabolic process	6/572	58/18800	0.00819223948975856	0.045671735155404	0.0331795965299495	HPRT1/ITGB2/MAOB/LY6E/ABAT/ITGAM	6
BP	GO:0009712	catechol-containing compound metabolic process	6/572	58/18800	0.00819223948975856	0.045671735155404	0.0331795965299495	HPRT1/ITGB2/MAOB/LY6E/ABAT/ITGAM	6
BP	GO:0032481	positive regulation of type I interferon production	6/572	58/18800	0.00819223948975856	0.045671735155404	0.0331795965299495	ZBTB20/CD14/HMGB2/MYD88/TLR2/MMP12	6
BP	GO:0071357	cellular response to type I interferon	6/572	58/18800	0.00819223948975856	0.045671735155404	0.0331795965299495	YTHDF3/IFITM2/IFITM3/MYD88/PTPN6/MMP12	6
BP	GO:2000649	regulation of sodium ion transmembrane transporter activity	6/572	58/18800	0.00819223948975856	0.045671735155404	0.0331795965299495	DMD/FXYD5/KLHL24/ANK3/FGF12/GPD1L	6
BP	GO:0033500	carbohydrate homeostasis	15/572	245/18800	0.008269188943919	0.0460459118006809	0.03345142833312	PPARGC1A/CYBA/ZBTB20/SLC16A1/UCP2/ALOX5/HMGN3/TREM2/OXCT1/GPX1/SERPINF1/VSNL1/PYGL/PFKM/MLXIPL	15
BP	GO:0048880	sensory system development	21/572	389/18800	0.00836821454013618	0.0465419818188334	0.0338118132188025	TSPAN12/ZHX2/CDKN1B/C1QA/PDGFRB/GJA1/MEIS2/TCIRG1/SERPINF1/COL4A1/COL5A1/THY1/MFAP2/PROM1/VIM/C3/ITGAM/FBN1/COL5A2/EFEMP1/CYP1B1	21
BP	GO:0046916	cellular transition metal ion homeostasis	9/572	115/18800	0.00851011320096238	0.0472750416608622	0.0343443664425428	SLC30A9/PRNP/FTL/HMOX1/S100A9/SLC11A1/SLC39A8/S100A8/MT1X	9
BP	GO:0001562	response to protozoan	4/572	27/18800	0.0085340196798323	0.0472956380599463	0.0343593293120124	IL4R/MYD88/IRF8/SLC11A1	4
BP	GO:0007214	gamma-aminobutyric acid signaling pathway	4/572	27/18800	0.0085340196798323	0.0472956380599463	0.0343593293120124	PLCL1/GNAI2/GABRB1/GABRA4	4
BP	GO:0051222	positive regulation of protein transport	17/572	293/18800	0.00860650226756571	0.0473745623861104	0.0344166662467624	SAR1B/PRNP/FLNA/TGFB1/ITGB2/ANK3/PRKCD/TREM2/OXCT1/VSNL1/ABAT/TLR2/PFKM/ITGAM/HCLS1/MYOM1/IGF1	17
BP	GO:0010907	positive regulation of glucose metabolic process	5/572	42/18800	0.00860895848613708	0.0473745623861104	0.0344166662467624	EPM2AIP1/KAT2B/PPARGC1A/SLC25A12/IGF1	5
BP	GO:0014911	positive regulation of smooth muscle cell migration	5/572	42/18800	0.00860895848613708	0.0473745623861104	0.0344166662467624	S100A11/PDGFRB/AIF1/CYP1B1/IGF1	5
BP	GO:0042417	dopamine metabolic process	5/572	42/18800	0.00860895848613708	0.0473745623861104	0.0344166662467624	HPRT1/ITGB2/MAOB/ABAT/ITGAM	5
BP	GO:0070296	sarcoplasmic reticulum calcium ion transport	5/572	42/18800	0.00860895848613708	0.0473745623861104	0.0344166662467624	DMD/TMEM38B/RYR2/AKAP6/HRC	5
BP	GO:2000249	regulation of actin cytoskeleton reorganization	5/572	42/18800	0.00860895848613708	0.0473745623861104	0.0344166662467624	CSF1R/HCK/ARHGDIB/GMFG/HCLS1	5
BP	GO:0001558	regulation of cell growth	22/572	415/18800	0.00864207898594826	0.0475010045671311	0.0345085239468554	GOLGA4/RAB21/TGFB1/IGFBP4/CDKN1B/G6PD/CYBA/MMP14/PPP2CA/SPP1/GJA1/ENO1/FBP1/FN1/AKAP6/APOE/TNC/S100A9/S100A8/IGF1/SFRP1/SERPINE2	22
BP	GO:0071326	cellular response to monosaccharide stimulus	10/572	136/18800	0.00873064564254025	0.0479315516342508	0.0348213077271427	CYBA/ZBTB20/UCP2/HMGN3/TREM2/OXCT1/GPX1/SERPINF1/VSNL1/MLXIPL	10
BP	GO:0031102	neuron projection regeneration	6/572	59/18800	0.00889139664864558	0.0485384880395269	0.0352622348120865	MTR/FLNA/GRN/SPP1/MMP2/THY1	6
BP	GO:0046686	response to cadmium ion	6/572	59/18800	0.00889139664864558	0.0485384880395269	0.0352622348120865	PRNP/CDKN1B/HMOX1/CYBB/MMP9/MT1X	6
BP	GO:0003300	cardiac muscle hypertrophy	8/572	96/18800	0.00891342394684968	0.0485384880395269	0.0352622348120865	G6PD/GATA6/TNFRSF1A/RYR2/AKAP6/SORBS2/HEY2/IGF1	8
BP	GO:0006942	regulation of striated muscle contraction	8/572	96/18800	0.00891342394684968	0.0485384880395269	0.0352622348120865	DSG2/DMD/TMEM38B/DSP/RYR2/PKP2/KCNJ2/HRC	8
BP	GO:0051153	regulation of striated muscle cell differentiation	8/572	96/18800	0.00891342394684968	0.0485384880395269	0.0352622348120865	TGFB1/MYLK3/G6PD/MMP14/ARRB2/FZD7/AKAP6/IGF1	8
BP	GO:0006919	activation of cysteine-type endopeptidase activity involved in apoptotic process	7/572	77/18800	0.00891375180738696	0.0485384880395269	0.0352622348120865	LAPTM5/HSPE1/PYCARD/F3/AIFM1/S100A9/S100A8	7
BP	GO:0045913	positive regulation of carbohydrate metabolic process	7/572	77/18800	0.00891375180738696	0.0485384880395269	0.0352622348120865	EPM2AIP1/KAT2B/PPARGC1A/ZBTB20/SLC25A12/MLXIPL/IGF1	7
BP	GO:0019722	calcium-mediated signaling	13/572	202/18800	0.00908381408559709	0.0494070863680037	0.0358932540187662	PRNP/DMD/TMEM38B/CCR1/TREM2/RYR2/AKAP6/RCAN2/PLEK/MYOZ2/HRC/PTPRC/IGF1	13
BP	GO:0002791	regulation of peptide secretion	12/572	180/18800	0.00916911879277697	0.0498132056920819	0.0361882915352976	SLC16A1/UCP2/ALOX5/HMGN3/CD74/OXCT1/TCIRG1/VSNL1/ABAT/PFKM/S100A8/SFRP1	12
BP	GO:1901361	organic cyclic compound catabolic process	25/572	494/18800	0.00937334654588748	0.0508637101673129	0.0369514618970645	LRPPRC/YTHDF3/AASDHPPT/FMR1/CPEB3/FXR1/HPRT1/TTC37/TOB1/ZHX2/FASTKD1/SLCO2B1/PRKCD/SPP1/HMOX1/EPHX2/AIFM1/MAOB/MYD88/APOE/RNASE2/SLC11A1/ACAT1/VIM/RNASE6	25
BP	GO:0000302	response to reactive oxygen species	13/572	203/18800	0.00944533587330251	0.0511950322855042	0.0371921607486765	UCP2/PDGFRB/PRKCD/HMOX1/AIFM1/MMP2/GPX1/APOE/COL1A1/MMP9/HP/ANXA1/CYP1B1	13
BP	GO:0032411	positive regulation of transporter activity	9/572	117/18800	0.00948021434463809	0.05132467488548	0.0372863434887378	DMD/ANK3/PRKCD/TREM2/RYR2/AKAP6/CTSS/CACNB2/CCL2	9
BP	GO:0032691	negative regulation of interleukin-1 beta production	5/572	43/18800	0.00950375466074295	0.0513927056307843	0.0373357664562066	ARRB2/TREM2/LILRB4/ACP5/IGF1	5
BP	GO:0008406	gonad development	14/572	226/18800	0.00954805472838503	0.0515102031421106	0.0374211260337618	GATA6/GAS2/MMP14/ARRB2/ZFPM2/PDGFRB/GJA1/MMP2/HMGB2/NUPR1/BASP1/CYP1B1/SFRP1/PTX3	14
BP	GO:0009743	response to carbohydrate	14/572	226/18800	0.00954805472838503	0.0515102031421106	0.0374211260337618	CDKN1B/CYBA/ZBTB20/UCP2/HMGN3/COL6A2/TREM2/OXCT1/GPX1/SERPINF1/VSNL1/LYN/APOB/MLXIPL	14
BP	GO:0045619	regulation of lymphocyte differentiation	12/572	181/18800	0.00955848100160027	0.0515102031421106	0.0374211260337618	MMP14/NCKAP1L/IL4R/CD74/SLAMF8/LILRB2/LILRB4/PTPN6/HLA-DRA/PTPRC/ANXA1/SFRP1	12
BP	GO:0006163	purine nucleotide metabolic process	21/572	394/18800	0.00958840400955541	0.0516120643410896	0.0374951261450491	OPA1/SUCLG2/SUCLA2/HPRT1/TGFB1/DLD/PPARGC1A/PDHX/ZBTB20/TJP2/DLAT/SLC25A12/ADCY3/ENO1/FBP1/TREM2/NUPR1/ACAT1/PFKM/MLXIPL/IGF1	21
BP	GO:0002468	dendritic cell antigen processing and presentation	3/572	15/18800	0.00970183004535497	0.0516164347274106	0.0374983011427652	CD74/SLC11A1/HLA-DRA	3
BP	GO:0002517	T cell tolerance induction	3/572	15/18800	0.00970183004535497	0.0516164347274106	0.0374983011427652	LILRB2/LILRB4/HLA-B	3
BP	GO:0003214	cardiac left ventricle morphogenesis	3/572	15/18800	0.00970183004535497	0.0516164347274106	0.0374983011427652	RYR2/TBX5/HEY2	3
BP	GO:0010649	regulation of cell communication by electrical coupling	3/572	15/18800	0.00970183004535497	0.0516164347274106	0.0374983011427652	ANK3/TBX5/HRC	3
BP	GO:0032905	transforming growth factor beta1 production	3/572	15/18800	0.00970183004535497	0.0516164347274106	0.0374983011427652	GATA6/TYROBP/COL3A1	3
BP	GO:0034112	positive regulation of homotypic cell-cell adhesion	3/572	15/18800	0.00970183004535497	0.0516164347274106	0.0374983011427652	ANK3/PLAUR/MMRN1	3
BP	GO:0046007	negative regulation of activated T cell proliferation	3/572	15/18800	0.00970183004535497	0.0516164347274106	0.0374983011427652	PRNP/PRKAR1A/LILRB4	3
BP	GO:0001958	endochondral ossification	4/572	28/18800	0.00972148098005043	0.0516164347274106	0.0374983011427652	PEX7/MMP14/CSGALNACT1/COL1A1	4
BP	GO:0031342	negative regulation of cell killing	4/572	28/18800	0.00972148098005043	0.0516164347274106	0.0374983011427652	ARRB2/NCKAP1L/HLA-B/PTPRC	4
BP	GO:0036075	replacement ossification	4/572	28/18800	0.00972148098005043	0.0516164347274106	0.0374983011427652	PEX7/MMP14/CSGALNACT1/COL1A1	4
BP	GO:0090314	positive regulation of protein targeting to membrane	4/572	28/18800	0.00972148098005043	0.0516164347274106	0.0374983011427652	PRNP/ITGB2/ANK3/ITGAM	4
BP	GO:1903319	positive regulation of protein maturation	4/572	28/18800	0.00972148098005043	0.0516164347274106	0.0374983011427652	MYH9/MMP14/ANXA2/ENO1	4
BP	GO:0032368	regulation of lipid transport	9/572	118/18800	0.0099954911474379	0.0530111948396961	0.0385115662973348	SAR1B/SCP2/ANXA2/LRP1/PRKCD/SPP1/C1QTNF1/APOC1/APOE	9
BP	GO:0032479	regulation of type I interferon production	8/572	98/18800	0.0100394924359665	0.0531242294662499	0.0385936836789102	ZBTB20/CD14/PYCARD/HMGB2/MYD88/IRF8/TLR2/MMP12	8
BP	GO:0032606	type I interferon production	8/572	98/18800	0.0100394924359665	0.0531242294662499	0.0385936836789102	ZBTB20/CD14/PYCARD/HMGB2/MYD88/IRF8/TLR2/MMP12	8
BP	GO:0031667	response to nutrient levels	23/572	446/18800	0.0100534473850091	0.0531380294627512	0.0386037090986686	ATG14/AGL/RRAGD/PPARGC1A/G6PD/CYBA/ACADM/SLC16A1/GNAI2/UCP2/SPP1/HMOX1/AIFM1/OXCT1/GPX1/FOLR2/APOE/CYBB/COL1A1/ACAT1/GHR/CYP1B1/SFRP1	23
BP	GO:0040013	negative regulation of locomotion	21/572	396/18800	0.0101150267489585	0.0534032359248844	0.0387963762566116	TGFB1/EMILIN1/LIMCH1/TIMP1/KANK1/LRP1/GJA1/AIF1/HMOX1/CD74/SLAMF8/ARHGDIB/SERPINF1/APOE/THY1/SERPINE1/TBX5/COL3A1/CCL2/CYP1B1/SFRP1	21
BP	GO:0044703	multi-organism reproductive process	13/572	205/18800	0.0102020967651909	0.0538022738191317	0.0390862692568717	YTHDF3/C1QBP/TIMP1/UCP2/SPP1/GJA1/CORIN/PLA2G4C/MMP2/ARHGDIB/CTSB/MMP9/SERPINE2	13
BP	GO:0071900	regulation of protein serine/threonine kinase activity	20/572	372/18800	0.0103456212955369	0.0544978003678281	0.0395915552982952	KAT2B/TGFB1/CDKN1B/PPP2CA/CSF1R/PDGFRB/ACTB/PRKCD/PYCARD/PRKAR1A/APOE/PKIA/PTPN6/THY1/LYN/GHR/PTPRC/PRKAR2B/DIRAS3/SFRP1	20
BP	GO:0090087	regulation of peptide transport	12/572	183/18800	0.0103756495588537	0.05459456953271	0.0396618561492787	SLC16A1/UCP2/ALOX5/HMGN3/CD74/OXCT1/TCIRG1/VSNL1/ABAT/PFKM/S100A8/SFRP1	12
BP	GO:0035306	positive regulation of dephosphorylation	6/572	61/18800	0.0104159821220531	0.054745279772811	0.0397713441059431	TGFB1/PDGFRB/PRKCD/LILRB2/PLEK/PTPRC	6
BP	GO:0050856	regulation of T cell receptor signaling pathway	5/572	44/18800	0.0104605020547299	0.0549176357873318	0.0398965572821417	PRNP/LAPTM5/LILRB4/PTPN6/THY1	5
BP	GO:0051897	positive regulation of protein kinase B signaling	9/572	119/18800	0.0105315849304724	0.0552289050721192	0.0401226881538126	C1QBP/TGFB1/ARRB2/TSPYL5/F3/C1QTNF1/GPX1/CHI3L1/HCLS1	9
BP	GO:0014897	striated muscle hypertrophy	8/572	99/18800	0.0106405693439482	0.0557380159258494	0.0404925469441193	G6PD/GATA6/TNFRSF1A/RYR2/AKAP6/SORBS2/HEY2/IGF1	8
BP	GO:0060284	regulation of cell development	25/572	500/18800	0.0107961287220248	0.0564896880505498	0.0410386216166823	GOLGA4/C1QBP/RAB21/FLNA/TGFB1/PLXND1/GRN/KANK1/TNFRSF1A/SPP1/SLAMF8/FN1/TREM2/HMGB2/TYROBP/SERPINF1/P4HB/THY1/LYN/TLR2/PDE3A/FBN1/HEY2/IGF1/SERPINE2	25
BP	GO:0001773	myeloid dendritic cell activation	4/572	29/18800	0.011011196032803	0.0571678836159828	0.0415313170475193	LTBR/SPI1/PYCARD/DOCK2	4
BP	GO:0002825	regulation of T-helper 1 type immune response	4/572	29/18800	0.011011196032803	0.0571678836159828	0.0415313170475193	IL4R/SLC11A1/IL1R1/ANXA1	4
BP	GO:0003298	physiological muscle hypertrophy	4/572	29/18800	0.011011196032803	0.0571678836159828	0.0415313170475193	G6PD/AKAP6/SORBS2/IGF1	4
BP	GO:0003301	physiological cardiac muscle hypertrophy	4/572	29/18800	0.011011196032803	0.0571678836159828	0.0415313170475193	G6PD/AKAP6/SORBS2/IGF1	4
BP	GO:0019674	NAD metabolic process	4/572	29/18800	0.011011196032803	0.0571678836159828	0.0415313170475193	SLC25A12/ENO1/GPD1L/PFKM	4
BP	GO:0061049	cell growth involved in cardiac muscle cell development	4/572	29/18800	0.011011196032803	0.0571678836159828	0.0415313170475193	G6PD/AKAP6/SORBS2/IGF1	4
BP	GO:0061082	myeloid leukocyte cytokine production	4/572	29/18800	0.011011196032803	0.0571678836159828	0.0415313170475193	TGFB1/LAPTM5/HMOX1/CD74	4
BP	GO:0051258	protein polymerization	16/572	277/18800	0.0110375331063536	0.0572411600631828	0.0415845509118552	PFN1/CDKN1B/KANK1/CAPG/ARPC1B/CORO1A/TMSB10/NCKAP1L/HCK/PRKCD/PYCARD/AIF1/FHOD3/COTL1/ELN/HCLS1	16
BP	GO:0046546	development of primary male sexual characteristics	10/572	141/18800	0.0111004910739615	0.0575039819683206	0.0417754857371258	GATA6/MMP14/LHFPL2/ZFPM2/PDGFRB/GJA1/HMGB2/NUPR1/CYP1B1/SFRP1	10
BP	GO:0031341	regulation of cell killing	8/572	100/18800	0.0112678733105614	0.0583065184271406	0.0423585123248746	ARRB2/SPI1/NCKAP1L/TYROBP/HLA-B/HLA-DRA/ITGAM/PTPRC	8
BP	GO:0003007	heart morphogenesis	15/572	254/18800	0.0112803129820605	0.0583065184271406	0.0423585123248746	FLNA/TGFB1/PLXND1/GATA6/ZFPM2/GJA1/DSP/RYR2/LY6E/PKP2/ELN/COL5A1/TBX5/HEY2/SYNPO2L	15
BP	GO:0002861	regulation of inflammatory response to antigenic stimulus	5/572	45/18800	0.0114811091236225	0.0587876155541682	0.0427080197064571	HCK/TREM2/GPX1/LYN/C3	5
BP	GO:0006110	regulation of glycolytic process	5/572	45/18800	0.0114811091236225	0.0587876155541682	0.0427080197064571	ZBTB20/FBP1/NUPR1/MLXIPL/IGF1	5
BP	GO:0008631	intrinsic apoptotic signaling pathway in response to oxidative stress	5/572	45/18800	0.0114811091236225	0.0587876155541682	0.0427080197064571	PRKCD/TREM2/GPX1/P4HB/CYP1B1	5
BP	GO:0010677	negative regulation of cellular carbohydrate metabolic process	5/572	45/18800	0.0114811091236225	0.0587876155541682	0.0427080197064571	COX11/FAM3C/FBP1/NUPR1/PLEK	5
BP	GO:0033003	regulation of mast cell activation	5/572	45/18800	0.0114811091236225	0.0587876155541682	0.0427080197064571	IL4R/HMOX1/VAMP8/PTPN6/LYN	5
BP	GO:0046006	regulation of activated T cell proliferation	5/572	45/18800	0.0114811091236225	0.0587876155541682	0.0427080197064571	PRNP/PYCARD/PRKAR1A/LILRB4/IGF1	5
BP	GO:1900271	regulation of long-term synaptic potentiation	5/572	45/18800	0.0114811091236225	0.0587876155541682	0.0427080197064571	PRNP/TYROBP/LILRB2/APOE/CALB2	5
BP	GO:1904646	cellular response to amyloid-beta	5/572	45/18800	0.0114811091236225	0.0587876155541682	0.0427080197064571	PRNP/LRP1/GJA1/TREM2/IGF1	5
BP	GO:0006096	glycolytic process	7/572	81/18800	0.0116267452263834	0.0587876155541682	0.0427080197064571	ZBTB20/ENO1/FBP1/NUPR1/PFKM/MLXIPL/IGF1	7
BP	GO:0006446	regulation of translational initiation	7/572	81/18800	0.0116267452263834	0.0587876155541682	0.0427080197064571	YTHDF3/FMR1/MTIF2/DHX29/EIF1B/PAIP2B/BZW2	7
BP	GO:0030500	regulation of bone mineralization	7/572	81/18800	0.0116267452263834	0.0587876155541682	0.0427080197064571	TGFB1/ALOX5/ECM1/GJA1/CCR1/COMP/MGP	7
BP	GO:0048144	fibroblast proliferation	7/572	81/18800	0.0116267452263834	0.0587876155541682	0.0427080197064571	PDGFRB/CD74/FN1/NUPR1/COL3A1/IGF1/SFRP1	7
BP	GO:0030183	B cell differentiation	10/572	142/18800	0.0116278629624564	0.0587876155541682	0.0427080197064571	DNAJB9/MMP14/SPI1/NCKAP1L/SLAMF8/TCIRG1/IRF8/PTPN6/PTPRC/SFRP1	10
BP	GO:0002921	negative regulation of humoral immune response	3/572	16/18800	0.0116746706097323	0.0587876155541682	0.0427080197064571	VSIG4/SERPING1/PTPN6	3
BP	GO:0010715	regulation of extracellular matrix disassembly	3/572	16/18800	0.0116746706097323	0.0587876155541682	0.0427080197064571	TGFB1/CST3/LRP1	3
BP	GO:0017014	protein nitrosylation	3/572	16/18800	0.0116746706097323	0.0587876155541682	0.0427080197064571	DMD/S100A9/S100A8	3
BP	GO:0018119	peptidyl-cysteine S-nitrosylation	3/572	16/18800	0.0116746706097323	0.0587876155541682	0.0427080197064571	DMD/S100A9/S100A8	3
BP	GO:0034349	glial cell apoptotic process	3/572	16/18800	0.0116746706097323	0.0587876155541682	0.0427080197064571	PRKCD/TREM2/CCL2	3
BP	GO:0034375	high-density lipoprotein particle remodeling	3/572	16/18800	0.0116746706097323	0.0587876155541682	0.0427080197064571	PLTP/APOC1/APOE	3
BP	GO:0042159	lipoprotein catabolic process	3/572	16/18800	0.0116746706097323	0.0587876155541682	0.0427080197064571	LYPLA1/APOE/APOB	3
BP	GO:0045342	MHC class II biosynthetic process	3/572	16/18800	0.0116746706097323	0.0587876155541682	0.0427080197064571	TAF7/SPI1/SLC11A1	3
BP	GO:0051014	actin filament severing	3/572	16/18800	0.0116746706097323	0.0587876155541682	0.0427080197064571	MYH9/CAPG/GMFG	3
BP	GO:0051238	sequestering of metal ion	3/572	16/18800	0.0116746706097323	0.0587876155541682	0.0427080197064571	FTL/S100A9/S100A8	3
BP	GO:1905906	regulation of amyloid fibril formation	3/572	16/18800	0.0116746706097323	0.0587876155541682	0.0427080197064571	VBP1/TREM2/APOE	3
BP	GO:0019932	second-messenger-mediated signaling	17/572	303/18800	0.0117445951443626	0.0590761966284106	0.0429176680497259	PRNP/DMD/TMEM38B/PPP2CA/CCR1/TREM2/RYR2/AKAP6/RCAN2/APOE/PLEK/MYOZ2/CAP1/PDE3A/HRC/PTPRC/IGF1	17
BP	GO:0046620	regulation of organ growth	8/572	101/18800	0.011922049881115	0.0598402567987797	0.0434727423881803	G6PD/GATA6/ZFPM2/AKAP6/TBX5/BASP1/HEY2/IGF1	8
BP	GO:0070167	regulation of biomineral tissue development	8/572	101/18800	0.011922049881115	0.0598402567987797	0.0434727423881803	TGFB1/ALOX5/ECM1/GJA1/CCR1/HEY2/COMP/MGP	8
BP	GO:0032623	interleukin-2 production	6/572	63/18800	0.0121173148279632	0.0606902516998416	0.0440902465792032	PRNP/LAPTM5/VSIG4/LILRB4/PTPRC/ANXA1	6
BP	GO:0032663	regulation of interleukin-2 production	6/572	63/18800	0.0121173148279632	0.0606902516998416	0.0440902465792032	PRNP/LAPTM5/VSIG4/LILRB4/PTPRC/ANXA1	6
BP	GO:0006757	ATP generation from ADP	7/572	82/18800	0.0123890711678275	0.0616753848914785	0.0448059260189169	ZBTB20/ENO1/FBP1/NUPR1/PFKM/MLXIPL/IGF1	7
BP	GO:0019319	hexose biosynthetic process	7/572	82/18800	0.0123890711678275	0.0616753848914785	0.0448059260189169	KAT2B/FAM3C/PPARGC1A/ACADM/SLC25A12/FBP1/CHST15	7
BP	GO:0060045	positive regulation of cardiac muscle cell proliferation	4/572	30/18800	0.012406195295275	0.0616753848914785	0.0448059260189169	GATA6/ZFPM2/TBX5/HEY2	4
BP	GO:0060142	regulation of syncytium formation by plasma membrane fusion	4/572	30/18800	0.012406195295275	0.0616753848914785	0.0448059260189169	IL4R/TREM2/TYROBP/CD53	4
BP	GO:0070168	negative regulation of biomineral tissue development	4/572	30/18800	0.012406195295275	0.0616753848914785	0.0448059260189169	TGFB1/ECM1/CCR1/HEY2	4
BP	GO:1903579	negative regulation of ATP metabolic process	4/572	30/18800	0.012406195295275	0.0616753848914785	0.0448059260189169	SLC25A12/FBP1/NUPR1/MLXIPL	4
BP	GO:1990776	response to angiotensin	4/572	30/18800	0.012406195295275	0.0616753848914785	0.0448059260189169	CYBA/PRKCD/CYBB/COL3A1	4
BP	GO:0022604	regulation of cell morphogenesis	17/572	305/18800	0.0124689077079349	0.0619214154785358	0.0449846622894968	C1QBP/RAB21/FLNA/MYH9/PLXND1/ITGB2/GAS2/KANK1/CSF1R/CORO1A/HCK/FN1/P4HB/CD44/SPARC/CCL2/ANXA1	17
BP	GO:0046879	hormone secretion	16/572	281/18800	0.0125199886154721	0.062109223184593	0.0451211008086595	SLC16A1/UCP2/ALOX5/HMGN3/SPP1/GJA1/C1QTNF1/VAMP8/OXCT1/TCIRG1/VSNL1/ABAT/LYN/PFKM/ANXA1/SFRP1	16
BP	GO:0035307	positive regulation of protein dephosphorylation	5/572	46/18800	0.0125674224470366	0.0622127265533533	0.0451962939232471	TGFB1/PDGFRB/PRKCD/LILRB2/PTPRC	5
BP	GO:1904707	positive regulation of vascular associated smooth muscle cell proliferation	5/572	46/18800	0.0125674224470366	0.0622127265533533	0.0451962939232471	GNAI2/GJA1/MMP2/MMP9/IGF1	5
BP	GO:0033135	regulation of peptidyl-serine phosphorylation	10/572	144/18800	0.0127391838840827	0.0629964077393447	0.0457656225347139	TGFB1/DMD/PLCL1/ARRB2/RASSF2/GPD1L/CD44/HRC/HCLS1/MLXIPL	10
BP	GO:0071559	response to transforming growth factor beta	15/572	258/18800	0.0128678764640988	0.0635611541737779	0.0461758994548367	ZYX/TGFB1/EMILIN1/ARRB2/SPI1/COL4A2/COL1A1/PDE3A/LOX/COL1A2/FBN1/COL3A1/SFRP1/USP9Y/MXRA5	15
BP	GO:0002224	toll-like receptor signaling pathway	9/572	123/18800	0.0128941055872494	0.0635611541737779	0.0461758994548367	CYBA/ARRB2/CD14/TREM2/MYD88/CTSS/LYN/TLR2/LY96	9
BP	GO:0002244	hematopoietic progenitor cell differentiation	9/572	123/18800	0.0128941055872494	0.0635611541737779	0.0461758994548367	TGFB1/MLF1/SPI1/CSF1R/HERC6/PLEK/PTPN6/PTPRC/SFRP1	9
BP	GO:0034340	response to type I interferon	6/572	64/18800	0.0130373276834508	0.0641321486781516	0.0465907154720402	YTHDF3/IFITM2/IFITM3/MYD88/PTPN6/MMP12	6
BP	GO:0060760	positive regulation of response to cytokine stimulus	6/572	64/18800	0.0130373276834508	0.0641321486781516	0.0465907154720402	LAPTM5/CD74/TREM2/IL1R1/TLR2/MMP12	6
BP	GO:0009749	response to glucose	12/572	189/18800	0.0131540803809529	0.0646385712738744	0.0469586212970008	CDKN1B/CYBA/ZBTB20/UCP2/HMGN3/COL6A2/TREM2/OXCT1/GPX1/SERPINF1/VSNL1/MLXIPL	12
BP	GO:0014910	regulation of smooth muscle cell migration	7/572	83/18800	0.0131867534092619	0.0646634201210192	0.0469766734844137	S100A11/LRP1/PDGFRB/AIF1/SERPINE1/CYP1B1/IGF1	7
BP	GO:0032092	positive regulation of protein binding	7/572	83/18800	0.0131867534092619	0.0646634201210192	0.0469766734844137	PLXND1/PLCL1/PPP2CA/ANXA2/LRP1/APOE/MMP9	7
BP	GO:0032868	response to insulin	15/572	259/18800	0.0132907357130101	0.0649453305297203	0.0471814757234018	EPM2AIP1/KAT2B/GNAI2/UCP2/KANK1/PRKCD/TBC1D4/FBP1/ZNF106/LYN/RARRES2/TLR2/GHR/GOT1/RAB31	15
BP	GO:0009135	purine nucleoside diphosphate metabolic process	8/572	103/18800	0.0133135847338312	0.0649453305297203	0.0471814757234018	ZBTB20/TJP2/ENO1/FBP1/NUPR1/PFKM/MLXIPL/IGF1	8
BP	GO:0009179	purine ribonucleoside diphosphate metabolic process	8/572	103/18800	0.0133135847338312	0.0649453305297203	0.0471814757234018	ZBTB20/TJP2/ENO1/FBP1/NUPR1/PFKM/MLXIPL/IGF1	8
BP	GO:0110149	regulation of biomineralization	8/572	103/18800	0.0133135847338312	0.0649453305297203	0.0471814757234018	TGFB1/ALOX5/ECM1/GJA1/CCR1/HEY2/COMP/MGP	8
BP	GO:1903076	regulation of protein localization to plasma membrane	8/572	103/18800	0.0133135847338312	0.0649453305297203	0.0471814757234018	PRNP/TGFB1/MMP14/LRP1/ACTB/LYPLA1/VAMP8/TREM2	8
BP	GO:0030098	lymphocyte differentiation	20/572	382/18800	0.0135113974039406	0.0657732578405966	0.0477829482542248	DNAJB9/MMP14/SPI1/NCKAP1L/FZD7/FCER1G/IL4R/CD74/SLAMF8/TCIRG1/IRF8/DOCK2/LILRB2/LILRB4/PTPN6/HLA-DRA/MAFB/PTPRC/ANXA1/SFRP1	20
BP	GO:0050678	regulation of epithelial cell proliferation	20/572	382/18800	0.0135113974039406	0.0657732578405966	0.0477829482542248	TGFB1/CDKN1B/GRN/CYBA/ALOX5/ECM1/FZD7/F3/HMOX1/HMGB2/GPX1/SERPINF1/APOE/NUPR1/SPARC/CCL2/MMP12/C5AR1/IGF1/SFRP1	20
BP	GO:0046660	female sex differentiation	9/572	124/18800	0.0135417559352548	0.065852588831566	0.0478405806227725	GAS2/MMP14/ARRB2/LHFPL2/ZFPM2/MMP2/NUPR1/SFRP1/PTX3	9
BP	GO:0044706	multi-multicellular organism process	13/572	213/18800	0.0137120997965483	0.0661963459759468	0.0480903132706789	YTHDF3/C1QBP/TIMP1/UCP2/SPP1/GJA1/CORIN/PLA2G4C/MMP2/ARHGDIB/CTSB/MMP9/SERPINE2	13
BP	GO:0045646	regulation of erythrocyte differentiation	5/572	47/18800	0.0137212231587512	0.0661963459759468	0.0480903132706789	SPI1/NCKAP1L/HMGB2/LYN/MAFB	5
BP	GO:0002830	positive regulation of type 2 immune response	3/572	17/18800	0.0138610475189641	0.0661963459759468	0.0480903132706789	DENND1B/IL4R/CD74	3
BP	GO:0010934	macrophage cytokine production	3/572	17/18800	0.0138610475189641	0.0661963459759468	0.0480903132706789	TGFB1/LAPTM5/CD74	3
BP	GO:0010935	regulation of macrophage cytokine production	3/572	17/18800	0.0138610475189641	0.0661963459759468	0.0480903132706789	TGFB1/LAPTM5/CD74	3
BP	GO:0016202	regulation of striated muscle tissue development	3/572	17/18800	0.0138610475189641	0.0661963459759468	0.0480903132706789	TGFB1/GJA1/LOX	3
BP	GO:0033194	response to hydroperoxide	3/572	17/18800	0.0138610475189641	0.0661963459759468	0.0480903132706789	PRKCD/AIF1/GPX1	3
BP	GO:0038065	collagen-activated signaling pathway	3/572	17/18800	0.0138610475189641	0.0661963459759468	0.0480903132706789	COL4A2/COL4A1/COL1A1	3
BP	GO:0048569	post-embryonic animal organ development	3/572	17/18800	0.0138610475189641	0.0661963459759468	0.0480903132706789	MFAP2/FBN1/EFEMP1	3
BP	GO:0055089	fatty acid homeostasis	3/572	17/18800	0.0138610475189641	0.0661963459759468	0.0480903132706789	APOE/GOT1/MLXIPL	3
BP	GO:0060192	negative regulation of lipase activity	3/572	17/18800	0.0138610475189641	0.0661963459759468	0.0480903132706789	ANGPTL4/APOC1/ANXA1	3
BP	GO:0070206	protein trimerization	3/572	17/18800	0.0138610475189641	0.0661963459759468	0.0480903132706789	CD74/ALOX5AP/COL1A2	3
BP	GO:0002507	tolerance induction	4/572	31/18800	0.0139092898655417	0.0661963459759468	0.0480903132706789	LILRB2/LILRB4/HLA-B/LYN	4
BP	GO:0002862	negative regulation of inflammatory response to antigenic stimulus	4/572	31/18800	0.0139092898655417	0.0661963459759468	0.0480903132706789	HCK/TREM2/GPX1/LYN	4
BP	GO:0006099	tricarboxylic acid cycle	4/572	31/18800	0.0139092898655417	0.0661963459759468	0.0480903132706789	SUCLG2/SUCLA2/DLAT/NNT	4
BP	GO:0033137	negative regulation of peptidyl-serine phosphorylation	4/572	31/18800	0.0139092898655417	0.0661963459759468	0.0480903132706789	DMD/RASSF2/GPD1L/MLXIPL	4
BP	GO:0060351	cartilage development involved in endochondral bone morphogenesis	4/572	31/18800	0.0139092898655417	0.0661963459759468	0.0480903132706789	SERPINH1/COL1A1/GHR/COMP	4
BP	GO:0061099	negative regulation of protein tyrosine kinase activity	4/572	31/18800	0.0139092898655417	0.0661963459759468	0.0480903132706789	MVP/LILRB4/THY1/PTPRC	4
BP	GO:0070633	transepithelial transport	4/572	31/18800	0.0139092898655417	0.0661963459759468	0.0480903132706789	ACTB/BEST1/CXADR/SLC5A1	4
BP	GO:0110150	negative regulation of biomineralization	4/572	31/18800	0.0139092898655417	0.0661963459759468	0.0480903132706789	TGFB1/ECM1/CCR1/HEY2	4
BP	GO:1902042	negative regulation of extrinsic apoptotic signaling pathway via death domain receptors	4/572	31/18800	0.0139092898655417	0.0661963459759468	0.0480903132706789	HMOX1/HMGB2/GPX1/SERPINE1	4
BP	GO:0003170	heart valve development	6/572	65/18800	0.0140051595284166	0.0663321227492779	0.0481889523642438	TGFB1/EMILIN1/TNFRSF1A/ELN/TBX5/HEY2	6
BP	GO:0014823	response to activity	6/572	65/18800	0.0140051595284166	0.0663321227492779	0.0481889523642438	PPARGC1A/CYBA/COL4A2/MMP2/OXCT1/RYR2	6
BP	GO:0031343	positive regulation of cell killing	6/572	65/18800	0.0140051595284166	0.0663321227492779	0.0481889523642438	SPI1/TYROBP/HLA-B/HLA-DRA/ITGAM/PTPRC	6
BP	GO:0045576	mast cell activation	6/572	65/18800	0.0140051595284166	0.0663321227492779	0.0481889523642438	IL4R/HMOX1/VAMP8/PTPN6/LYN/LCP2	6
BP	GO:0019646	aerobic electron transport chain	7/572	84/18800	0.0140206372025639	0.0663321227492779	0.0481889523642438	NDUFA5/DLD/NDUFS1/UQCRB/NDUFB1/NDUFA8/NDUFAF1	7
BP	GO:1904951	positive regulation of establishment of protein localization	17/572	309/18800	0.0140228062186174	0.0663321227492779	0.0481889523642438	SAR1B/PRNP/FLNA/TGFB1/ITGB2/ANK3/PRKCD/TREM2/OXCT1/VSNL1/ABAT/TLR2/PFKM/ITGAM/HCLS1/MYOM1/IGF1	17
BP	GO:0014812	muscle cell migration	8/572	104/18800	0.0140522138646828	0.0664041549226131	0.0482412822886556	S100A11/LRP1/PDGFRB/AIF1/SERPINE1/ANXA1/CYP1B1/IGF1	8
BP	GO:0022411	cellular component disassembly	23/572	460/18800	0.0140983045848805	0.066554798761084	0.048350722005872	ATG14/RB1CC1/MTIF2/TGFB1/SCAF8/FYCO1/C1QA/MMP14/CAPG/CST3/LRP1/C1QB/VAMP8/TREM2/AIFM1/MMP2/LCP1/PLEK/CTSS/C3/ITGAM/MMP9/MMP12	23
BP	GO:0048639	positive regulation of developmental growth	11/572	169/18800	0.014506505052167	0.0683440273232375	0.0496505605513118	GOLGA4/GATA6/ZFPM2/FN1/AKAP6/PPIB/TBX5/GHR/BASP1/HEY2/IGF1	11
BP	GO:1901136	carbohydrate derivative catabolic process	11/572	169/18800	0.014506505052167	0.0683440273232375	0.0496505605513118	HPRT1/TGFB1/CST3/PRKCD/LYVE1/GPD1L/CHI3L1/ACAT1/NPL/CD44/MMP12	11
BP	GO:0050796	regulation of insulin secretion	10/572	147/18800	0.014553545905572	0.0684279673451742	0.0497115412881088	SLC16A1/UCP2/ALOX5/HMGN3/OXCT1/TCIRG1/VSNL1/ABAT/PFKM/SFRP1	10
BP	GO:0071322	cellular response to carbohydrate stimulus	10/572	147/18800	0.014553545905572	0.0684279673451742	0.0497115412881088	CYBA/ZBTB20/UCP2/HMGN3/TREM2/OXCT1/GPX1/SERPINF1/VSNL1/MLXIPL	10
CC	GO:0062023	collagen-containing extracellular matrix	64/581	429/19594	4.95264540027661e-27	2.5208965087408e-24	1.79859227694256e-24	ANXA7/TGFB1/EMILIN1/TIMP1/C1QA/TGFBI/SERPINH1/ANXA2/ECM1/ADAMTS2/COL6A2/C1QB/ANGPTL4/SERPINA3/F3/PXDN/COL4A2/F13A1/LOXL2/CTSC/FN1/ANXA2P2/MMP2/BGN/COL21A1/COL6A3/SERPINF1/APOE/PCOLCE/COL4A1/TNC/ELN/CDH2/COL1A1/SERPING1/S100A9/SERPINA1/COL5A1/CTSS/SERPINE1/MFAP2/RARRES2/S100A4/THBS2/CTSB/LOX/COL1A2/SPARC/FBN1/COMP/COL3A1/VCAN/MGP/MMP9/COL5A2/AEBP1/EFEMP1/S100A8/ANXA1/SFRP1/MMRN1/PRG4/SERPINE2/MXRA5	64
CC	GO:0031983	vesicle lumen	43/581	327/19594	2.17302944666308e-16	5.53035994175755e-14	3.94576399525665e-14	AGL/TGFB1/NHLRC2/MVP/FAM3C/GRN/TIMP1/MAN2B1/ALOX5/ANXA2/ECM1/S100A11/FTL/SERPINA3/PRKCD/PYCARD/F13A1/CTSC/FN1/NPC2/CDC37L1/DOCK2/COTL1/SERPING1/RNASE2/S100A9/SERPINA1/PTPN6/SERPINE1/GMFG/CHI3L1/RARRES2/CAP1/C3/PYGL/SPARC/APOB/LYZ/S100A8/HP/IGF1/MMRN1/PTX3	43
CC	GO:0034774	secretory granule lumen	42/581	322/19594	6.58778639100298e-16	1.11772775767351e-13	7.97468878910887e-14	AGL/TGFB1/NHLRC2/MVP/FAM3C/GRN/TIMP1/MAN2B1/ALOX5/ANXA2/ECM1/S100A11/FTL/SERPINA3/PRKCD/PYCARD/F13A1/CTSC/FN1/NPC2/CDC37L1/DOCK2/COTL1/SERPING1/RNASE2/S100A9/SERPINA1/PTPN6/SERPINE1/GMFG/CHI3L1/RARRES2/CAP1/C3/PYGL/SPARC/LYZ/S100A8/HP/IGF1/MMRN1/PTX3	42
CC	GO:0060205	cytoplasmic vesicle lumen	42/581	325/19594	9.19904119400915e-16	1.17057799193766e-13	8.35176108403462e-14	AGL/TGFB1/NHLRC2/MVP/FAM3C/GRN/TIMP1/MAN2B1/ALOX5/ANXA2/ECM1/S100A11/FTL/SERPINA3/PRKCD/PYCARD/F13A1/CTSC/FN1/NPC2/CDC37L1/DOCK2/COTL1/SERPING1/RNASE2/S100A9/SERPINA1/PTPN6/SERPINE1/GMFG/CHI3L1/RARRES2/CAP1/C3/PYGL/SPARC/LYZ/S100A8/HP/IGF1/MMRN1/PTX3	42
CC	GO:0005788	endoplasmic reticulum lumen	35/581	311/19594	1.38266491986157e-11	1.40755288841908e-09	1.00425136284683e-09	COLGALT1/IGFBP4/DNAJB9/TIMP1/SERPINH1/APOL1/CST3/COL6A2/FKBP10/RCN3/SPP1/COL4A2/CTSC/FN1/COL21A1/COL6A3/APOE/COL4A1/TNC/PPIB/CDH2/P4HB/COL1A1/SERPING1/SERPINA1/COL5A1/C3/PLAUR/HRC/COL1A2/FBN1/COL3A1/VCAN/APOB/COL5A2	35
CC	GO:0030667	secretory granule membrane	34/581	312/19594	6.5958441442239e-11	5.59547444901661e-09	3.99222145571447e-09	ANXA7/DYNC1LI1/ITGB2/CYBA/LILRB3/CD14/LHFPL2/RAB5C/LAIR1/NCKAP1L/FCER1G/GLIPR1/ANPEP/DSP/VAMP8/CADPS/TYROBP/TCIRG1/CD53/LILRB2/C3AR1/CYBB/HLA-B/SLC11A1/FCGR2A/TLR2/PLAUR/ITGAM/CD44/DSC1/RAB31/SPARC/PTPRC/C5AR1	34
CC	GO:0005581	collagen trimer	17/581	86/19594	5.00979649797035e-10	3.64283773923844e-08	2.59906735608988e-08	EMILIN1/C1QA/COL6A2/C1QB/C1QTNF1/MARCO/COL4A2/MSR1/COL21A1/COL6A3/COL4A1/COL1A1/COL5A1/LOX/COL1A2/COL3A1/COL5A2	17
CC	GO:0030055	cell-substrate junction	38/581	428/19594	1.93669652609836e-09	1.16760483065521e-07	8.33054837299241e-08	ZYX/PPP1CB/RAB21/FLNA/DMD/MYH9/DCAF6/PFN1/GNB2/ITGB2/CYBA/MMP14/ARPC1B/LRP1/PDGFRB/LMO7/ACTB/HCK/GJA1/CSRP1/RPS11/LCP1/TNC/PPIB/CDH2/P4HB/SLA/THY1/CAP1/VIM/CNN1/PLAUR/CD44/SORBS2/TPM4/APBB1IP/PTPRC/ANXA1	38
CC	GO:0005775	vacuolar lumen	23/581	174/19594	2.06452720548073e-09	1.16760483065521e-07	8.33054837299241e-08	GRN/TCN2/MAN2B1/ANXA2/PDGFRB/FTL/SERPINA3/PRKCD/PYCARD/PLD3/CD74/CTSC/BGN/NPC2/RNASE2/CTSS/CAP1/C3/CTSB/LIPA/VCAN/APOB/LYZ	23
CC	GO:0070820	tertiary granule	22/581	164/19594	3.49935105782051e-09	1.70280246187443e-07	1.2149040416641e-07	DYNC1LI1/ITGB2/CYBA/CST3/LAIR1/NCKAP1L/FCER1G/DSP/VAMP8/TCIRG1/CD53/LILRB2/CYBB/SLC11A1/PTPN6/CTSS/ITGAM/DSC1/MMP9/LYZ/HP/PTX3	22
CC	GO:0005925	focal adhesion	37/581	419/19594	3.67992673489562e-09	1.70280246187443e-07	1.2149040416641e-07	ZYX/PPP1CB/RAB21/FLNA/MYH9/DCAF6/PFN1/GNB2/ITGB2/CYBA/MMP14/ARPC1B/LRP1/PDGFRB/LMO7/ACTB/HCK/GJA1/CSRP1/RPS11/LCP1/TNC/PPIB/CDH2/P4HB/SLA/THY1/CAP1/VIM/CNN1/PLAUR/CD44/SORBS2/TPM4/APBB1IP/PTPRC/ANXA1	37
CC	GO:0030139	endocytic vesicle	32/581	342/19594	1.0769389098589e-08	4.56801587598484e-07	3.25915722720457e-07	ATG14/ZYX/STAB1/CYBA/ARRB2/CORO1A/RAB5C/LRP1/MARCO/NCF4/CD74/MSR1/VAMP8/TCIRG1/APOE/CD163/CYBB/HLA-B/SLC11A1/CTSS/LYN/TLR2/HLA-DRA/VIM/TYRP1/RAB31/SPARC/FCGR1A/APOB/NCF2/HP/HLA-DPA1	32
CC	GO:1990204	oxidoreductase complex	18/581	120/19594	1.58334415307103e-08	6.19940133779351e-07	4.42310714825512e-07	ETFA/CBR4/NDUFA5/DLD/PDHX/CYBA/NDUFS1/UQCRC2/DLAT/UQCRB/NCF4/NDUFB1/NDUFA8/CYBB/P4HB/GPD1L/NDUFAF1/NCF2	18
CC	GO:0031091	platelet alpha granule	15/581	91/19594	6.89566079277836e-08	2.50706524537442e-06	1.78872404023198e-06	TGFB1/NHLRC2/TIMP1/LHFPL2/SERPINA3/F13A1/FN1/SERPING1/SERPINA1/SERPINE1/THBS2/SPARC/IGF1/MMRN1/SERPINE2	15
CC	GO:0030666	endocytic vesicle membrane	22/581	194/19594	7.79955402741675e-08	2.64664866663675e-06	1.88831308032195e-06	STAB1/CYBA/CORO1A/LRP1/MARCO/CD74/MSR1/VAMP8/TCIRG1/APOE/CD163/CYBB/HLA-B/SLC11A1/LYN/TLR2/HLA-DRA/TYRP1/RAB31/FCGR1A/APOB/HLA-DPA1	22
CC	GO:0101002	ficolin-1-rich granule	21/581	185/19594	1.51230879112364e-07	4.81103234176208e-06	3.432542979853e-06	DYNC1LI1/AGL/MVP/ITGB2/ALOX5/CST3/NCKAP1L/PLEKHO2/FCER1G/DSP/TCIRG1/LILRB2/COTL1/SERPINA1/SLC11A1/CTSS/GMFG/PYGL/CTSB/DSC1/MMP9	21
CC	GO:0072562	blood microparticle	18/581	147/19594	3.76211844657627e-07	1.12642252312195e-05	8.03672361652515e-06	TGFB1/PFN1/CLIC1/APOL1/C1QB/ANGPTL4/ACTB/C1R/SERPINA3/F13A1/FN1/APOE/CFB/SERPING1/ACTG2/C3/C1S/HP	18
CC	GO:0045121	membrane raft	28/581	326/19594	5.26215968002988e-07	1.42462518176872e-05	1.01643198781968e-05	PRNP/DMD/ITGB2/PPP2CA/SERPINH1/GNAI2/CD14/ANXA2/SELPLG/HCK/TNFRSF1A/GJA1/PRKAR1A/HMOX1/TREM2/CXADR/AKAP6/CDH2/PLVAP/TUBA1C/THY1/LYN/TLR2/LCP2/ITGAM/PTPRC/PRKAR2B/MS4A4A	28
CC	GO:0031093	platelet alpha granule lumen	12/581	67/19594	5.58742467233482e-07	1.42462518176872e-05	1.01643198781968e-05	TGFB1/NHLRC2/TIMP1/SERPINA3/F13A1/FN1/SERPING1/SERPINA1/SERPINE1/SPARC/IGF1/MMRN1	12
CC	GO:0098857	membrane microdomain	28/581	327/19594	5.59774138219536e-07	1.42462518176872e-05	1.01643198781968e-05	PRNP/DMD/ITGB2/PPP2CA/SERPINH1/GNAI2/CD14/ANXA2/SELPLG/HCK/TNFRSF1A/GJA1/PRKAR1A/HMOX1/TREM2/CXADR/AKAP6/CDH2/PLVAP/TUBA1C/THY1/LYN/TLR2/LCP2/ITGAM/PTPRC/PRKAR2B/MS4A4A	28
CC	GO:0034358	plasma lipoprotein particle	9/581	36/19594	7.66743389004227e-07	1.77396538637796e-05	1.2656768861553e-05	PLTP/APOL1/MSR1/APOC1/APOE/VLDLR/APOO/PLA2G7/APOB	9
CC	GO:1990777	lipoprotein particle	9/581	36/19594	7.66743389004227e-07	1.77396538637796e-05	1.2656768861553e-05	PLTP/APOL1/MSR1/APOC1/APOE/VLDLR/APOO/PLA2G7/APOB	9
CC	GO:0032994	protein-lipid complex	9/581	39/19594	1.5942507668128e-06	3.52814626220745e-05	2.51723805286231e-05	PLTP/APOL1/MSR1/APOC1/APOE/VLDLR/APOO/PLA2G7/APOB	9
CC	GO:0098644	complex of collagen trimers	7/581	22/19594	2.24984512666014e-06	4.77154653945837e-05	3.40437091534099e-05	COL4A2/COL4A1/COL1A1/COL5A1/COL1A2/COL3A1/COL5A2	7
CC	GO:0035578	azurophil granule lumen	13/581	91/19594	2.76252851743697e-06	5.62450806150168e-05	4.0129361621716e-05	GRN/MAN2B1/ANXA2/FTL/SERPINA3/PRKCD/PYCARD/CTSC/NPC2/RNASE2/CAP1/C3/LYZ	13
CC	GO:0005766	primary lysosome	17/581	155/19594	3.69042406141943e-06	6.95713276763886e-05	4.96372826974544e-05	GRN/MAN2B1/ANXA2/RAB5C/FTL/SERPINA3/PRKCD/GLIPR1/PYCARD/VAMP8/CTSC/NPC2/C3AR1/RNASE2/CAP1/C3/LYZ	17
CC	GO:0042582	azurophil granule	17/581	155/19594	3.69042406141943e-06	6.95713276763886e-05	4.96372826974544e-05	GRN/MAN2B1/ANXA2/RAB5C/FTL/SERPINA3/PRKCD/GLIPR1/PYCARD/VAMP8/CTSC/NPC2/C3AR1/RNASE2/CAP1/C3/LYZ	17
CC	GO:0005604	basement membrane	13/581	95/19594	4.51254702880307e-06	8.20316584878844e-05	5.85273956743255e-05	TIMP1/TGFBI/ANXA2/COL4A2/LOXL2/FN1/ANXA2P2/SERPINF1/COL4A1/COL5A1/THBS2/SPARC/FBN1	13
CC	GO:0043292	contractile fiber	21/581	238/19594	9.13212407784235e-06	0.000160284522607647	0.000114358722571891	FXR1/FLNA/KAT2B/DMD/HOMER1/ANK3/GJA1/MYOM2/ENO1/CSRP1/MMP2/RYR2/FHOD3/KLHL41/MYOZ2/HRC/SORBS2/TPM4/MYOM1/SYNPO2L/TNNT1	21
CC	GO:0034364	high-density lipoprotein particle	7/581	27/19594	1.02970848556986e-05	0.00017470720638502	0.000124648921937404	PLTP/APOL1/APOC1/APOE/APOO/PLA2G7/APOB	7
CC	GO:0014704	intercalated disc	9/581	49/19594	1.18687978644276e-05	0.000194878003644956	0.000139040246629118	DSG2/ANK3/GJA1/DSP/CXADR/AKAP6/PKP2/CDH2/KCNJ2	9
CC	GO:0005759	mitochondrial matrix	32/581	473/19594	1.40010115130858e-05	0.000213846304226175	0.000152573622082578	LRPPRC/SUCLG2/ETFA/MRPS30/AUH/C1QBP/SUCLA2/CBR4/LACTB2/ALDH5A1/PCCB/ACADSB/DLD/ETFDH/MIPEP/PDHX/HSPE1/ACAD8/NUBPL/ACADM/NDUFS1/FASTKD1/MRPS28/DLAT/DECR1/ALAS1/OXCT1/GPX1/ABAT/NDUFAF1/ACAT1/BDH1	32
CC	GO:0005583	fibrillar collagen trimer	5/581	12/19594	1.50125130451388e-05	0.000213846304226175	0.000152573622082578	COL1A1/COL5A1/COL1A2/COL3A1/COL5A2	5
CC	GO:0034362	low-density lipoprotein particle	5/581	12/19594	1.50125130451388e-05	0.000213846304226175	0.000152573622082578	MSR1/APOE/APOO/PLA2G7/APOB	5
CC	GO:0098643	banded collagen fibril	5/581	12/19594	1.50125130451388e-05	0.000213846304226175	0.000152573622082578	COL1A1/COL5A1/COL1A2/COL3A1/COL5A2	5
CC	GO:0045335	phagocytic vesicle	15/581	138/19594	1.52147383761689e-05	0.000213846304226175	0.000152573622082578	ATG14/ZYX/CYBA/CORO1A/NCF4/VAMP8/TCIRG1/CYBB/HLA-B/SLC11A1/CTSS/TLR2/VIM/RAB31/NCF2	15
CC	GO:0030017	sarcomere	19/581	209/19594	1.58812135689084e-05	0.000213846304226175	0.000152573622082578	FLNA/KAT2B/DMD/HOMER1/ANK3/MYOM2/ENO1/CSRP1/MMP2/RYR2/FHOD3/KLHL41/MYOZ2/HRC/SORBS2/TPM4/MYOM1/SYNPO2L/TNNT1	19
CC	GO:0030016	myofibril	20/581	228/19594	1.61800890235736e-05	0.000213846304226175	0.000152573622082578	FXR1/FLNA/KAT2B/DMD/HOMER1/ANK3/MYOM2/ENO1/CSRP1/MMP2/RYR2/FHOD3/KLHL41/MYOZ2/HRC/SORBS2/TPM4/MYOM1/SYNPO2L/TNNT1	20
CC	GO:0015629	actin cytoskeleton	33/581	499/19594	1.63850802845203e-05	0.000213846304226175	0.000152573622082578	ZYX/MYL6/FLNA/KAT2B/DMD/DAAM1/MYH9/LIMCH1/MYLK3/CYBA/GAS2/CAPG/ARPC1B/CORO1A/ACTB/HCK/CORIN/AIF1/MYO1F/LCP1/MYH7B/COTL1/CDH2/MYOZ2/ACTG2/CAP1/MYLK/SORBS2/HCLS1/TPM4/SYNPO2L/ANXA1/TNNT1	33
CC	GO:0034361	very-low-density lipoprotein particle	6/581	20/19594	1.80036304671779e-05	0.00022350848555594	0.000159467330197082	APOL1/APOC1/APOE/VLDLR/APOO/APOB	6
CC	GO:0034385	triglyceride-rich plasma lipoprotein particle	6/581	20/19594	1.80036304671779e-05	0.00022350848555594	0.000159467330197082	APOL1/APOC1/APOE/VLDLR/APOO/APOB	6
CC	GO:0043202	lysosomal lumen	12/581	97/19594	2.96164408211905e-05	0.000358923056618714	0.00025608200710052	TCN2/MAN2B1/PDGFRB/PLD3/CD74/BGN/NPC2/CTSS/CTSB/LIPA/VCAN/APOB	12
CC	GO:0042383	sarcolemma	14/581	131/19594	3.51896543975414e-05	0.000416547304380199	0.000297195367616935	DMD/COL6A2/ANK3/BGN/POPDC3/RYR2/COL6A3/AKAP6/SLC27A6/SGCG/CDH2/KCNJ2/CACNB2/ANXA1	14
CC	GO:0044291	cell-cell contact zone	10/581	71/19594	4.41314766273543e-05	0.000510520945530076	0.000364243048718594	DSG2/TJP2/ANK3/GJA1/DSP/CXADR/AKAP6/PKP2/CDH2/KCNJ2	10
CC	GO:0070821	tertiary granule membrane	10/581	73/19594	5.63176137090321e-05	0.000637014786175496	0.000454493022914996	ITGB2/CYBA/LAIR1/FCER1G/VAMP8/CD53/LILRB2/CYBB/SLC11A1/ITGAM	10
CC	GO:0030057	desmosome	6/581	25/19594	7.24969659583083e-05	0.000774615560939926	0.000552667497723657	DSG2/KLHL24/DSP/PERP/PKP2/DSC1	6
CC	GO:0042611	MHC protein complex	6/581	25/19594	7.24969659583083e-05	0.000774615560939926	0.000552667497723657	CD74/HLA-DMB/HLA-B/HLA-DRA/HLA-DMA/HLA-DPA1	6
CC	GO:0101003	ficolin-1-rich granule membrane	9/581	61/19594	7.30482257860834e-05	0.000774615560939926	0.000552667497723657	DYNC1LI1/ITGB2/NCKAP1L/FCER1G/DSP/TCIRG1/LILRB2/SLC11A1/DSC1	9
CC	GO:0042581	specific granule	15/581	160/19594	8.61272014008291e-05	0.00089466827577596	0.000638321900822471	ITGB2/CYBA/LAIR1/VAMP8/CD53/DOCK2/C3AR1/CYBB/PTPN6/CHI3L1/PLAUR/ITGAM/LYZ/HP/PTX3	15
CC	GO:0042613	MHC class II protein complex	5/581	17/19594	0.000103692070367515	0.0010555852763413	0.000753131879511424	CD74/HLA-DMB/HLA-DRA/HLA-DMA/HLA-DPA1	5
CC	GO:0044853	plasma membrane raft	12/581	113/19594	0.000133690391048163	0.001334282530265	0.000951974920776396	ITGB2/SELPLG/HCK/PRKAR1A/HMOX1/TREM2/AKAP6/CDH2/PLVAP/LCP2/ITGAM/MS4A4A	12
CC	GO:0005774	vacuolar membrane	28/581	449/19594	0.00019120252557576	0.0018534493099999	0.00132238654110219	ATG14/RB1CC1/AP1B1/AP5M1/LAPTM5/GNB2/GRN/IFITM2/SLC36A1/ANXA2/RAB5C/LRP1/IFITM3/GLIPR1/PLD3/ANPEP/CD74/VAMP8/TCIRG1/C3AR1/HLA-DMB/VLDLR/LYN/DRAM1/HLA-DRA/HLA-DMA/SLC39A8/HLA-DPA1	28
CC	GO:0005765	lysosomal membrane	26/581	404/19594	0.000196633129155195	0.0018534493099999	0.00132238654110219	AP1B1/AP5M1/LAPTM5/GNB2/GRN/IFITM2/SLC36A1/ANXA2/RAB5C/LRP1/IFITM3/GLIPR1/PLD3/ANPEP/CD74/VAMP8/TCIRG1/C3AR1/HLA-DMB/VLDLR/LYN/DRAM1/HLA-DRA/HLA-DMA/SLC39A8/HLA-DPA1	26
CC	GO:0098852	lytic vacuole membrane	26/581	404/19594	0.000196633129155195	0.0018534493099999	0.00132238654110219	AP1B1/AP5M1/LAPTM5/GNB2/GRN/IFITM2/SLC36A1/ANXA2/RAB5C/LRP1/IFITM3/GLIPR1/PLD3/ANPEP/CD74/VAMP8/TCIRG1/C3AR1/HLA-DMB/VLDLR/LYN/DRAM1/HLA-DRA/HLA-DMA/SLC39A8/HLA-DPA1	26
CC	GO:0005911	cell-cell junction	30/581	497/19594	0.000201064342647512	0.00186075909831971	0.00132760187968214	ZYX/DSG2/MPDZ/FLNA/MYH9/PDZD2/KLHL24/TJP2/ANXA2/S100A11/CORO1A/ANK3/ACTB/PRKCD/GJA1/DSP/CXADR/CD53/AKAP6/PERP/PKP2/CDH2/PTPN6/LYN/KCNJ2/LCP2/DSC1/CDH11/ANXA1/CALB2	30
CC	GO:1904813	ficolin-1-rich granule lumen	12/581	124/19594	0.000321030992828306	0.00291794241695728	0.00208187391965725	AGL/MVP/ALOX5/CST3/PLEKHO2/COTL1/SERPINA1/CTSS/GMFG/PYGL/CTSB/MMP9	12
CC	GO:0005743	mitochondrial inner membrane	29/581	491/19594	0.000365567985154251	0.00326445797269322	0.00232910350652293	PTCD3/OPA1/COX11/MRPS30/GHITM/MRS2/MICU2/NDUFA5/NDUFAF4/UQCC1/ETFDH/HIGD1A/NDUFS1/HCCS/UCP2/UQCRC2/MRPS28/SLC25A12/UQCRB/NNT/AIFM1/NDUFB1/NDUFA8/MPC1/APOO/NDUFAF1/LYN/CKMT2/BDH1	29
CC	GO:0032982	myosin filament	5/581	22/19594	0.000390278293715589	0.00342502847415922	0.00244366626736621	MYH9/MYOM2/MYH7B/ACTG2/MYOM1	5
CC	GO:0016323	basolateral plasma membrane	17/581	226/19594	0.000434366171105418	0.00372776733111574	0.00265966234977754	SLC16A1/ARRB2/ANXA2/LRP1/ANK3/SLC7A7/ST14/DSP/BEST1/CXADR/ABCA8/CDH2/CD44/SLC39A8/C5AR1/ANXA1/AQP9	17
CC	GO:0030670	phagocytic vesicle membrane	9/581	77/19594	0.000446746183100315	0.00372776733111574	0.00265966234977754	CYBA/CORO1A/VAMP8/TCIRG1/CYBB/HLA-B/SLC11A1/TLR2/RAB31	9
CC	GO:0042641	actomyosin	9/581	77/19594	0.000446746183100315	0.00372776733111574	0.00265966234977754	ZYX/KAT2B/DAAM1/MYH9/LIMCH1/CYBA/LCP1/MYLK/TPM4	9
CC	GO:0032432	actin filament bundle	9/581	78/19594	0.000491986018958766	0.00403904651048406	0.00288175172395202	ZYX/FLNA/DAAM1/MYH9/LIMCH1/CYBA/LCP1/MYLK/TPM4	9
CC	GO:0031233	intrinsic component of external side of plasma membrane	5/581	24/19594	0.000599802377908821	0.00473143321749393	0.00337575113232428	PRNP/CD14/F3/FOLR2/THY1	5
CC	GO:0031089	platelet dense granule lumen	4/581	14/19594	0.000604210528756592	0.00473143321749393	0.00337575113232428	FAM3C/ECM1/CDC37L1/RARRES2	4
CC	GO:0043020	NADPH oxidase complex	4/581	14/19594	0.000604210528756592	0.00473143321749393	0.00337575113232428	CYBA/NCF4/CYBB/NCF2	4
CC	GO:0031674	I band	12/581	139/19594	0.000900412849122979	0.00694409303338782	0.00495442476790156	FLNA/KAT2B/DMD/HOMER1/ANK3/CSRP1/RYR2/FHOD3/MYOZ2/HRC/SORBS2/SYNPO2L	12
CC	GO:0001725	stress fiber	8/581	69/19594	0.000970611326550958	0.0072653112531535	0.00518360538173499	ZYX/DAAM1/MYH9/LIMCH1/CYBA/LCP1/MYLK/TPM4	8
CC	GO:0097517	contractile actin filament bundle	8/581	69/19594	0.000970611326550958	0.0072653112531535	0.00518360538173499	ZYX/DAAM1/MYH9/LIMCH1/CYBA/LCP1/MYLK/TPM4	8
CC	GO:0043034	costamere	4/581	16/19594	0.00104792850892438	0.00773037117452911	0.00551541320486515	FXR1/DMD/HOMER1/ANK3	4
CC	GO:1904724	tertiary granule lumen	7/581	55/19594	0.00114848852125307	0.00835115224739733	0.00595832390725278	CST3/PTPN6/CTSS/MMP9/LYZ/HP/PTX3	7
CC	GO:0001891	phagocytic cup	5/581	28/19594	0.00125771682660758	0.00901658964427121	0.00643309570318182	CORO1A/AIF1/LCP1/RAB31/ANXA1	5
CC	GO:0030669	clathrin-coated endocytic vesicle membrane	8/581	72/19594	0.00128594220176941	0.00909089695417539	0.00648611198260885	CD74/VAMP8/APOE/HLA-DRA/TYRP1/FCGR1A/APOB/HLA-DPA1	8
CC	GO:0009925	basal plasma membrane	17/581	251/19594	0.00139729517324519	0.0097427841531754	0.00695121607454351	SLC16A1/ARRB2/ANXA2/LRP1/ANK3/SLC7A7/ST14/DSP/BEST1/CXADR/ABCA8/CDH2/CD44/SLC39A8/C5AR1/ANXA1/AQP9	17
CC	GO:0030018	Z disc	11/581	127/19594	0.0014165040262305	0.00974325066690977	0.00695154891962335	FLNA/DMD/HOMER1/ANK3/CSRP1/RYR2/FHOD3/MYOZ2/HRC/SORBS2/SYNPO2L	11
CC	GO:0042470	melanosome	10/581	109/19594	0.00149516973001142	0.00995810250084279	0.00710483996027456	MMP14/CAPG/ANXA2/RAB5C/ANXA2P2/SERPINF1/PPIB/P4HB/TYRP1/CTSB	10
CC	GO:0048770	pigment granule	10/581	109/19594	0.00149516973001142	0.00995810250084279	0.00710483996027456	MMP14/CAPG/ANXA2/RAB5C/ANXA2P2/SERPINF1/PPIB/P4HB/TYRP1/CTSB	10
CC	GO:0035579	specific granule membrane	9/581	91/19594	0.00150643200896836	0.00995810250084279	0.00710483996027456	ITGB2/CYBA/LAIR1/VAMP8/CD53/C3AR1/CYBB/PLAUR/ITGAM	9
CC	GO:0098636	protein complex involved in cell adhesion	6/581	43/19594	0.0015882503792541	0.0103643518338505	0.00739468800057578	EMILIN1/ITGB2/LYN/PLAUR/ITGAM/MMRN1	6
CC	GO:0019897	extrinsic component of plasma membrane	13/581	170/19594	0.0017116828793614	0.0110284377923412	0.00786849558134155	FMR1/GNB2/GNAI2/HCK/ST14/GNA15/GNG7/CDH2/SLA/LYN/CDH11/ANXA1/SERPINE2	13
CC	GO:0001772	immunological synapse	6/581	44/19594	0.00179368644060834	0.0114123299783706	0.0081423923948668	MYH9/CORO1A/CD37/PRKAR1A/CD53/HLA-DRA	6
CC	GO:0005912	adherens junction	13/581	172/19594	0.00189983657828781	0.0119384792388703	0.00851778582858082	ZYX/MYH9/KLHL24/TJP2/ANXA2/S100A11/ACTB/CXADR/PKP2/CDH2/LYN/CDH11/ANXA1	13
CC	GO:0005884	actin filament	10/581	113/19594	0.00196058288457645	0.0121699596127977	0.00868294088804718	GAS2/CORO1A/ACTB/HCK/AIF1/LCP1/COTL1/HCLS1/TPM4/ANXA1	10
CC	GO:0009897	external side of plasma membrane	25/581	455/19594	0.00244041352610168	0.0149659094552501	0.0106777763665831	PRNP/ITGB2/CD248/CD14/FCGRT/FCER1G/IL4R/F3/ANPEP/CCR1/CD74/MSR1/FOLR2/CD163/CRLF1/P4HB/THY1/IL1R1/GHR/OSMR/ITGAM/CTSB/PTPRC/ANXA1/SERPINE2	25
CC	GO:0031362	anchored component of external side of plasma membrane	4/581	20/19594	0.00253919042588612	0.0153862848425719	0.0109777029690566	PRNP/CD14/FOLR2/THY1	4
CC	GO:0005916	fascia adherens	3/581	10/19594	0.00266343650305243	0.0159492844712198	0.0113793881554562	GJA1/DSP/CDH2	3
CC	GO:0045178	basal part of cell	17/581	269/19594	0.00289504641943385	0.0171346352033934	0.0122251042191515	SLC16A1/ARRB2/ANXA2/LRP1/ANK3/SLC7A7/ST14/DSP/BEST1/CXADR/ABCA8/CDH2/CD44/SLC39A8/C5AR1/ANXA1/AQP9	17
CC	GO:0042827	platelet dense granule	4/581	21/19594	0.00306392540720972	0.0177040713799807	0.0126313817104608	FAM3C/ECM1/CDC37L1/RARRES2	4
CC	GO:0031672	A band	5/581	34/19594	0.0030769530579982	0.0177040713799807	0.0126313817104608	KAT2B/MYOM2/ENO1/KLHL41/MYOM1	5
CC	GO:0070469	respirasome	9/581	101/19594	0.00309560383657815	0.0177040713799807	0.0126313817104608	NDUFA5/HIGD1A/NDUFS1/UQCRC2/UQCRB/NNT/NDUFB1/NDUFA8/NDUFAF1	9
CC	GO:0031252	cell leading edge	23/581	416/19594	0.00330705315399037	0.0187032228375678	0.0133442495687331	SLK/MYH9/PLXND1/KANK1/CAPG/S100A11/CORO1A/ACTB/AIF1/PSD3/LCP1/PLEK/KLHL41/CDH2/P4HB/THY1/ACTG2/VIM/MYLK/CD44/SORBS2/APBB1IP/GABRA4	23
CC	GO:0005782	peroxisomal matrix	6/581	50/19594	0.00347725632569696	0.0191760265659479	0.0136815823911737	ABCD3/PEX7/SCP2/PHYH/EPHX2/CRYM	6
CC	GO:0031907	microbody lumen	6/581	50/19594	0.00347725632569696	0.0191760265659479	0.0136815823911737	ABCD3/PEX7/SCP2/PHYH/EPHX2/CRYM	6
CC	GO:0098576	lumenal side of membrane	5/581	35/19594	0.00350367479495708	0.0191760265659479	0.0136815823911737	CD74/HLA-B/HLA-DRA/BDH1/HLA-DPA1	5
CC	GO:0031430	M band	4/581	23/19594	0.00432574363725007	0.0231768790669503	0.0165360837102634	MYOM2/ENO1/KLHL41/MYOM1	4
CC	GO:0071682	endocytic vesicle lumen	4/581	23/19594	0.00432574363725007	0.0231768790669503	0.0165360837102634	APOE/SPARC/APOB/HP	4
CC	GO:0030863	cortical cytoskeleton	9/581	107/19594	0.00454991103323875	0.0241240074574846	0.0172118345007387	DMD/MYH9/CORO1A/ACTB/COTL1/CDH2/CAP1/HCLS1/TPM4	9
CC	GO:0009898	cytoplasmic side of plasma membrane	12/581	169/19594	0.00463221499872063	0.024307190044833	0.0173425303804516	RAB21/MYH9/GNB2/G6PD/GNAI2/HCK/GNA15/GNG7/LILRB4/SLA/LYN/PTPRC	12
CC	GO:0005770	late endosome	17/581	283/19594	0.00482506631435953	0.0250608036123367	0.0178802135172292	AP5M1/GRN/FYCO1/IFITM2/ANXA2/IFITM3/PRKAR1A/PLD3/CD74/VAMP8/SIGLEC1/TCIRG1/HLA-DMB/SLC11A1/CTSS/HLA-DRA/HLA-DMA	17
CC	GO:0016529	sarcoplasmic reticulum	7/581	71/19594	0.00501739612884137	0.0257965114099016	0.0184051213657658	AGL/TMEM38B/ANK3/RYR2/AKAP6/KLHL41/HRC	7
CC	GO:0098562	cytoplasmic side of membrane	13/581	193/19594	0.00511449850065977	0.0260327973683582	0.0185737050813434	EPM2AIP1/RAB21/MYH9/GNB2/G6PD/GNAI2/HCK/GNA15/GNG7/LILRB4/SLA/LYN/PTPRC	13
CC	GO:0016324	apical plasma membrane	20/581	358/19594	0.00529214683227285	0.0266703241349196	0.0190285633885788	MPDZ/CYBA/SLC16A1/SLCO2B1/PDGFRB/LMO7/GJA1/FN1/TCIRG1/CDH2/THY1/PROM1/OSMR/PFKM/CTSB/CD44/SORBS2/SLC39A8/SLC5A1/ANXA1	20
CC	GO:0045334	clathrin-coated endocytic vesicle	8/581	91/19594	0.0056066066446035	0.0279780664912077	0.0199616026046255	CD74/VAMP8/APOE/HLA-DRA/TYRP1/FCGR1A/APOB/HLA-DPA1	8
CC	GO:0001931	uropod	3/581	13/19594	0.00594054827565572	0.0287975149743691	0.0205462571939972	MYH9/SELPLG/PIP5K1B	3
CC	GO:0031254	cell trailing edge	3/581	13/19594	0.00594054827565572	0.0287975149743691	0.0205462571939972	MYH9/SELPLG/PIP5K1B	3
CC	GO:0042627	chylomicron	3/581	13/19594	0.00594054827565572	0.0287975149743691	0.0205462571939972	APOC1/APOE/APOB	3
CC	GO:0031970	organelle envelope lumen	8/581	93/19594	0.00638380695909902	0.030654318322466	0.0218710367516302	OPA1/MICU2/NDUFS1/ALOX5/FKBP10/AIFM1/NDUFA8/LYN	8
CC	GO:0005746	mitochondrial respirasome	8/581	94/19594	0.00680174510514536	0.0320563727640647	0.0228713651196408	NDUFA5/NDUFS1/UQCRC2/UQCRB/NNT/NDUFB1/NDUFA8/NDUFAF1	8
CC	GO:0030134	COPII-coated ER to Golgi transport vesicle	8/581	94/19594	0.00680174510514536	0.0320563727640647	0.0228713651196408	SAR1B/DDHD2/CD74/CTSC/SERPINA1/HLA-B/HLA-DRA/HLA-DPA1	8
CC	GO:0033017	sarcoplasmic reticulum membrane	5/581	41/19594	0.00699461891260528	0.0326629451973953	0.0233041383375067	TMEM38B/RYR2/AKAP6/KLHL41/HRC	5
CC	GO:0045177	apical part of cell	22/581	424/19594	0.00827719512602513	0.0383008392649708	0.0273266250572121	MPDZ/CYBA/SLC16A1/SLCO2B1/HOMER1/PDGFRB/LMO7/GJA1/FN1/TCIRG1/CDH2/THY1/PROM1/OSMR/PFKM/CTSB/CD44/SORBS2/SLC39A8/SLC5A1/C5AR1/ANXA1	22
CC	GO:0016528	sarcoplasm	7/581	78/19594	0.00835590757225463	0.0383167293178163	0.0273379621851858	AGL/TMEM38B/ANK3/RYR2/AKAP6/KLHL41/HRC	7
CC	GO:0030864	cortical actin cytoskeleton	7/581	79/19594	0.0089407026625941	0.0406323004933964	0.0289900603251406	DMD/MYH9/CORO1A/COTL1/CDH2/CAP1/HCLS1	7
CC	GO:0000164	protein phosphatase type 1 complex	3/581	15/19594	0.0090437161361157	0.0407367390556008	0.0290645744476937	PPP1CB/PPP1R3A/PPP1R3C	3
CC	GO:0005777	peroxisome	10/581	141/19594	0.00939088103173948	0.0415648560448295	0.0296554137844405	ABCD3/PEX7/SCP2/HSDL2/ISOC1/PHYH/TKT/EPHX2/CRYM/VIM	10
CC	GO:0042579	microbody	10/581	141/19594	0.00939088103173948	0.0415648560448295	0.0296554137844405	ABCD3/PEX7/SCP2/HSDL2/ISOC1/PHYH/TKT/EPHX2/CRYM/VIM	10
CC	GO:0035580	specific granule lumen	6/581	62/19594	0.00999388335026591	0.0435144412259939	0.0310463906999647	DOCK2/PTPN6/CHI3L1/LYZ/HP/PTX3	6
CC	GO:0071556	integral component of lumenal side of endoplasmic reticulum membrane	4/581	29/19594	0.010087827239032	0.0435144412259939	0.0310463906999647	CD74/HLA-B/HLA-DRA/HLA-DPA1	4
CC	GO:0098553	lumenal side of endoplasmic reticulum membrane	4/581	29/19594	0.010087827239032	0.0435144412259939	0.0310463906999647	CD74/HLA-B/HLA-DRA/HLA-DPA1	4
CC	GO:0001533	cornified envelope	5/581	45/19594	0.0103552386549287	0.0442925754231822	0.0316015686506005	DSG2/DSP/PKP2/DSC1/ANXA1	5
CC	GO:0045239	tricarboxylic acid cycle enzyme complex	3/581	16/19594	0.0108888978962368	0.0461870752432043	0.0329532436333481	SUCLG2/SUCLA2/DLD	3
CC	GO:0005790	smooth endoplasmic reticulum	4/581	30/19594	0.0113725881722643	0.0478400609891119	0.0341326047797407	RYR2/PPIB/KCNJ2/APOB	4
CC	GO:0005758	mitochondrial intermembrane space	7/581	83/19594	0.0115825628380101	0.0483239711848126	0.0344778617697454	OPA1/MICU2/NDUFS1/FKBP10/AIFM1/NDUFA8/LYN	7
CC	GO:0005769	early endosome	20/581	389/19594	0.0125720233094732	0.0520256899554624	0.0371189391678927	RAB21/RNF11/VPS8/STAM/RABGAP1L/CORO1A/RAB5C/LRP1/IFITM3/PLD3/VAMP8/SIGLEC1/APOE/HLA-B/HLA-DRA/RAB31/FCGR1A/SLC5A1/APOB/ANXA1	20
CC	GO:0008305	integrin complex	4/581	31/19594	0.0127579987812787	0.0522549891179319	0.0372825379912863	EMILIN1/ITGB2/LYN/ITGAM	4
CC	GO:0019898	extrinsic component of membrane	17/581	314/19594	0.0128945330662789	0.0522549891179319	0.0372825379912863	FMR1/ATG14/RB1CC1/PRNP/GNB2/GNAI2/HCK/ST14/GNA15/GNG7/CDH2/SLA/LYN/PLAUR/CDH11/ANXA1/SERPINE2	17
CC	GO:0005767	secondary lysosome	3/581	17/19594	0.0129354197030637	0.0522549891179319	0.0372825379912863	FTL/NCF4/NCF2	3
CC	GO:0034399	nuclear periphery	9/581	127/19594	0.0134327366679686	0.053836716251937	0.0384110580227862	LRIF1/SCAF8/NUP153/ALOX5/HAT1/PRKCD/VIM/BASP1/SPARC	9
CC	GO:0031901	early endosome membrane	11/581	172/19594	0.0137621915000573	0.0547262146369464	0.0390456913447348	RAB21/STAM/RAB5C/IFITM3/PLD3/VAMP8/HLA-B/HLA-DRA/RAB31/FCGR1A/ANXA1	11
CC	GO:0005747	mitochondrial respiratory chain complex I	5/581	49/19594	0.0146813824895212	0.0570444556272237	0.0406996943261135	NDUFA5/NDUFS1/NDUFB1/NDUFA8/NDUFAF1	5
CC	GO:0030964	NADH dehydrogenase complex	5/581	49/19594	0.0146813824895212	0.0570444556272237	0.0406996943261135	NDUFA5/NDUFS1/NDUFB1/NDUFA8/NDUFAF1	5
CC	GO:0045271	respiratory chain complex I	5/581	49/19594	0.0146813824895212	0.0570444556272237	0.0406996943261135	NDUFA5/NDUFS1/NDUFB1/NDUFA8/NDUFAF1	5
CC	GO:0031902	late endosome membrane	10/581	152/19594	0.015333411204502	0.0591265629022084	0.0421852222133428	AP5M1/IFITM2/ANXA2/IFITM3/PLD3/VAMP8/HLA-DMB/SLC11A1/HLA-DRA/HLA-DMA	10
CC	GO:0016363	nuclear matrix	8/581	109/19594	0.0158505727480911	0.0600479945694512	0.0428426390786075	LRIF1/SCAF8/ALOX5/HAT1/PRKCD/VIM/BASP1/SPARC	8
CC	GO:0008287	protein serine/threonine phosphatase complex	5/581	50/19594	0.0159262853966128	0.0600479945694512	0.0428426390786075	PPP1CB/PPP2CA/PPP1R3A/PPP2R3A/PPP1R3C	5
CC	GO:1903293	phosphatase complex	5/581	50/19594	0.0159262853966128	0.0600479945694512	0.0428426390786075	PPP1CB/PPP2CA/PPP1R3A/PPP2R3A/PPP1R3C	5
CC	GO:0030665	clathrin-coated vesicle membrane	8/581	111/19594	0.0175114396135443	0.0651621103338292	0.0464914239792598	CD74/VAMP8/APOE/HLA-DRA/TYRP1/FCGR1A/APOB/HLA-DPA1	8
CC	GO:0005834	heterotrimeric G-protein complex	4/581	34/19594	0.0175425980751831	0.0651621103338292	0.0464914239792598	GNB2/GNAI2/GNA15/GNG7	4
CC	GO:0030027	lamellipodium	12/581	202/19594	0.0176667411121187	0.0651621103338292	0.0464914239792598	PLXND1/CAPG/CORO1A/ACTB/AIF1/CDH2/P4HB/ACTG2/MYLK/CD44/SORBS2/APBB1IP	12
CC	GO:0098803	respiratory chain complex	7/581	91/19594	0.0184847061721584	0.0676886002994864	0.0482940070382024	NDUFA5/NDUFS1/UQCRC2/UQCRB/NDUFB1/NDUFA8/NDUFAF1	7
CC	GO:0034707	chloride channel complex	5/581	52/19594	0.0186226029150606	0.0677064634554704	0.0483067519225257	CLIC1/GLRB/BEST1/GABRB1/GABRA4	5
MF	GO:0005201	extracellular matrix structural constituent	32/574	172/18410	2.79128754751936e-16	2.18836943725518e-13	1.83343518910745e-13	EMILIN1/TGFBI/ECM1/COL6A2/PXDN/COL4A2/FN1/BGN/COL21A1/COL6A3/PCOLCE/COL4A1/TNC/ELN/COL1A1/COL5A1/MFAP2/CHI3L1/THBS2/COL1A2/SPARC/FBN1/COMP/COL3A1/VCAN/MGP/COL5A2/AEBP1/EFEMP1/MMRN1/PRG4/MXRA5	32
MF	GO:0005518	collagen binding	16/574	68/18410	2.12281784272401e-10	8.32144594347811e-08	6.97178070452516e-08	TGFBI/SERPINH1/COL6A2/C1QTNF1/FN1/PCOLCE/PPIB/CTSS/CTSB/CD44/LOX/SPARC/COMP/MMP9/MMP12/AEBP1	16
MF	GO:0005178	integrin binding	20/574	156/18410	8.78265896984144e-08	2.29520154411856e-05	1.92294006918634e-05	ANXA7/MYH9/EMILIN1/ITGB2/MMP14/TGFBI/SPP1/ADAM23/FN1/CXADR/LCP1/P4HB/COL5A1/THY1/LYN/ITGAM/FBN1/COMP/COL3A1/IGF1	20
MF	GO:0140375	immune receptor activity	19/574	148/18410	1.80339023946912e-07	2.92954105097893e-05	2.45439529512735e-05	LILRB3/FCER1G/IL4R/F3/CCR1/CD74/IL10RA/LILRB2/C3AR1/CRLF1/FPR3/IL1R1/HLA-DRA/GHR/OSMR/CD44/FCGR1A/C5AR1/HLA-DPA1	19
MF	GO:0001540	amyloid-beta binding	14/574	81/18410	1.86832975189983e-07	2.92954105097893e-05	2.45439529512735e-05	PRNP/VBP1/ITGB2/C1QA/CST3/LRP1/MARCO/CD74/MSR1/TREM2/LILRB2/APOE/TLR2/ITGAM	14
MF	GO:0048407	platelet-derived growth factor binding	6/574	11/18410	3.61912125769537e-07	4.21635306413932e-05	3.53249773365056e-05	PDGFRB/COL4A1/COL1A1/COL5A1/COL1A2/COL3A1	6
MF	GO:0030020	extracellular matrix structural constituent conferring tensile strength	10/574	41/18410	3.76460095012439e-07	4.21635306413932e-05	3.53249773365056e-05	COL6A2/COL4A2/COL21A1/COL6A3/COL4A1/COL1A1/COL5A1/COL1A2/COL3A1/COL5A2	10
MF	GO:0033218	amide binding	33/574	402/18410	4.50247820162444e-07	4.41242863759195e-05	3.69677157607059e-05	PRNP/PEX7/FKBP3/VBP1/SCP2/ITGB2/NUP153/PLTP/C1QA/CD14/CST3/LRP1/KPNA4/RANBP6/FKBP10/ANPEP/MARCO/CD74/MSR1/TREM2/RYR2/LILRB2/FOLR2/APOE/PPIB/HLA-B/GPR22/TLR2/HLA-DRA/GHR/ITGAM/NPR3/HLA-DPA1	33
MF	GO:0043394	proteoglycan binding	9/574	36/18410	1.16001931535942e-06	0.000101050571471309	8.46610588051785e-05	LRP1/FN1/APOE/TNC/COL5A1/CTSS/CTSB/COMP/PTPRC	9
MF	GO:0042277	peptide binding	27/574	322/18410	3.37451738806751e-06	0.000264562163224493	0.00022165251054254	PRNP/PEX7/VBP1/ITGB2/NUP153/C1QA/CD14/CST3/LRP1/KPNA4/RANBP6/ANPEP/MARCO/CD74/MSR1/TREM2/LILRB2/APOE/PPIB/HLA-B/GPR22/TLR2/HLA-DRA/GHR/ITGAM/NPR3/HLA-DPA1	27
MF	GO:0002020	protease binding	16/574	136/18410	5.32839595756353e-06	0.000374665692759049	0.000313898217349149	PRNP/TIMP1/ANXA2/ECM1/CST3/PYCARD/F3/FN1/ANXA2P2/COL1A1/SERPINA1/SERPINE1/IL1R1/COL1A2/COMP/COL3A1	16
MF	GO:0038024	cargo receptor activity	12/574	79/18410	5.73467897080177e-06	0.000374665692759049	0.000313898217349149	STAB1/ITGB2/LRP1/MARCO/MSR1/LOXL2/FOLR2/CD163/VLDLR/ITGAM/MRC1/PRG4	12
MF	GO:0003779	actin binding	32/574	439/18410	8.35702111467187e-06	0.000503992657992519	0.00042224948789921	FLNA/DMD/DAAM1/MYH9/LIMCH1/PFN1/FXYD5/GAS2/CAPG/ARPC1B/CORO1A/TMSB10/MYOM2/AIF1/TAGLN/MYO1F/LCP1/MYH7B/FHOD3/COTL1/P4HB/MYOZ2/GMFG/CAP1/CACNB2/S100A4/CNN1/MYLK/HCLS1/TPM4/MYOM1/SYNPO2L	32
MF	GO:0019864	IgG binding	5/574	11/18410	1.14470479354107e-05	0.000641034684382999	0.000537064504638817	FCGRT/FCER1G/FCGR2C/FCGR2A/FCGR1A	5
MF	GO:0035325	Toll-like receptor binding	5/574	12/18410	1.91201346515327e-05	0.000999345704453444	0.000837260633161854	MYD88/S100A9/TLR2/LY96/S100A8	5
MF	GO:0001848	complement binding	6/574	20/18410	2.3881530146453e-05	0.0011701949771762	0.00098039965864386	C1QBP/VSIG4/ITGB2/CFB/ITGAM/PTX3	6
MF	GO:0051015	actin filament binding	19/574	214/18410	4.34220296931245e-05	0.00195281591222291	0.00163608637114272	FLNA/DMD/MYH9/GAS2/CAPG/ARPC1B/CORO1A/MYOM2/AIF1/TAGLN/MYO1F/LCP1/MYH7B/FHOD3/COTL1/CACNB2/HCLS1/TPM4/MYOM1	19
MF	GO:0050840	extracellular matrix binding	9/574	55/18410	4.62380215570084e-05	0.00195281591222291	0.00163608637114272	TGFBI/CD248/ECM1/SPP1/BGN/OLFML2B/ELN/CTSS/SPARC	9
MF	GO:0005539	glycosaminoglycan binding	20/574	234/18410	4.73258958319329e-05	0.00195281591222291	0.00163608637114272	C1QBP/PRNP/STAB1/FN1/TREM2/BGN/LYVE1/APOE/PCOLCE/COL5A1/TLR2/THBS2/CD44/FBN1/COMP/VCAN/PTPRC/APOB/SFRP1/SERPINE2	20
MF	GO:0001846	opsonin binding	5/574	16/18410	9.50583280682009e-05	0.003566874250517	0.0029883586631614	C1QBP/VSIG4/ITGB2/ITGAM/PTX3	5
MF	GO:0030247	polysaccharide binding	6/574	25/18410	9.55412745674196e-05	0.003566874250517	0.0029883586631614	AGL/PPP1R3A/PPP1R3C/HLA-DRA/PRG4/PTX3	6
MF	GO:0004252	serine-type endopeptidase activity	16/574	174/18410	0.000113701372988577	0.00405190347377476	0.00339472041841494	PREPL/MMP14/C2/C1R/CORIN/F3/ST14/CTSC/MMP2/TLL2/CFB/CTSS/C1S/MMP9/MMP12/HP	16
MF	GO:0050786	RAGE receptor binding	4/574	10/18410	0.000169061060284615	0.00554193629828772	0.00464308304260411	HMGB2/S100A9/S100A4/S100A8	4
MF	GO:0044325	transmembrane transporter binding	13/574	127/18410	0.000169651111172073	0.00554193629828772	0.00464308304260411	FMR1/PRNP/FLNA/HOMER1/ANK3/PYCARD/FGF12/RYR2/AKAP6/PKP2/GPD1L/LYN/HRC	13
MF	GO:0004857	enzyme inhibitor activity	26/574	390/18410	0.000244553083660766	0.00766918470360162	0.00642531049281339	ANP32E/PRNP/KAT2B/CDKN1B/TIMP1/SERPINH1/ANXA2/CST3/ANGPTL4/SERPINA3/PRKAR1A/ANXA2P2/APOC1/RARRES1/COL6A3/SERPINF1/LILRB4/PKIA/SERPING1/SERPINA1/SERPINE1/GMFG/C3/PRKAR2B/ANXA1/SERPINE2	26
MF	GO:0008307	structural constituent of muscle	7/574	42/18410	0.000288497888853394	0.00856934193527329	0.00717947014985303	MYL6/DMD/MYOM2/CSRP1/SORBS2/TPM4/MYOM1	7
MF	GO:0050660	flavin adenine dinucleotide binding	10/574	85/18410	0.000307445770039479	0.00856934193527329	0.00717947014985303	ETFA/ACADSB/DLD/ETFDH/ACAD8/ACADM/AIFM1/MAOB/CYBB/AOX1	10
MF	GO:0008236	serine-type peptidase activity	16/574	191/18410	0.000331865193129509	0.00856934193527329	0.00717947014985303	PREPL/MMP14/C2/C1R/CORIN/F3/ST14/CTSC/MMP2/TLL2/CFB/CTSS/C1S/MMP9/MMP12/HP	16
MF	GO:0061134	peptidase regulator activity	18/574	230/18410	0.000333852352721591	0.00856934193527329	0.00717947014985303	PRNP/TIMP1/SERPINH1/ANXA2/CST3/SERPINA3/PYCARD/CTSC/FN1/RARRES1/COL6A3/SERPINF1/PCOLCE/SERPING1/SERPINA1/SERPINE1/C3/SERPINE2	18
MF	GO:0071813	lipoprotein particle binding	6/574	31/18410	0.000338838775501878	0.00856934193527329	0.00717947014985303	STAB1/PLTP/MSR1/TREM2/APOE/VLDLR	6
MF	GO:0071814	protein-lipid complex binding	6/574	31/18410	0.000338838775501878	0.00856934193527329	0.00717947014985303	STAB1/PLTP/MSR1/TREM2/APOE/VLDLR	6
MF	GO:0046790	virion binding	4/574	12/18410	0.000379129247971901	0.00900719183060516	0.00754630464862731	ANXA2/ANXA2P2/SIGLEC1/PTX3	4
MF	GO:0086080	protein binding involved in heterotypic cell-cell adhesion	4/574	12/18410	0.000379129247971901	0.00900719183060516	0.00754630464862731	DSG2/DSP/CXADR/PKP2	4
MF	GO:0016651	oxidoreductase activity, acting on NAD(P)H	10/574	88/18410	0.000408044153693599	0.00936718833488874	0.00784791289066941	CBR4/NDUFA5/CYBA/NDUFS1/NNT/AIFM1/NDUFB1/NDUFA8/CYBB/NCF2	10
MF	GO:0017171	serine hydrolase activity	16/574	195/18410	0.000418178050664676	0.00936718833488874	0.00784791289066941	PREPL/MMP14/C2/C1R/CORIN/F3/ST14/CTSC/MMP2/TLL2/CFB/CTSS/C1S/MMP9/MMP12/HP	16
MF	GO:0004859	phospholipase inhibitor activity	4/574	13/18410	0.000534176112299558	0.0111254349389927	0.00932098738175547	ANXA2/ANXA2P2/APOC1/ANXA1	4
MF	GO:0034236	protein kinase A catalytic subunit binding	4/574	13/18410	0.000534176112299558	0.0111254349389927	0.00932098738175547	PRKAR1A/RYR2/PKIA/PRKAR2B	4
MF	GO:0009055	electron transfer activity	12/574	125/18410	0.000539243020002199	0.0111254349389927	0.00932098738175547	COX11/ETFA/NDUFA5/ETFDH/CYBA/NDUFS1/LOXL2/NDUFB1/MAOB/NDUFA8/CYBB/NCF2	12
MF	GO:0005044	scavenger receptor activity	7/574	47/18410	0.000587950042491671	0.0118193034182941	0.00990231650512288	STAB1/LRP1/MARCO/MSR1/LOXL2/CD163/PRG4	7
MF	GO:0005540	hyaluronic acid binding	5/574	24/18410	0.000752381885915336	0.0143870097209177	0.012053563461134	C1QBP/STAB1/LYVE1/CD44/VCAN	5
MF	GO:0019865	immunoglobulin binding	5/574	24/18410	0.000752381885915336	0.0143870097209177	0.012053563461134	FCGRT/FCER1G/FCGR2C/FCGR2A/FCGR1A	5
MF	GO:0023023	MHC protein complex binding	6/574	36/18410	0.000785534746378254	0.0146633152657274	0.0122850546802013	CD74/LILRB2/HLA-DMB/HLA-DRA/HLA-DMA/HLA-DPA1	6
MF	GO:0098631	cell adhesion mediator activity	8/574	64/18410	0.000809807069193567	0.0147648544708781	0.0123701251206067	DSG2/EMILIN1/ANXA2/S100A11/DSP/CXADR/PKP2/ANXA1	8
MF	GO:0030246	carbohydrate binding	19/574	270/18410	0.000856514714910926	0.015261534920231	0.0127862483757038	DPM1/AGL/G6PD/CD248/MAN2B1/PHYH/PPP1R3A/FBP1/LOXL2/SIGLEC1/CHI3L1/PPP1R3C/HLA-DRA/PYGL/PFKM/VCAN/MRC1/PRG4/PTX3	19
MF	GO:0004896	cytokine receptor activity	10/574	97/18410	0.000886012900770319	0.0154363136489762	0.012932679534051	IL4R/F3/CCR1/CD74/IL10RA/CRLF1/IL1R1/GHR/OSMR/CD44	10
MF	GO:0050664	oxidoreductase activity, acting on NAD(P)H, oxygen as acceptor	4/574	15/18410	0.000970373511285345	0.0165385398445154	0.0138561343487885	CYBA/AIFM1/CYBB/NCF2	4
MF	GO:0023026	MHC class II protein complex binding	5/574	27/18410	0.00132298217791782	0.0220476798988852	0.0184717404093775	CD74/HLA-DMB/HLA-DRA/HLA-DMA/HLA-DPA1	5
MF	GO:0098632	cell-cell adhesion mediator activity	7/574	54/18410	0.00137241019063327	0.0220476798988852	0.0184717404093775	DSG2/ANXA2/S100A11/DSP/CXADR/PKP2/ANXA1	7
MF	GO:0019838	growth factor binding	12/574	139/18410	0.00137797999368032	0.0220476798988852	0.0184717404093775	IGFBP4/PDGFRB/PXDN/IL10RA/COL4A1/COL1A1/COL5A1/IL1R1/GHR/OSMR/COL1A2/COL3A1	12
MF	GO:0019955	cytokine binding	12/574	141/18410	0.00155776921753591	0.0238176369939862	0.0199546260529637	CSF1R/PLP2/TNFRSF1A/PXDN/CCR1/CD74/IL10RA/CRLF1/IL1R1/GHR/OSMR/COMP	12
MF	GO:0004866	endopeptidase inhibitor activity	14/574	180/18410	0.00157019582039657	0.0238176369939862	0.0199546260529637	PRNP/TIMP1/SERPINH1/ANXA2/CST3/SERPINA3/RARRES1/COL6A3/SERPINF1/SERPING1/SERPINA1/SERPINE1/C3/SERPINE2	14
MF	GO:0043024	ribosomal small subunit binding	4/574	17/18410	0.0016101208682159	0.0238176369939862	0.0199546260529637	PTCD3/MTIF2/DHX29/EIF1B	4
MF	GO:0055102	lipase inhibitor activity	4/574	17/18410	0.0016101208682159	0.0238176369939862	0.0199546260529637	ANXA2/ANXA2P2/APOC1/ANXA1	4
MF	GO:0004620	phospholipase activity	10/574	106/18410	0.00175001237840082	0.025407587123449	0.0212867002752848	PLCB4/DDHD2/PLCL1/PLA2G2A/PLD3/LYPLA1/CCR1/PLA2G4C/HMOX1/PLA2G7	10
MF	GO:0030169	low-density lipoprotein particle binding	4/574	18/18410	0.00201956811081738	0.0277779192786109	0.0232725854321338	STAB1/PLTP/MSR1/TREM2	4
MF	GO:0034185	apolipoprotein binding	4/574	18/18410	0.00201956811081738	0.0277779192786109	0.0232725854321338	LRP1/TREM2/LILRB4/VLDLR	4
MF	GO:0043395	heparan sulfate proteoglycan binding	4/574	18/18410	0.00201956811081738	0.0277779192786109	0.0232725854321338	LRP1/APOE/COMP/PTPRC	4
MF	GO:0030414	peptidase inhibitor activity	14/574	187/18410	0.00224322710112268	0.0303222421944859	0.0254042415807723	PRNP/TIMP1/SERPINH1/ANXA2/CST3/SERPINA3/RARRES1/COL6A3/SERPINF1/SERPING1/SERPINA1/SERPINE1/C3/SERPINE2	14
MF	GO:0016298	lipase activity	11/574	130/18410	0.00251995827729846	0.0334855472779999	0.0280544864412889	PLCB4/DDHD2/PLCL1/PLA2G2A/PLD3/LYPLA1/CCR1/PLA2G4C/HMOX1/PLA2G7/LIPA	11
MF	GO:0016175	superoxide-generating NAD(P)H oxidase activity	3/574	10/18410	0.00307133559340981	0.0401321184205549	0.0336230422857495	CYBA/CYBB/NCF2	3
MF	GO:0061135	endopeptidase regulator activity	14/574	194/18410	0.00313869234747619	0.0403399147610054	0.0337971358899938	PRNP/TIMP1/SERPINH1/ANXA2/CST3/SERPINA3/RARRES1/COL6A3/SERPINF1/SERPING1/SERPINA1/SERPINE1/C3/SERPINE2	14
MF	GO:0030291	protein serine/threonine kinase inhibitor activity	5/574	33/18410	0.00333544010584802	0.0421771781126589	0.0353364113081352	KAT2B/CDKN1B/PRKAR1A/PKIA/PRKAR2B	5
MF	GO:0004867	serine-type endopeptidase inhibitor activity	9/574	98/18410	0.00351107091358496	0.0436933269246129	0.0366066541366252	SERPINH1/ANXA2/SERPINA3/COL6A3/SERPINF1/SERPING1/SERPINA1/SERPINE1/SERPINE2	9
MF	GO:0045296	cadherin binding	20/574	333/18410	0.00411699097575708	0.0490108585439005	0.0410617289626664	FLNA/SLK/MYH9/DHX29/PFN1/FXYD5/CLIC1/TAGLN2/TJP2/CAPG/ANXA2/S100A11/ANK3/ENO1/PKP2/BZW2/CDH2/PROM1/CDH11/ANXA1	20
MF	GO:0008603	cAMP-dependent protein kinase regulator activity	3/574	11/18410	0.00412591411211407	0.0490108585439005	0.0410617289626664	PRKAR1A/PKIA/PRKAR2B	3
MF	GO:0097493	structural molecule activity conferring elasticity	3/574	11/18410	0.00412591411211407	0.0490108585439005	0.0410617289626664	EMILIN1/ELN/FBN1	3
MF	GO:0120020	cholesterol transfer activity	4/574	22/18410	0.00437416129409498	0.0511842157398577	0.0428825867637905	PLTP/NPC2/APOE/APOB	4
MF	GO:0097110	scaffold protein binding	7/574	67/18410	0.00476515433556971	0.0541699638210812	0.0453840728039133	HOMER1/GJA1/DSP/TREM2/CD163/LYN/VIM	7
MF	GO:0004175	endopeptidase activity	24/574	432/18410	0.00476750957098801	0.0541699638210812	0.0453840728039133	PREPL/MIPEP/MMP14/UQCRC2/C2/ADAMTS2/C1R/CORIN/PYCARD/F3/ADAM23/ST14/CTSC/MMP2/TLL2/CFB/CTSS/CTSB/C1S/MMP9/MMP12/HP/SFRP1/USP9Y	24
MF	GO:0008483	transaminase activity	4/574	23/18410	0.00516637000003917	0.0570483673243761	0.0477956246111852	BCAT1/ABAT/GFPT2/GOT1	4
MF	GO:0120015	sterol transfer activity	4/574	23/18410	0.00516637000003917	0.0570483673243761	0.0477956246111852	PLTP/NPC2/APOE/APOB	4
MF	GO:0003995	acyl-CoA dehydrogenase activity	3/574	12/18410	0.00537484240016146	0.0577243348181724	0.0483619561312293	ACADSB/ACAD8/ACADM	3
MF	GO:0004875	complement receptor activity	3/574	12/18410	0.00537484240016146	0.0577243348181724	0.0483619561312293	C3AR1/FPR3/C5AR1	3
